# Supplementary material for: Full-Length Transcriptome Assembly of Italian Ryegrass Root Integrated with RNA-Seq to Identify Genes in Response to Plant Cadmium Stress
Source: Int J Mol Sci. 2020 Feb 6;21(3):1067. doi: 10.3390/ijms21031067 (PMC7037684; doi:10.3390/ijms21031067)
Supplement: Supplementary file 1 [file ijms-21-01067-s001.zip › Appendix A GO enrichment analysis of DEGs .xlsx]

## Sheet: BP_GenTable
BP	GO.ID	Term	Annotated	Significant	PValue	ann.genes
1	GO:0055114	oxidation-reduction_process	11967	221	< 1e-30	Multiflorum_1-4k_c100639_f1p15_1046;Multiflorum_1-4k_c110973_f1p2_1756;Multiflorum_1-4k_c111921_f1p26_1407;Multiflorum_1-4k_c117200_f1p13_1443;Multiflorum_1-4k_c117598_f1p6_1188;Multiflorum_1-4k_c11846_f2p2_2363;Multiflorum_1-4k_c119415_f3p15_1404;Multiflorum_1-4k_c13103_f3p135_1308;Multiflorum_1-4k_c13681_f1p8_1267;Multiflorum_1-4k_c139238_f1p0_1358;Multiflorum_1-4k_c14002_f2p0_1180;Multiflorum_…
2	GO:0006457	protein_folding	3888	103	< 1e-30	Multiflorum_1-4k_c108106_f7p5_2478;Multiflorum_1-4k_c110266_f1p0_1667;Multiflorum_1-4k_c11209_f4p8_2153;Multiflorum_1-4k_c112176_f1p10_2943;Multiflorum_1-4k_c11608_f3p6_2218;Multiflorum_1-4k_c116235_f1p41_1492;Multiflorum_1-4k_c140418_f2p12_1199;Multiflorum_1-4k_c14551_f2p19_1756;Multiflorum_1-4k_c153993_f1p48_1841;Multiflorum_1-4k_c16095_f1p0_1066;Multiflorum_1-4k_c161732_f1p6_1095;Multiflorum_1…
3	GO:0009813	flavonoid_biosynthetic_process	1065	38	< 1e-30	Multiflorum_1-4k_c10199_f1p31_1755;Multiflorum_1-4k_c180798_f2p4_1643;Multiflorum_1-4k_c1829_f16p25_1547;Multiflorum_1-4k_c18670_f4p13_1604;Multiflorum_1-4k_c191819_f1p6_1800;Multiflorum_1-4k_c19716_f2p7_1666;Multiflorum_1-4k_c197388_f2p9_1045;Multiflorum_1-4k_c19863_f4p6_1597;Multiflorum_1-4k_c215656_f2p17_1569;Multiflorum_1-4k_c23412_f5p17_1829;Multiflorum_1-4k_c27665_f1p5_1864;Multiflorum_1-4k…
4	GO:0042744	hydrogen_peroxide_catabolic_process	1291	19	< 1e-30	Multiflorum_1-4k_c100639_f1p15_1046;Multiflorum_1-4k_c111921_f1p26_1407;Multiflorum_1-4k_c214394_f3p1_1599;Multiflorum_1-4k_c271456_f2p22_1267;Multiflorum_1-4k_c303767_f12p27_1263;Multiflorum_1-4k_c365717_f2p11_1155;Multiflorum_1-4k_c377552_f1p17_1249;Multiflorum_1-4k_c41900_f1p12_1218;Multiflorum_1-4k_c43466_f2p2_1309;Multiflorum_1-4k_c459619_f72p38_1489;Multiflorum_1-4k_c460979_f4p0_1255;Multif…
5	GO:0052696	flavonoid_glucuronidation	877	32	< 1e-30	Multiflorum_1-4k_c10199_f1p31_1755;Multiflorum_1-4k_c180798_f2p4_1643;Multiflorum_1-4k_c1829_f16p25_1547;Multiflorum_1-4k_c18670_f4p13_1604;Multiflorum_1-4k_c191819_f1p6_1800;Multiflorum_1-4k_c19716_f2p7_1666;Multiflorum_1-4k_c19863_f4p6_1597;Multiflorum_1-4k_c215656_f2p17_1569;Multiflorum_1-4k_c23412_f5p17_1829;Multiflorum_1-4k_c27665_f1p5_1864;Multiflorum_1-4k_c28801_f2p6_1628;Multiflorum_1-4k_…
6	GO:0009992	cellular_water_homeostasis	966	17	< 1e-30	Multiflorum_1-4k_c121088_f1p12_1139;Multiflorum_1-4k_c137919_f19p10_1254;Multiflorum_1-4k_c17364_f23p0_1236;Multiflorum_1-4k_c18545_f4p11_1389;Multiflorum_1-4k_c25702_f2p19_1132;Multiflorum_1-4k_c265862_f1p53_1091;Multiflorum_1-4k_c276847_f2p21_1264;Multiflorum_1-4k_c280562_f1p7_1175;Multiflorum_1-4k_c363801_f1p47_1253;Multiflorum_1-4k_c475211_f1p0_1164;Multiflorum_1-4k_c498921_f2p8_1118;Multiflo…
7	GO:0015793	glycerol_transport	904	17	< 1e-30	Multiflorum_1-4k_c121088_f1p12_1139;Multiflorum_1-4k_c137919_f19p10_1254;Multiflorum_1-4k_c17364_f23p0_1236;Multiflorum_1-4k_c18545_f4p11_1389;Multiflorum_1-4k_c25702_f2p19_1132;Multiflorum_1-4k_c265862_f1p53_1091;Multiflorum_1-4k_c276847_f2p21_1264;Multiflorum_1-4k_c280562_f1p7_1175;Multiflorum_1-4k_c363801_f1p47_1253;Multiflorum_1-4k_c475211_f1p0_1164;Multiflorum_1-4k_c498921_f2p8_1118;Multiflo…
8	GO:0006833	water_transport	1024	18	< 1e-30	Multiflorum_1-4k_c121088_f1p12_1139;Multiflorum_1-4k_c137919_f19p10_1254;Multiflorum_1-4k_c17364_f23p0_1236;Multiflorum_1-4k_c18545_f4p11_1389;Multiflorum_1-4k_c231330_f1p16_1817;Multiflorum_1-4k_c25702_f2p19_1132;Multiflorum_1-4k_c265862_f1p53_1091;Multiflorum_1-4k_c276847_f2p21_1264;Multiflorum_1-4k_c280562_f1p7_1175;Multiflorum_1-4k_c363801_f1p47_1253;Multiflorum_1-4k_c475211_f1p0_1164;Multifl…
9	GO:0006979	response_to_oxidative_stress	2364	82	< 1e-30	Multiflorum_1-4k_c100639_f1p15_1046;Multiflorum_1-4k_c110266_f1p0_1667;Multiflorum_1-4k_c111921_f1p26_1407;Multiflorum_1-4k_c14551_f2p19_1756;Multiflorum_1-4k_c155633_f1p101_1852;Multiflorum_1-4k_c159532_f2p47_987;Multiflorum_1-4k_c16095_f1p0_1066;Multiflorum_1-4k_c163148_f1p20_981;Multiflorum_1-4k_c19535_f1p0_1558;Multiflorum_1-4k_c214394_f3p1_1599;Multiflorum_1-4k_c231330_f1p16_1817;Multiflorum…
10	GO:0010041	response_to_iron(III)_ion	492	14	< 1e-30	Multiflorum_1-4k_c14002_f2p0_1180;Multiflorum_1-4k_c382531_f2p33_1227;Multiflorum_1-4k_c403633_f2p21_1181;Multiflorum_1-4k_c430796_f1p0_1146;Multiflorum_1-4k_c431286_f1p0_1242;Multiflorum_1-4k_c459638_f15p0_1210;Multiflorum_1-4k_c480881_f2p6_1179;Multiflorum_1-4k_c517848_f3p26_1196;Multiflorum_1-4k_c559454_f2p0_1186;Multiflorum_1-4k_c567214_f1p0_1159;Multiflorum_1-4k_c568620_f1p0_1179;Multiflorum…
11	GO:0006098	pentose-phosphate_shunt	554	8	< 1e-30	Multiflorum_1-4k_c139238_f1p0_1358;Multiflorum_1-4k_c202204_f4p0_1805;Multiflorum_1-4k_c214380_f3p4_1674;Multiflorum_1-4k_c444092_f1p0_1865;Multiflorum_1-4k_c462612_f3p6_1322;Multiflorum_1-4k_c46823_f1p33_1937;Multiflorum_1-4k_c572574_f1p0_1183;Multiflorum_3-10k_c38937_f1p499_3505
12	GO:0009414	response_to_water_deprivation	1093	14	< 1e-30	Multiflorum_1-4k_c139238_f1p0_1358;Multiflorum_1-4k_c214380_f3p4_1674;Multiflorum_1-4k_c25839_f2p1_1657;Multiflorum_1-4k_c355162_f2p11_2598;Multiflorum_1-4k_c381632_f4p0_2680;Multiflorum_1-4k_c444092_f1p0_1865;Multiflorum_1-4k_c462612_f3p6_1322;Multiflorum_1-4k_c46823_f1p33_1937;Multiflorum_1-4k_c559171_f5p0_2738;Multiflorum_1-4k_c559288_f3p0_1176;Multiflorum_1-4k_c572574_f1p0_1183;Multiflorum_3-…
13	GO:0009651	response_to_salt_stress	1736	34	2.3e-27	Multiflorum_1-4k_c109339_f1p48_1677;Multiflorum_1-4k_c139238_f1p0_1358;Multiflorum_1-4k_c15561_f1p1_1143;Multiflorum_1-4k_c176134_f3p4_1743;Multiflorum_1-4k_c194904_f1p1_1623;Multiflorum_1-4k_c214380_f3p4_1674;Multiflorum_1-4k_c214432_f1p4_1637;Multiflorum_1-4k_c25839_f2p1_1657;Multiflorum_1-4k_c265481_f1p33_1654;Multiflorum_1-4k_c265862_f1p53_1091;Multiflorum_1-4k_c306435_f1p12_1357;Multiflorum_…
14	GO:0006024	glycosaminoglycan_biosynthetic_process	455	5	2.7e-26	Multiflorum_1-4k_c381773_f2p12_1853;Multiflorum_1-4k_c461528_f9p2_1886;Multiflorum_1-4k_c559657_f1p0_1723;Multiflorum_1-4k_c564534_f1p0_1883;Multiflorum_3-10k_c21679_f1p440_3312
15	GO:0006065	UDP-glucuronate_biosynthetic_process	442	5	2.8e-26	Multiflorum_1-4k_c381773_f2p12_1853;Multiflorum_1-4k_c461528_f9p2_1886;Multiflorum_1-4k_c559657_f1p0_1723;Multiflorum_1-4k_c564534_f1p0_1883;Multiflorum_3-10k_c21679_f1p440_3312
16	GO:0009408	response_to_heat	1080	154	4.1e-25	Multiflorum_1-4k_c110266_f1p0_1667;Multiflorum_1-4k_c112176_f1p10_2943;Multiflorum_1-4k_c14551_f2p19_1756;Multiflorum_1-4k_c15096_f1p6_1057;Multiflorum_1-4k_c153581_f2p11_1316;Multiflorum_1-4k_c155633_f1p101_1852;Multiflorum_1-4k_c159532_f2p47_987;Multiflorum_1-4k_c16095_f1p0_1066;Multiflorum_1-4k_c161732_f1p6_1095;Multiflorum_1-4k_c161897_f1p4_1785;Multiflorum_1-4k_c163148_f1p20_981;Multiflorum_…
17	GO:0044550	secondary_metabolite_biosynthetic_process	1539	41	1.1e-24	Multiflorum_1-4k_c163180_f1p9_1018;Multiflorum_1-4k_c1797_f6p20_1688;Multiflorum_1-4k_c179813_f1p0_1200;Multiflorum_1-4k_c200800_f1p4_1466;Multiflorum_1-4k_c214034_f3p0_1542;Multiflorum_1-4k_c231802_f2p3_1745;Multiflorum_1-4k_c24998_f3p2_1729;Multiflorum_1-4k_c260265_f1p163_1124;Multiflorum_1-4k_c26973_f1p5_1751;Multiflorum_1-4k_c282644_f3p0_1097;Multiflorum_1-4k_c306435_f1p12_1357;Multiflorum_1-…
18	GO:0019521	D-gluconate_metabolic_process	331	7	1.8e-23	Multiflorum_1-4k_c139238_f1p0_1358;Multiflorum_1-4k_c202204_f4p0_1805;Multiflorum_1-4k_c214380_f3p4_1674;Multiflorum_1-4k_c444092_f1p0_1865;Multiflorum_1-4k_c462612_f3p6_1322;Multiflorum_1-4k_c46823_f1p33_1937;Multiflorum_1-4k_c572574_f1p0_1183
19	GO:0006559	L-phenylalanine_catabolic_process	465	17	5.2e-22	Multiflorum_1-4k_c163180_f1p9_1018;Multiflorum_1-4k_c214034_f3p0_1542;Multiflorum_1-4k_c260265_f1p163_1124;Multiflorum_1-4k_c26973_f1p5_1751;Multiflorum_1-4k_c282644_f3p0_1097;Multiflorum_1-4k_c382005_f3p3_1076;Multiflorum_1-4k_c460533_f3p11_2112;Multiflorum_1-4k_c494181_f1p20_2554;Multiflorum_1-4k_c518372_f3p145_1933;Multiflorum_1-4k_c564001_f1p0_2289;Multiflorum_1-4k_c565841_f1p5_977;Multifloru…
20	GO:0006857	oligopeptide_transport	215	1	2.2e-20	Multiflorum_1-4k_c23570_f1p17_2280
21	GO:0009800	cinnamic_acid_biosynthetic_process	449	17	2.4e-20	Multiflorum_1-4k_c163180_f1p9_1018;Multiflorum_1-4k_c214034_f3p0_1542;Multiflorum_1-4k_c260265_f1p163_1124;Multiflorum_1-4k_c26973_f1p5_1751;Multiflorum_1-4k_c282644_f3p0_1097;Multiflorum_1-4k_c382005_f3p3_1076;Multiflorum_1-4k_c460533_f3p11_2112;Multiflorum_1-4k_c494181_f1p20_2554;Multiflorum_1-4k_c518372_f3p145_1933;Multiflorum_1-4k_c564001_f1p0_2289;Multiflorum_1-4k_c565841_f1p5_977;Multifloru…
22	GO:0046686	response_to_cadmium_ion	642	53	3.2e-19	Multiflorum_1-4k_c14551_f2p19_1756;Multiflorum_1-4k_c155633_f1p101_1852;Multiflorum_1-4k_c159532_f2p47_987;Multiflorum_1-4k_c163148_f1p20_981;Multiflorum_1-4k_c231330_f1p16_1817;Multiflorum_1-4k_c235374_f1p22_2534;Multiflorum_1-4k_c28089_f1p28_1626;Multiflorum_1-4k_c296411_f1p11_1049;Multiflorum_1-4k_c322067_f1p21_1115;Multiflorum_1-4k_c331373_f2p56_1071;Multiflorum_1-4k_c352468_f12p14_1026;Multi…
23	GO:0016311	dephosphorylation	2087	7	7.7e-18	Multiflorum_1-4k_c132462_f2p7_1577;Multiflorum_1-4k_c219278_f1p6_1410;Multiflorum_1-4k_c403873_f13p3_1974;Multiflorum_1-4k_c42130_f4p7_1501;Multiflorum_3-10k_c105157_f1p9_1577;Multiflorum_3-10k_c116547_f2p12_795;Multiflorum_3-10k_c117077_f8p38_810
24	GO:0030418	nicotianamine_biosynthetic_process	276	4	1.3e-16	Multiflorum_1-4k_c14042_f1p19_1284;Multiflorum_1-4k_c319912_f1p4_1168;Multiflorum_1-4k_c426169_f1p338_2513;Multiflorum_1-4k_c577422_f1p11_959
25	GO:0009809	lignin_biosynthetic_process	340	7	2.2e-16	Multiflorum_1-4k_c351597_f11p0_1485;Multiflorum_1-4k_c381925_f4p4_1310;Multiflorum_1-4k_c43432_f1p7_1309;Multiflorum_1-4k_c454694_f2p21_1442;Multiflorum_1-4k_c517738_f12p98_1113;Multiflorum_1-4k_c559085_f8p0_1367;Multiflorum_1-4k_c569125_f1p0_1444
26	GO:0009306	protein_secretion	367	8	1.8e-15	Multiflorum_1-4k_c25839_f2p1_1657;Multiflorum_1-4k_c355162_f2p11_2598;Multiflorum_1-4k_c381632_f4p0_2680;Multiflorum_1-4k_c444391_f1p3_1037;Multiflorum_1-4k_c559171_f5p0_2738;Multiflorum_1-4k_c559288_f3p0_1176;Multiflorum_1-4k_c89898_f4p19_1337;Multiflorum_3-10k_c38300_f1p476_3529
27	GO:0009695	jasmonic_acid_biosynthetic_process	255	28	2.3e-15	Multiflorum_1-4k_c13103_f3p135_1308;Multiflorum_1-4k_c146614_f1p87_1380;Multiflorum_1-4k_c177810_f1p12_1231;Multiflorum_1-4k_c185517_f1p39_1399;Multiflorum_1-4k_c234065_f1p96_1368;Multiflorum_1-4k_c2365_f2p153_1364;Multiflorum_1-4k_c258772_f4p261_1365;Multiflorum_1-4k_c280154_f1p15_1424;Multiflorum_1-4k_c28938_f1p251_2863;Multiflorum_1-4k_c360217_f1p112_1366;Multiflorum_1-4k_c415039_f1p17_1256;Mu…
28	GO:0009644	response_to_high_light_intensity	284	14	8e-15	Multiflorum_1-4k_c110266_f1p0_1667;Multiflorum_1-4k_c110973_f1p2_1756;Multiflorum_1-4k_c11846_f2p2_2363;Multiflorum_1-4k_c14551_f2p19_1756;Multiflorum_1-4k_c16095_f1p0_1066;Multiflorum_1-4k_c19535_f1p0_1558;Multiflorum_1-4k_c241011_f1p2_1090;Multiflorum_1-4k_c24918_f1p2_2072;Multiflorum_1-4k_c265186_f1p3_2450;Multiflorum_1-4k_c296411_f1p11_1049;Multiflorum_1-4k_c33828_f1p0_1103;Multiflorum_1-4k_c…
29	GO:1904659	glucose_transmembrane_transport	355	3	1.1e-14	Multiflorum_1-4k_c416119_f1p13_2135;Multiflorum_1-4k_c89974_f1p10_1638;Multiflorum_3-10k_c70319_f1p85_1352
30	GO:0009816	defense_response_to_bacterium,_incompatible_interaction	416	9	2.5e-14	Multiflorum_1-4k_c170420_f1p8_1318;Multiflorum_1-4k_c282973_f1p0_1576;Multiflorum_1-4k_c360983_f1p7_1151;Multiflorum_1-4k_c483348_f1p76_2563;Multiflorum_1-4k_c485989_f1p0_1780;Multiflorum_1-4k_c571852_f1p0_1635;Multiflorum_1-4k_c7568_f3p0_1688;Multiflorum_3-10k_c4316_f1p199_3397;Multiflorum_3-10k_c5652_f1p237_3257
31	GO:0031408	oxylipin_biosynthetic_process	397	40	3.3e-14	Multiflorum_1-4k_c13103_f3p135_1308;Multiflorum_1-4k_c146614_f1p87_1380;Multiflorum_1-4k_c177810_f1p12_1231;Multiflorum_1-4k_c185517_f1p39_1399;Multiflorum_1-4k_c224897_f1p44_2929;Multiflorum_1-4k_c234065_f1p96_1368;Multiflorum_1-4k_c2365_f2p153_1364;Multiflorum_1-4k_c258772_f4p261_1365;Multiflorum_1-4k_c278707_f1p40_1319;Multiflorum_1-4k_c280154_f1p15_1424;Multiflorum_1-4k_c28938_f1p251_2863;Mul…
32	GO:0046323	glucose_import	371	3	4.7e-14	Multiflorum_1-4k_c416119_f1p13_2135;Multiflorum_1-4k_c89974_f1p10_1638;Multiflorum_3-10k_c70319_f1p85_1352
33	GO:0015074	DNA_integration	2309	222	8.9e-14	Multiflorum_1-4k_c100822_f1p33_2099;Multiflorum_1-4k_c101964_f1p7_1509;Multiflorum_1-4k_c113415_f1p15_3714;Multiflorum_1-4k_c113541_f2p22_2133;Multiflorum_1-4k_c113889_f1p0_1469;Multiflorum_1-4k_c11664_f14p9_3281;Multiflorum_1-4k_c120223_f1p1_2312;Multiflorum_1-4k_c120377_f1p0_2796;Multiflorum_1-4k_c121077_f1p0_1630;Multiflorum_1-4k_c122818_f1p1_1860;Multiflorum_1-4k_c126656_f2p0_1799;Multiflorum…
34	GO:0009664	plant-type_cell_wall_organization	964	16	4.9e-13	Multiflorum_1-4k_c111921_f1p26_1407;Multiflorum_1-4k_c168426_f1p9_1757;Multiflorum_1-4k_c269867_f1p6_1237;Multiflorum_1-4k_c303767_f12p27_1263;Multiflorum_1-4k_c365717_f2p11_1155;Multiflorum_1-4k_c377552_f1p17_1249;Multiflorum_1-4k_c41900_f1p12_1218;Multiflorum_1-4k_c436363_f3p6_2062;Multiflorum_1-4k_c473375_f1p17_1412;Multiflorum_1-4k_c5015_f2p13_1221;Multiflorum_1-4k_c518716_f4p11_1213;Multiflo…
35	GO:0018105	peptidyl-serine_phosphorylation	379	1	1.2e-11	Multiflorum_1-4k_c351664_f5p6_1900
36	GO:0006310	DNA_recombination	3965	280	3.4e-11	Multiflorum_1-4k_c100822_f1p33_2099;Multiflorum_1-4k_c101964_f1p7_1509;Multiflorum_1-4k_c105443_f6p12_3838;Multiflorum_1-4k_c113541_f2p22_2133;Multiflorum_1-4k_c113889_f1p0_1469;Multiflorum_1-4k_c115686_f2p9_3277;Multiflorum_1-4k_c11664_f14p9_3281;Multiflorum_1-4k_c120223_f1p1_2312;Multiflorum_1-4k_c120377_f1p0_2796;Multiflorum_1-4k_c122818_f1p1_1860;Multiflorum_1-4k_c12354_f4p7_1845;Multiflorum_…
37	GO:0034605	cellular_response_to_heat	140	30	8.3e-11	Multiflorum_1-4k_c180015_f1p26_2494;Multiflorum_1-4k_c223053_f1p13_1248;Multiflorum_1-4k_c25760_f3p3_1810;Multiflorum_1-4k_c25819_f3p13_2568;Multiflorum_1-4k_c258261_f4p54_2726;Multiflorum_1-4k_c262578_f2p13_1529;Multiflorum_1-4k_c275169_f1p21_2531;Multiflorum_1-4k_c275585_f1p14_2610;Multiflorum_1-4k_c276326_f1p16_1772;Multiflorum_1-4k_c29661_f1p4_2667;Multiflorum_1-4k_c303563_f14p26_2119;Multifl…
38	GO:0000209	protein_polyubiquitination	392	7	2.3e-10	Multiflorum_1-4k_c12061_f3p24_1322;Multiflorum_1-4k_c211434_f2p6_1432;Multiflorum_1-4k_c2652_f3p3_1522;Multiflorum_1-4k_c36447_f1p6_1403;Multiflorum_1-4k_c47547_f1p25_1725;Multiflorum_1-4k_c73600_f1p5_1043;Multiflorum_3-10k_c110423_f1p46_774
39	GO:0045471	response_to_ethanol	222	48	9.1e-10	Multiflorum_1-4k_c155633_f1p101_1852;Multiflorum_1-4k_c159532_f2p47_987;Multiflorum_1-4k_c163148_f1p20_981;Multiflorum_1-4k_c28089_f1p28_1626;Multiflorum_1-4k_c322067_f1p21_1115;Multiflorum_1-4k_c331373_f2p56_1071;Multiflorum_1-4k_c352468_f12p14_1026;Multiflorum_1-4k_c38240_f1p17_1390;Multiflorum_1-4k_c382470_f2p38_1101;Multiflorum_1-4k_c435498_f6p40_1110;Multiflorum_1-4k_c452938_f1p19_1122;Multi…
40	GO:0009934	regulation_of_meristem_structural_organization	358	6	9.4e-10	Multiflorum_1-4k_c25839_f2p1_1657;Multiflorum_1-4k_c355162_f2p11_2598;Multiflorum_1-4k_c381632_f4p0_2680;Multiflorum_1-4k_c559171_f5p0_2738;Multiflorum_1-4k_c559288_f3p0_1176;Multiflorum_3-10k_c38300_f1p476_3529
41	GO:0006096	glycolytic_process	1013	10	1.4e-09	Multiflorum_1-4k_c150120_f1p7_1654;Multiflorum_1-4k_c231330_f1p16_1817;Multiflorum_1-4k_c371329_f1p76_1959;Multiflorum_1-4k_c431946_f1p29_1927;Multiflorum_1-4k_c490929_f1p8_1370;Multiflorum_1-4k_c563904_f1p1_1446;Multiflorum_1-4k_c567424_f1p0_1414;Multiflorum_3-10k_c100202_f1p189_2012;Multiflorum_3-10k_c33452_f1p237_1180;Multiflorum_3-10k_c40282_f6p167_2365
42	GO:0009808	lignin_metabolic_process	753	20	1.5e-09	Multiflorum_1-4k_c179813_f1p0_1200;Multiflorum_1-4k_c200800_f1p4_1466;Multiflorum_1-4k_c315934_f2p0_1804;Multiflorum_1-4k_c327261_f2p1_1148;Multiflorum_1-4k_c351597_f11p0_1485;Multiflorum_1-4k_c352126_f17p25_2059;Multiflorum_1-4k_c381925_f4p4_1310;Multiflorum_1-4k_c403888_f3p9_1793;Multiflorum_1-4k_c413541_f1p11_1604;Multiflorum_1-4k_c43432_f1p7_1309;Multiflorum_1-4k_c436363_f3p6_2062;Multiflorum…
43	GO:0019509	L-methionine_biosynthetic_process_from_methylthioadenosine	192	6	1.8e-09	Multiflorum_1-4k_c146997_f1p4_1637;Multiflorum_1-4k_c287504_f1p15_1020;Multiflorum_1-4k_c403873_f13p3_1974;Multiflorum_1-4k_c451214_f1p8_1036;Multiflorum_3-10k_c54004_f1p123_663;Multiflorum_3-10k_c90194_f1p148_1297
44	GO:1902047	polyamine_transmembrane_transport	67	1	3.4e-09	Multiflorum_1-4k_c64202_f1p15_1789
45	GO:0019284	L-methionine_biosynthetic_process_from_S-adenosylmethionine	120	3	5.7e-09	Multiflorum_1-4k_c403873_f13p3_1974;Multiflorum_3-10k_c54004_f1p123_663;Multiflorum_3-10k_c90194_f1p148_1297
46	GO:0006730	one-carbon_metabolic_process	485	15	7.3e-09	Multiflorum_1-4k_c109339_f1p48_1677;Multiflorum_1-4k_c194904_f1p1_1623;Multiflorum_1-4k_c214432_f1p4_1637;Multiflorum_1-4k_c21596_f16p18_1773;Multiflorum_1-4k_c265481_f1p33_1654;Multiflorum_1-4k_c420372_f1p14_2277;Multiflorum_1-4k_c455138_f1p4_1588;Multiflorum_1-4k_c559379_f2p3_1639;Multiflorum_1-4k_c562239_f1p0_1234;Multiflorum_1-4k_c565075_f1p0_1253;Multiflorum_1-4k_c574829_f1p0_1109;Multifloru…
47	GO:0003333	amino_acid_transmembrane_transport	642	10	1.1e-08	Multiflorum_1-4k_c188366_f1p23_1828;Multiflorum_1-4k_c21818_f1p4_1771;Multiflorum_1-4k_c266572_f1p28_1811;Multiflorum_1-4k_c285003_f1p10_1084;Multiflorum_1-4k_c424385_f1p3_1773;Multiflorum_1-4k_c474727_f1p29_1801;Multiflorum_1-4k_c529361_f1p57_1639;Multiflorum_1-4k_c64202_f1p15_1789;Multiflorum_1-4k_c94236_f1p8_1967;Multiflorum_3-10k_c30351_f1p37_1809
48	GO:0006032	chitin_catabolic_process	134	3	1.3e-08	Multiflorum_1-4k_c380430_f1p38_1218;Multiflorum_1-4k_c551068_f1p38_1072;Multiflorum_1-4k_c81157_f7p4_1245
49	GO:0051208	sequestering_of_calcium_ion	164	2	2.2e-08	Multiflorum_1-4k_c278562_f3p0_1602;Multiflorum_1-4k_c404959_f21p16_1615
50	GO:0015708	silicate_transport	135	4	2.2e-08	Multiflorum_1-4k_c137919_f19p10_1254;Multiflorum_1-4k_c17364_f23p0_1236;Multiflorum_1-4k_c25702_f2p19_1132;Multiflorum_1-4k_c280562_f1p7_1175
51	GO:0046688	response_to_copper_ion	248	49	3.5e-08	Multiflorum_1-4k_c155633_f1p101_1852;Multiflorum_1-4k_c159532_f2p47_987;Multiflorum_1-4k_c163148_f1p20_981;Multiflorum_1-4k_c28089_f1p28_1626;Multiflorum_1-4k_c322067_f1p21_1115;Multiflorum_1-4k_c331373_f2p56_1071;Multiflorum_1-4k_c352468_f12p14_1026;Multiflorum_1-4k_c38240_f1p17_1390;Multiflorum_1-4k_c382470_f2p38_1101;Multiflorum_1-4k_c435498_f6p40_1110;Multiflorum_1-4k_c452938_f1p19_1122;Multi…
52	GO:0046835	carbohydrate_phosphorylation	152	0	3.5e-08
53	GO:0010363	regulation_of_plant-type_hypersensitive_response	136	3	3.8e-08	Multiflorum_1-4k_c524354_f1p29_1044;Multiflorum_3-10k_c6641_f1p245_3108;Multiflorum_3-10k_c76585_f3p86_1497
54	GO:0016114	terpenoid_biosynthetic_process	164	0	4.8e-08
55	GO:0010411	xyloglucan_metabolic_process	183	1	6.5e-08	Multiflorum_1-4k_c518166_f3p10_1056
56	GO:0015840	urea_transport	135	4	7e-08	Multiflorum_1-4k_c137919_f19p10_1254;Multiflorum_1-4k_c17364_f23p0_1236;Multiflorum_1-4k_c25702_f2p19_1132;Multiflorum_1-4k_c280562_f1p7_1175
57	GO:0048268	clathrin_coat_assembly	127	1	7.4e-08	Multiflorum_1-4k_c578303_f1p8_897
58	GO:0006855	drug_transmembrane_transport	257	0	7.6e-08
59	GO:0061615	glycolytic_process_through_fructose-6-phosphate	147	0	9.1e-08
60	GO:0006284	base-excision_repair	577	76	1.4e-07	Multiflorum_1-4k_c100822_f1p33_2099;Multiflorum_1-4k_c101964_f1p7_1509;Multiflorum_1-4k_c113541_f2p22_2133;Multiflorum_1-4k_c113889_f1p0_1469;Multiflorum_1-4k_c11664_f14p9_3281;Multiflorum_1-4k_c122818_f1p1_1860;Multiflorum_1-4k_c126656_f2p0_1799;Multiflorum_1-4k_c132561_f1p0_1084;Multiflorum_1-4k_c13844_f2p15_3682;Multiflorum_1-4k_c151936_f1p3_1908;Multiflorum_1-4k_c20457_f1p1_1660;Multiflorum_1…
61	GO:0019243	methylglyoxal_catabolic_process_to_D-lactate_via_S-lactoyl-glutathione	160	0	1.4e-07
62	GO:0009641	shade_avoidance	96	0	1.7e-07
63	GO:0006002	fructose_6-phosphate_metabolic_process	163	0	2.1e-07
64	GO:0000413	protein_peptidyl-prolyl_isomerization	342	8	3.2e-07	Multiflorum_1-4k_c11209_f4p8_2153;Multiflorum_1-4k_c11608_f3p6_2218;Multiflorum_1-4k_c18395_f2p6_1707;Multiflorum_1-4k_c40197_f3p0_2212;Multiflorum_1-4k_c436890_f2p5_2239;Multiflorum_1-4k_c515799_f11p121_2138;Multiflorum_1-4k_c9902_f2p7_2485;Multiflorum_3-10k_c10677_f1p149_2455
65	GO:0055072	iron_ion_homeostasis	315	4	3.8e-07	Multiflorum_1-4k_c231330_f1p16_1817;Multiflorum_1-4k_c23570_f1p17_2280;Multiflorum_1-4k_c3116_f4p15_1316;Multiflorum_1-4k_c516192_f4p73_2373
66	GO:0034976	response_to_endoplasmic_reticulum_stress	601	6	3.9e-07	Multiflorum_1-4k_c265135_f1p42_3631;Multiflorum_1-4k_c490929_f1p8_1370;Multiflorum_1-4k_c563904_f1p1_1446;Multiflorum_1-4k_c567424_f1p0_1414;Multiflorum_1-4k_c81368_f5p25_1692;Multiflorum_3-10k_c5989_f1p40_3320
67	GO:0010310	regulation_of_hydrogen_peroxide_metabolic_process	46	2	3.9e-07	Multiflorum_1-4k_c176134_f3p4_1743;Multiflorum_1-4k_c515352_f4p7_2370
68	GO:0010366	negative_regulation_of_ethylene_biosynthetic_process	88	0	4.2e-07
69	GO:1901997	negative_regulation_of_indoleacetic_acid_biosynthetic_process_via_tryptophan	88	0	4.2e-07
70	GO:0006108	malate_metabolic_process	225	3	5e-07	Multiflorum_1-4k_c117200_f1p13_1443;Multiflorum_1-4k_c81782_f1p25_1852;Multiflorum_1-4k_c86937_f1p29_3000
71	GO:0032436	positive_regulation_of_proteasomal_ubiquitin-dependent_protein_catabolic_process	105	1	5.1e-07	Multiflorum_1-4k_c12061_f3p24_1322
72	GO:0009737	response_to_abscisic_acid	1423	16	6.9e-07	Multiflorum_1-4k_c139238_f1p0_1358;Multiflorum_1-4k_c214380_f3p4_1674;Multiflorum_1-4k_c303663_f6p18_1538;Multiflorum_1-4k_c306435_f1p12_1357;Multiflorum_1-4k_c413698_f1p9_1558;Multiflorum_1-4k_c444092_f1p0_1865;Multiflorum_1-4k_c462612_f3p6_1322;Multiflorum_1-4k_c46823_f1p33_1937;Multiflorum_1-4k_c524354_f1p29_1044;Multiflorum_1-4k_c572574_f1p0_1183;Multiflorum_1-4k_c9772_f1p13_1380;Multiflorum_…
73	GO:0006104	succinyl-CoA_metabolic_process	37	1	7.2e-07	Multiflorum_1-4k_c327070_f1p26_1262
74	GO:0000165	MAPK_cascade	262	3	8.2e-07	Multiflorum_1-4k_c524354_f1p29_1044;Multiflorum_3-10k_c6641_f1p245_3108;Multiflorum_3-10k_c76585_f3p86_1497
75	GO:0010268	brassinosteroid_homeostasis	88	1	9.7e-07	Multiflorum_1-4k_c88434_f1p9_1445
76	GO:0006629	lipid_metabolic_process	4162	22	1.4e-06	Multiflorum_1-4k_c142813_f1p15_1336;Multiflorum_1-4k_c187521_f1p14_2187;Multiflorum_1-4k_c22319_f1p11_1511;Multiflorum_1-4k_c24359_f1p11_2047;Multiflorum_1-4k_c263345_f1p9_1276;Multiflorum_1-4k_c279963_f2p4_1252;Multiflorum_1-4k_c436363_f3p6_2062;Multiflorum_1-4k_c44399_f1p7_1870;Multiflorum_1-4k_c45152_f1p16_1743;Multiflorum_1-4k_c470548_f1p16_1114;Multiflorum_1-4k_c47547_f1p25_1725;Multiflorum_…
77	GO:0046685	response_to_arsenic-containing_substance	292	48	1.5e-06	Multiflorum_1-4k_c155633_f1p101_1852;Multiflorum_1-4k_c159532_f2p47_987;Multiflorum_1-4k_c163148_f1p20_981;Multiflorum_1-4k_c28089_f1p28_1626;Multiflorum_1-4k_c322067_f1p21_1115;Multiflorum_1-4k_c331373_f2p56_1071;Multiflorum_1-4k_c352468_f12p14_1026;Multiflorum_1-4k_c38240_f1p17_1390;Multiflorum_1-4k_c382470_f2p38_1101;Multiflorum_1-4k_c435498_f6p40_1110;Multiflorum_1-4k_c452938_f1p19_1122;Multi…
78	GO:0061512	protein_localization_to_cilium	138	0	1.7e-06
79	GO:0006984	ER-nucleus_signaling_pathway	141	1	2.3e-06	Multiflorum_3-10k_c5989_f1p40_3320
80	GO:0006105	succinate_metabolic_process	42	1	2.3e-06	Multiflorum_1-4k_c327070_f1p26_1262
81	GO:0046274	lignin_catabolic_process	192	3	2.4e-06	Multiflorum_1-4k_c352126_f17p25_2059;Multiflorum_1-4k_c413541_f1p11_1604;Multiflorum_1-4k_c82628_f1p12_2910
82	GO:0018108	peptidyl-tyrosine_phosphorylation	168	1	2.8e-06	Multiflorum_3-10k_c84518_f1p13_3158
83	GO:0006641	triglyceride_metabolic_process	99	2	2.9e-06	Multiflorum_1-4k_c142813_f1p15_1336;Multiflorum_1-4k_c24359_f1p11_2047
84	GO:0043069	negative_regulation_of_programmed_cell_death	156	5	3e-06	Multiflorum_1-4k_c192292_f1p12_1343;Multiflorum_1-4k_c434181_f1p12_1157;Multiflorum_1-4k_c524354_f1p29_1044;Multiflorum_3-10k_c6641_f1p245_3108;Multiflorum_3-10k_c76585_f3p86_1497
85	GO:0042538	hyperosmotic_salinity_response	187	2	3.5e-06	Multiflorum_3-10k_c6641_f1p245_3108;Multiflorum_3-10k_c6829_f1p27_1592
86	GO:0006612	protein_targeting_to_membrane	225	3	4e-06	Multiflorum_1-4k_c524354_f1p29_1044;Multiflorum_3-10k_c6641_f1p245_3108;Multiflorum_3-10k_c76585_f3p86_1497
87	GO:0009407	toxin_catabolic_process	220	39	4.4e-06	Multiflorum_1-4k_c126391_f2p5_1127;Multiflorum_1-4k_c197045_f2p10_980;Multiflorum_1-4k_c226909_f1p23_2130;Multiflorum_1-4k_c23044_f1p1_1362;Multiflorum_1-4k_c381989_f3p1_1014;Multiflorum_1-4k_c433914_f1p8_1350;Multiflorum_1-4k_c490294_f3p19_1006;Multiflorum_1-4k_c51037_f1p1_1093;Multiflorum_1-4k_c517008_f1p36_1048;Multiflorum_1-4k_c530156_f2p17_1005;Multiflorum_1-4k_c563018_f1p1_931;Multiflorum_1…
88	GO:0019953	sexual_reproduction	298	5	4.5e-06	Multiflorum_1-4k_c148620_f1p42_1171;Multiflorum_1-4k_c387385_f4p10_1321;Multiflorum_1-4k_c490929_f1p8_1370;Multiflorum_1-4k_c563904_f1p1_1446;Multiflorum_1-4k_c567424_f1p0_1414
89	GO:0048544	recognition_of_pollen	243	0	5.3e-06
90	GO:0006071	glycerol_metabolic_process	99	2	5.9e-06	Multiflorum_1-4k_c24359_f1p11_2047;Multiflorum_1-4k_c487111_f1p17_2130
91	GO:0030433	ER-associated_ubiquitin-dependent_protein_catabolic_process	175	2	6.7e-06	Multiflorum_1-4k_c265135_f1p42_3631;Multiflorum_1-4k_c81368_f5p25_1692
92	GO:0010075	regulation_of_meristem_growth	550	7	6.8e-06	Multiflorum_1-4k_c25839_f2p1_1657;Multiflorum_1-4k_c355162_f2p11_2598;Multiflorum_1-4k_c381632_f4p0_2680;Multiflorum_1-4k_c436363_f3p6_2062;Multiflorum_1-4k_c559171_f5p0_2738;Multiflorum_1-4k_c559288_f3p0_1176;Multiflorum_3-10k_c38300_f1p476_3529
93	GO:0010027	thylakoid_membrane_organization	114	4	6.9e-06	Multiflorum_1-4k_c110973_f1p2_1756;Multiflorum_1-4k_c11846_f2p2_2363;Multiflorum_1-4k_c24918_f1p2_2072;Multiflorum_1-4k_c265186_f1p3_2450
94	GO:0009617	response_to_bacterium	1171	16	7.3e-06	Multiflorum_1-4k_c14551_f2p19_1756;Multiflorum_1-4k_c170420_f1p8_1318;Multiflorum_1-4k_c176134_f3p4_1743;Multiflorum_1-4k_c282973_f1p0_1576;Multiflorum_1-4k_c296411_f1p11_1049;Multiflorum_1-4k_c351664_f5p6_1900;Multiflorum_1-4k_c357700_f3p13_2093;Multiflorum_1-4k_c360983_f1p7_1151;Multiflorum_1-4k_c483348_f1p76_2563;Multiflorum_1-4k_c485989_f1p0_1780;Multiflorum_1-4k_c515352_f4p7_2370;Multiflorum…
95	GO:0006749	glutathione_metabolic_process	631	47	7.4e-06	Multiflorum_1-4k_c103991_f1p6_1101;Multiflorum_1-4k_c126391_f2p5_1127;Multiflorum_1-4k_c197045_f2p10_980;Multiflorum_1-4k_c226909_f1p23_2130;Multiflorum_1-4k_c23044_f1p1_1362;Multiflorum_1-4k_c370353_f1p12_1816;Multiflorum_1-4k_c381989_f3p1_1014;Multiflorum_1-4k_c433914_f1p8_1350;Multiflorum_1-4k_c490294_f3p19_1006;Multiflorum_1-4k_c51037_f1p1_1093;Multiflorum_1-4k_c517008_f1p36_1048;Multiflorum_…
96	GO:0046654	tetrahydrofolate_biosynthetic_process	78	0	7.5e-06
97	GO:0042542	response_to_hydrogen_peroxide	728	61	8.7e-06	Multiflorum_1-4k_c110266_f1p0_1667;Multiflorum_1-4k_c14551_f2p19_1756;Multiflorum_1-4k_c155633_f1p101_1852;Multiflorum_1-4k_c159532_f2p47_987;Multiflorum_1-4k_c16095_f1p0_1066;Multiflorum_1-4k_c163148_f1p20_981;Multiflorum_1-4k_c19535_f1p0_1558;Multiflorum_1-4k_c241011_f1p2_1090;Multiflorum_1-4k_c28089_f1p28_1626;Multiflorum_1-4k_c296411_f1p11_1049;Multiflorum_1-4k_c322067_f1p21_1115;Multiflorum_…
98	GO:0030245	cellulose_catabolic_process	148	0	9.1e-06
99	GO:0034219	carbohydrate_transmembrane_transport	462	4	9.4e-06	Multiflorum_1-4k_c31724_f1p4_987;Multiflorum_1-4k_c416119_f1p13_2135;Multiflorum_1-4k_c89974_f1p10_1638;Multiflorum_3-10k_c70319_f1p85_1352
100	GO:0034755	iron_ion_transmembrane_transport	134	0	9.9e-06
101	GO:0042732	D-xylose_metabolic_process	53	0	1.6e-05
102	GO:0006783	heme_biosynthetic_process	111	1	2e-05	Multiflorum_1-4k_c19708_f1p7_1323
103	GO:0019748	secondary_metabolic_process	2178	84	2.1e-05	Multiflorum_1-4k_c126391_f2p5_1127;Multiflorum_1-4k_c163180_f1p9_1018;Multiflorum_1-4k_c1797_f6p20_1688;Multiflorum_1-4k_c179813_f1p0_1200;Multiflorum_1-4k_c197045_f2p10_980;Multiflorum_1-4k_c200800_f1p4_1466;Multiflorum_1-4k_c214034_f3p0_1542;Multiflorum_1-4k_c226909_f1p23_2130;Multiflorum_1-4k_c23044_f1p1_1362;Multiflorum_1-4k_c231802_f2p3_1745;Multiflorum_1-4k_c24998_f3p2_1729;Multiflorum_1-4k…
104	GO:0051502	diterpene_phytoalexin_biosynthetic_process	35	0	2.2e-05
105	GO:0009697	salicylic_acid_biosynthetic_process	85	3	2.4e-05	Multiflorum_1-4k_c176134_f3p4_1743;Multiflorum_1-4k_c47547_f1p25_1725;Multiflorum_1-4k_c515352_f4p7_2370
106	GO:0071048	nuclear_retention_of_unspliced_pre-mRNA_at_the_site_of_transcription	27	6	2.5e-05	Multiflorum_1-4k_c111214_f1p8_1320;Multiflorum_1-4k_c114886_f2p9_1309;Multiflorum_1-4k_c150231_f1p8_1315;Multiflorum_1-4k_c295633_f1p8_1067;Multiflorum_3-10k_c53461_f1p3_1313;Multiflorum_3-10k_c65102_f1p4_1367
107	GO:0010286	heat_acclimation	105	15	2.9e-05	Multiflorum_1-4k_c112176_f1p10_2943;Multiflorum_1-4k_c161732_f1p6_1095;Multiflorum_1-4k_c161897_f1p4_1785;Multiflorum_1-4k_c220014_f1p7_1992;Multiflorum_1-4k_c314528_f1p8_1320;Multiflorum_1-4k_c3915_f5p7_2112;Multiflorum_1-4k_c4471_f1p8_1503;Multiflorum_1-4k_c48309_f1p5_2135;Multiflorum_1-4k_c82069_f1p5_1208;Multiflorum_1-4k_c82139_f1p11_1894;Multiflorum_1-4k_c92968_f1p8_1210;Multiflorum_1-4k_c95…
108	GO:0061077	chaperone-mediated_protein_folding	242	8	3.2e-05	Multiflorum_1-4k_c11209_f4p8_2153;Multiflorum_1-4k_c11608_f3p6_2218;Multiflorum_1-4k_c18395_f2p6_1707;Multiflorum_1-4k_c40197_f3p0_2212;Multiflorum_1-4k_c436890_f2p5_2239;Multiflorum_1-4k_c515799_f11p121_2138;Multiflorum_1-4k_c9902_f2p7_2485;Multiflorum_3-10k_c10677_f1p149_2455
109	GO:0016998	cell_wall_macromolecule_catabolic_process	91	2	3.2e-05	Multiflorum_1-4k_c380430_f1p38_1218;Multiflorum_1-4k_c551068_f1p38_1072
110	GO:0010583	response_to_cyclopentenone	111	0	3.3e-05
111	GO:0009699	phenylpropanoid_biosynthetic_process	956	25	3.5e-05	Multiflorum_1-4k_c163180_f1p9_1018;Multiflorum_1-4k_c214034_f3p0_1542;Multiflorum_1-4k_c260265_f1p163_1124;Multiflorum_1-4k_c26973_f1p5_1751;Multiflorum_1-4k_c282644_f3p0_1097;Multiflorum_1-4k_c306435_f1p12_1357;Multiflorum_1-4k_c351597_f11p0_1485;Multiflorum_1-4k_c381925_f4p4_1310;Multiflorum_1-4k_c382005_f3p3_1076;Multiflorum_1-4k_c43432_f1p7_1309;Multiflorum_1-4k_c454694_f2p21_1442;Multiflorum…
112	GO:0009969	xyloglucan_biosynthetic_process	78	0	3.8e-05
113	GO:0046777	protein_autophosphorylation	343	0	4.1e-05
114	GO:0015689	molybdate_ion_transport	31	0	4.3e-05
115	GO:0000350	generation_of_catalytic_spliceosome_for_second_transesterification_step	34	6	4.3e-05	Multiflorum_1-4k_c111214_f1p8_1320;Multiflorum_1-4k_c114886_f2p9_1309;Multiflorum_1-4k_c150231_f1p8_1315;Multiflorum_1-4k_c295633_f1p8_1067;Multiflorum_3-10k_c53461_f1p3_1313;Multiflorum_3-10k_c65102_f1p4_1367
116	GO:0006212	uracil_catabolic_process	27	0	6.1e-05
117	GO:0046167	glycerol-3-phosphate_biosynthetic_process	71	1	6.2e-05	Multiflorum_1-4k_c24359_f1p11_2047
118	GO:0034047	regulation_of_protein_phosphatase_type_2A_activity	109	1	7.6e-05	Multiflorum_3-10k_c105157_f1p9_1577
119	GO:0015995	chlorophyll_biosynthetic_process	96	1	8.1e-05	Multiflorum_1-4k_c19708_f1p7_1323
120	GO:0045489	pectin_biosynthetic_process	68	0	8.3e-05
121	GO:0006470	protein_dephosphorylation	1272	5	8.9e-05	Multiflorum_1-4k_c219278_f1p6_1410;Multiflorum_1-4k_c42130_f4p7_1501;Multiflorum_3-10k_c105157_f1p9_1577;Multiflorum_3-10k_c116547_f2p12_795;Multiflorum_3-10k_c117077_f8p38_810
122	GO:0008299	isoprenoid_biosynthetic_process	306	0	9.7e-05
123	GO:0006879	cellular_iron_ion_homeostasis	51	0	0.0001
124	GO:0008652	cellular_amino_acid_biosynthetic_process	1225	17	0.0001	Multiflorum_1-4k_c146997_f1p4_1637;Multiflorum_1-4k_c217452_f1p12_1226;Multiflorum_1-4k_c287504_f1p15_1020;Multiflorum_1-4k_c288614_f2p22_1496;Multiflorum_1-4k_c382523_f2p2_1184;Multiflorum_1-4k_c403873_f13p3_1974;Multiflorum_1-4k_c451214_f1p8_1036;Multiflorum_1-4k_c490003_f2p5_1654;Multiflorum_1-4k_c577916_f1p11_941;Multiflorum_1-4k_c83466_f1p10_1317;Multiflorum_3-10k_c111201_f37p252_3309;Multif…
125	GO:0010200	response_to_chitin	107	1	0.0001	Multiflorum_3-10k_c6829_f1p27_1592
126	GO:0042254	ribosome_biogenesis	1281	14	0.00011	Multiflorum_1-4k_c103601_f1p1_1020;Multiflorum_1-4k_c24929_f1p29_2305;Multiflorum_1-4k_c292512_f1p12_1009;Multiflorum_1-4k_c391477_f1p16_989;Multiflorum_1-4k_c404469_f3p5_1187;Multiflorum_1-4k_c461006_f31p11_1275;Multiflorum_1-4k_c462622_f2p0_1263;Multiflorum_1-4k_c463680_f3p5_1229;Multiflorum_1-4k_c559961_f1p0_946;Multiflorum_1-4k_c564616_f1p24_904;Multiflorum_1-4k_c576131_f1p21_789;Multiflorum_…
127	GO:0045899	positive_regulation_of_RNA_polymerase_II_transcriptional_preinitiation_complex_a...	106	2	0.00012	Multiflorum_1-4k_c265135_f1p42_3631;Multiflorum_1-4k_c81368_f5p25_1692
128	GO:0001678	cellular_glucose_homeostasis	51	0	0.00012
129	GO:0009595	detection_of_biotic_stimulus	55	0	0.00015
130	GO:0010224	response_to_UV-B	160	3	0.00015	Multiflorum_1-4k_c197388_f2p9_1045;Multiflorum_1-4k_c563316_f1p10_958;Multiflorum_1-4k_c564815_f1p10_968
131	GO:0043091	L-arginine_import	10	0	0.00015
132	GO:0051938	L-glutamate_import	10	0	0.00015
133	GO:0006556	S-adenosylmethionine_biosynthetic_process	247	11	0.00015	Multiflorum_1-4k_c109339_f1p48_1677;Multiflorum_1-4k_c194904_f1p1_1623;Multiflorum_1-4k_c214432_f1p4_1637;Multiflorum_1-4k_c265481_f1p33_1654;Multiflorum_1-4k_c455138_f1p4_1588;Multiflorum_1-4k_c559379_f2p3_1639;Multiflorum_1-4k_c562239_f1p0_1234;Multiflorum_1-4k_c565075_f1p0_1253;Multiflorum_1-4k_c574829_f1p0_1109;Multiflorum_3-10k_c30588_f1p250_1645;Multiflorum_3-10k_c44846_f1p318_1914
134	GO:0019321	pentose_metabolic_process	167	0	0.00015
135	GO:0006744	ubiquinone_biosynthetic_process	70	1	0.00015	Multiflorum_1-4k_c351015_f4p8_1601
136	GO:0019365	pyridine_nucleotide_salvage	21	1	0.00016	Multiflorum_1-4k_c9772_f1p13_1380
137	GO:1901800	positive_regulation_of_proteasomal_protein_catabolic_process	210	3	0.00016	Multiflorum_1-4k_c12061_f3p24_1322;Multiflorum_1-4k_c265135_f1p42_3631;Multiflorum_1-4k_c81368_f5p25_1692
138	GO:0006086	acetyl-CoA_biosynthetic_process_from_pyruvate	35	0	0.00016
139	GO:0010207	photosystem_II_assembly	55	0	0.00017
140	GO:0031167	rRNA_methylation	27	0	0.00018
141	GO:0046713	borate_transport	12	0	0.00021
142	GO:0031146	SCF-dependent_proteasomal_ubiquitin-dependent_protein_catabolic_process	78	0	0.00021
143	GO:0036065	fucosylation	95	0	0.00021
144	GO:0048767	root_hair_elongation	184	1	0.00022	Multiflorum_1-4k_c436363_f3p6_2062
145	GO:1901068	guanosine-containing_compound_metabolic_process	100	4	0.00024	Multiflorum_1-4k_c143931_f1p4_2285;Multiflorum_1-4k_c146669_f1p5_1781;Multiflorum_1-4k_c216526_f1p5_2246;Multiflorum_1-4k_c392664_f1p2_1118
146	GO:0010039	response_to_iron_ion	566	15	0.00025	Multiflorum_1-4k_c14002_f2p0_1180;Multiflorum_1-4k_c231330_f1p16_1817;Multiflorum_1-4k_c382531_f2p33_1227;Multiflorum_1-4k_c403633_f2p21_1181;Multiflorum_1-4k_c430796_f1p0_1146;Multiflorum_1-4k_c431286_f1p0_1242;Multiflorum_1-4k_c459638_f15p0_1210;Multiflorum_1-4k_c480881_f2p6_1179;Multiflorum_1-4k_c517848_f3p26_1196;Multiflorum_1-4k_c559454_f2p0_1186;Multiflorum_1-4k_c567214_f1p0_1159;Multifloru…
147	GO:0031119	tRNA_pseudouridine_synthesis	15	0	0.00026
148	GO:0031222	arabinan_catabolic_process	42	0	0.00026
149	GO:0016226	iron-sulfur_cluster_assembly	123	0	0.00028
150	GO:0010942	positive_regulation_of_cell_death	28	0	0.00028
151	GO:0009658	chloroplast_organization	199	1	0.00029	Multiflorum_1-4k_c475610_f1p10_1372
152	GO:0009226	nucleotide-sugar_biosynthetic_process	593	5	0.00031	Multiflorum_1-4k_c381773_f2p12_1853;Multiflorum_1-4k_c461528_f9p2_1886;Multiflorum_1-4k_c559657_f1p0_1723;Multiflorum_1-4k_c564534_f1p0_1883;Multiflorum_3-10k_c21679_f1p440_3312
153	GO:0009298	GDP-mannose_biosynthetic_process	62	0	0.00031
154	GO:0015868	purine_ribonucleotide_transport	31	0	0.00031
155	GO:0051503	adenine_nucleotide_transport	31	0	0.00031
156	GO:0030150	protein_import_into_mitochondrial_matrix	35	0	0.00031
157	GO:0051788	response_to_misfolded_protein	275	2	0.00032	Multiflorum_1-4k_c351015_f4p8_1601;Multiflorum_1-4k_c461706_f103p65_1920
158	GO:0002084	protein_depalmitoylation	34	0	0.00033
159	GO:0009396	folic_acid-containing_compound_biosynthetic_process	158	1	0.00034	Multiflorum_1-4k_c420372_f1p14_2277
160	GO:0046148	pigment_biosynthetic_process	259	1	0.00034	Multiflorum_1-4k_c19708_f1p7_1323
161	GO:0016121	carotene_catabolic_process	17	0	0.00034
162	GO:0000054	ribosomal_subunit_export_from_nucleus	73	4	0.00035	Multiflorum_1-4k_c103601_f1p1_1020;Multiflorum_1-4k_c292512_f1p12_1009;Multiflorum_1-4k_c559961_f1p0_946;Multiflorum_1-4k_c577288_f1p7_914
163	GO:0010206	photosystem_II_repair	21	4	0.00035	Multiflorum_1-4k_c110973_f1p2_1756;Multiflorum_1-4k_c11846_f2p2_2363;Multiflorum_1-4k_c24918_f1p2_2072;Multiflorum_1-4k_c265186_f1p3_2450
164	GO:0005992	trehalose_biosynthetic_process	439	5	0.00035	Multiflorum_1-4k_c132462_f2p7_1577;Multiflorum_1-4k_c301882_f2p24_2852;Multiflorum_1-4k_c88325_f1p6_1247;Multiflorum_3-10k_c36462_f4p16_3220;Multiflorum_3-10k_c90450_f1p188_4067
165	GO:0035998	7,8-dihydroneopterin_3'-triphosphate_biosynthetic_process	27	0	0.00036
166	GO:0042742	defense_response_to_bacterium	1070	13	0.00037	Multiflorum_1-4k_c170420_f1p8_1318;Multiflorum_1-4k_c176134_f3p4_1743;Multiflorum_1-4k_c282973_f1p0_1576;Multiflorum_1-4k_c351664_f5p6_1900;Multiflorum_1-4k_c360983_f1p7_1151;Multiflorum_1-4k_c483348_f1p76_2563;Multiflorum_1-4k_c485989_f1p0_1780;Multiflorum_1-4k_c515352_f4p7_2370;Multiflorum_1-4k_c571852_f1p0_1635;Multiflorum_1-4k_c60138_f3p11_1953;Multiflorum_1-4k_c7568_f3p0_1688;Multiflorum_3-1…
167	GO:0006526	arginine_biosynthetic_process	106	1	0.00039	Multiflorum_3-10k_c49795_f2p16_1700
168	GO:0006750	glutathione_biosynthetic_process	34	1	0.00041	Multiflorum_1-4k_c370353_f1p12_1816
169	GO:0007205	protein_kinase_C-activating_G-protein_coupled_receptor_signaling_pathway	60	1	0.00043	Multiflorum_3-10k_c6224_f1p12_2801
170	GO:0046434	organophosphate_catabolic_process	79	0	0.00044
171	GO:0006352	DNA-templated_transcription,_initiation	230	2	0.00047	Multiflorum_1-4k_c265135_f1p42_3631;Multiflorum_1-4k_c81368_f5p25_1692
172	GO:0009685	gibberellin_metabolic_process	24	0	0.00047
173	GO:0030865	cortical_cytoskeleton_organization	26	0	0.00049
174	GO:0006535	cysteine_biosynthetic_process_from_serine	72	1	0.00055	Multiflorum_1-4k_c47292_f2p26_1379
175	GO:0048868	pollen_tube_development	188	4	0.00057	Multiflorum_1-4k_c490929_f1p8_1370;Multiflorum_1-4k_c518127_f4p55_1736;Multiflorum_1-4k_c563904_f1p1_1446;Multiflorum_1-4k_c567424_f1p0_1414
176	GO:1901679	nucleotide_transmembrane_transport	56	1	0.00059	Multiflorum_1-4k_c515959_f6p29_1234
177	GO:0010188	response_to_microbial_phytotoxin	14	2	0.0006	Multiflorum_1-4k_c176134_f3p4_1743;Multiflorum_1-4k_c515352_f4p7_2370
178	GO:0006729	tetrahydrobiopterin_biosynthetic_process	26	0	0.00061
179	GO:0006591	ornithine_metabolic_process	26	0	0.00061
180	GO:0045338	farnesyl_diphosphate_metabolic_process	40	0	0.00062
181	GO:0010136	ureide_catabolic_process	29	0	0.00063
182	GO:0006241	CTP_biosynthetic_process	92	1	0.00065	Multiflorum_1-4k_c120523_f2p4_2083
183	GO:0051181	cofactor_transport	48	0	0.00066
184	GO:0045454	cell_redox_homeostasis	651	7	0.00066	Multiflorum_1-4k_c33203_f1p6_1046;Multiflorum_1-4k_c351731_f15p21_1764;Multiflorum_1-4k_c490929_f1p8_1370;Multiflorum_1-4k_c518127_f4p55_1736;Multiflorum_1-4k_c563904_f1p1_1446;Multiflorum_1-4k_c567424_f1p0_1414;Multiflorum_3-10k_c97052_f1p38_689
185	GO:0009749	response_to_glucose	76	0	0.00069
186	GO:0009220	pyrimidine_ribonucleotide_biosynthetic_process	262	1	0.00073	Multiflorum_1-4k_c120523_f2p4_2083
187	GO:0001676	long-chain_fatty_acid_metabolic_process	54	0	0.00075
188	GO:0006527	arginine_catabolic_process	18	0	0.00076
189	GO:0034969	histone_arginine_methylation	32	0	0.00077
190	GO:0051156	glucose_6-phosphate_metabolic_process	596	8	0.00079	Multiflorum_1-4k_c139238_f1p0_1358;Multiflorum_1-4k_c202204_f4p0_1805;Multiflorum_1-4k_c214380_f3p4_1674;Multiflorum_1-4k_c444092_f1p0_1865;Multiflorum_1-4k_c462612_f3p6_1322;Multiflorum_1-4k_c46823_f1p33_1937;Multiflorum_1-4k_c572574_f1p0_1183;Multiflorum_3-10k_c38937_f1p499_3505
191	GO:0009649	entrainment_of_circadian_clock	15	0	0.00086
192	GO:0007017	microtubule-based_process	2116	19	0.00086	Multiflorum_1-4k_c163175_f3p9_1666;Multiflorum_1-4k_c191519_f1p5_1586;Multiflorum_1-4k_c232841_f1p14_1795;Multiflorum_1-4k_c319087_f1p70_2224;Multiflorum_1-4k_c432463_f1p0_1501;Multiflorum_1-4k_c479394_f1p27_1391;Multiflorum_1-4k_c489862_f1p50_1686;Multiflorum_1-4k_c490257_f2p24_1675;Multiflorum_1-4k_c522341_f2p5_1677;Multiflorum_1-4k_c528112_f4p5_1794;Multiflorum_1-4k_c564264_f1p0_1595;Multiflor…
193	GO:0033353	S-adenosylmethionine_cycle	149	4	0.00086	Multiflorum_1-4k_c21596_f16p18_1773;Multiflorum_1-4k_c403873_f13p3_1974;Multiflorum_3-10k_c54004_f1p123_663;Multiflorum_3-10k_c90194_f1p148_1297
194	GO:0033358	UDP-L-arabinose_biosynthetic_process	19	0	0.00091
195	GO:0045227	capsule_polysaccharide_biosynthetic_process	19	0	0.00091
196	GO:0009765	photosynthesis,_light_harvesting	36	4	0.00091	Multiflorum_1-4k_c110973_f1p2_1756;Multiflorum_1-4k_c11846_f2p2_2363;Multiflorum_1-4k_c24918_f1p2_2072;Multiflorum_1-4k_c265186_f1p3_2450
197	GO:0016055	Wnt_signaling_pathway	156	0	0.00092
198	GO:0009767	photosynthetic_electron_transport_chain	56	4	0.00096	Multiflorum_1-4k_c110973_f1p2_1756;Multiflorum_1-4k_c11846_f2p2_2363;Multiflorum_1-4k_c24918_f1p2_2072;Multiflorum_1-4k_c265186_f1p3_2450
199	GO:0019510	S-adenosylhomocysteine_catabolic_process	8	1	0.00098	Multiflorum_1-4k_c21596_f16p18_1773
200	GO:0042364	water-soluble_vitamin_biosynthetic_process	199	2	0.00101	Multiflorum_1-4k_c13681_f1p8_1267;Multiflorum_3-10k_c82892_f1p35_1479
201	GO:0006568	tryptophan_metabolic_process	164	0	0.00103
202	GO:0055088	lipid_homeostasis	171	1	0.00111	Multiflorum_1-4k_c88434_f1p9_1445
203	GO:0001666	response_to_hypoxia	69	1	0.00112	Multiflorum_1-4k_c306435_f1p12_1357
204	GO:0071786	endoplasmic_reticulum_tubular_network_organization	25	1	0.00114	Multiflorum_3-10k_c54888_f1p53_1181
205	GO:0072583	clathrin-dependent_endocytosis	45	0	0.00116
206	GO:0006572	tyrosine_catabolic_process	21	0	0.00119
207	GO:1902000	homogentisate_catabolic_process	21	0	0.00119
208	GO:0015991	ATP_hydrolysis_coupled_proton_transport	253	1	0.0012	Multiflorum_1-4k_c10569_f3p10_2116
209	GO:0017121	phospholipid_scrambling	36	0	0.0012
210	GO:0016119	carotene_metabolic_process	27	0	0.00123
211	GO:0019288	isopentenyl_diphosphate_biosynthetic_process,_methylerythritol_4-phosphate_pathw...	82	0	0.00127
212	GO:0009862	systemic_acquired_resistance,_salicylic_acid_mediated_signaling_pathway	21	0	0.00137
213	GO:0046174	polyol_catabolic_process	88	1	0.00139	Multiflorum_1-4k_c13681_f1p8_1267
214	GO:0006563	L-serine_metabolic_process	169	1	0.00139	Multiflorum_1-4k_c47292_f2p26_1379
215	GO:0009853	photorespiration	315	2	0.0014	Multiflorum_1-4k_c351015_f4p8_1601;Multiflorum_1-4k_c461706_f103p65_1920
216	GO:0045037	protein_import_into_chloroplast_stroma	26	0	0.0014
217	GO:0010155	regulation_of_proton_transport	82	1	0.00142	Multiflorum_1-4k_c174455_f1p9_1972
218	GO:0043086	negative_regulation_of_catalytic_activity	287	2	0.00145	Multiflorum_1-4k_c90446_f1p9_1394;Multiflorum_3-10k_c117265_f1p28_445
219	GO:0070071	proton-transporting_two-sector_ATPase_complex_assembly	39	0	0.00149
220	GO:0042868	antisense_RNA_metabolic_process	9	0	0.00151
221	GO:0006097	glyoxylate_cycle	56	3	0.00153	Multiflorum_1-4k_c117200_f1p13_1443;Multiflorum_1-4k_c97332_f2p5_1232;Multiflorum_3-10k_c32252_f1p41_1621
222	GO:0005987	sucrose_catabolic_process	36	0	0.00155
223	GO:0008295	spermidine_biosynthetic_process	129	2	0.00157	Multiflorum_1-4k_c313100_f1p14_1769;Multiflorum_1-4k_c459950_f4p13_1994
224	GO:0006627	protein_processing_involved_in_protein_targeting_to_mitochondrion	69	0	0.00159
225	GO:0046839	phospholipid_dephosphorylation	119	0	0.00164
226	GO:0048453	sepal_formation	32	0	0.00165
227	GO:0033539	fatty_acid_beta-oxidation_using_acyl-CoA_dehydrogenase	74	0	0.00166
228	GO:0015695	organic_cation_transport	80	0	0.00174
229	GO:0072528	pyrimidine-containing_compound_biosynthetic_process	368	1	0.00184	Multiflorum_1-4k_c120523_f2p4_2083
230	GO:0042398	cellular_modified_amino_acid_biosynthetic_process	259	2	0.00184	Multiflorum_1-4k_c370353_f1p12_1816;Multiflorum_1-4k_c420372_f1p14_2277
231	GO:0030327	prenylated_protein_catabolic_process	20	0	0.00193
232	GO:0030328	prenylcysteine_catabolic_process	20	0	0.00193
233	GO:0030042	actin_filament_depolymerization	93	0	0.00196
234	GO:0016124	xanthophyll_catabolic_process	14	0	0.00197
235	GO:0019919	peptidyl-arginine_methylation,_to_asymmetrical-dimethyl_arginine	23	0	0.00197
236	GO:0006415	translational_termination	77	1	0.00198	Multiflorum_3-10k_c10305_f1p93_4688
237	GO:0006863	purine_nucleobase_transport	38	0	0.00199
238	GO:0045947	negative_regulation_of_translational_initiation	9	1	0.002	Multiflorum_1-4k_c146997_f1p4_1637
239	GO:0000187	activation_of_MAPK_activity	36	0	0.00201
240	GO:0009611	response_to_wounding	392	3	0.00203	Multiflorum_1-4k_c351597_f11p0_1485;Multiflorum_1-4k_c454694_f2p21_1442;Multiflorum_3-10k_c117265_f1p28_445
241	GO:0016024	CDP-diacylglycerol_biosynthetic_process	29	0	0.00205
242	GO:0035999	tetrahydrofolate_interconversion	105	1	0.00215	Multiflorum_1-4k_c59583_f1p16_2270
243	GO:0006575	cellular_modified_amino_acid_metabolic_process	943	50	0.00216	Multiflorum_1-4k_c103991_f1p6_1101;Multiflorum_1-4k_c126391_f2p5_1127;Multiflorum_1-4k_c197045_f2p10_980;Multiflorum_1-4k_c226909_f1p23_2130;Multiflorum_1-4k_c23044_f1p1_1362;Multiflorum_1-4k_c370353_f1p12_1816;Multiflorum_1-4k_c381989_f3p1_1014;Multiflorum_1-4k_c420372_f1p14_2277;Multiflorum_1-4k_c433914_f1p8_1350;Multiflorum_1-4k_c490294_f3p19_1006;Multiflorum_1-4k_c51037_f1p1_1093;Multiflorum_…
244	GO:0061025	membrane_fusion	408	2	0.00228	Multiflorum_1-4k_c13290_f1p3_1269;Multiflorum_1-4k_c5018_f3p4_1206
245	GO:0032467	positive_regulation_of_cytokinesis	6	0	0.00241
246	GO:0031400	negative_regulation_of_protein_modification_process	69	0	0.00246
247	GO:0010417	glucuronoxylan_biosynthetic_process	36	1	0.00251	Multiflorum_1-4k_c236168_f1p70_1574
248	GO:1901617	organic_hydroxy_compound_biosynthetic_process	599	3	0.00251	Multiflorum_1-4k_c143803_f1p11_2511;Multiflorum_1-4k_c436363_f3p6_2062;Multiflorum_1-4k_c88434_f1p9_1445
249	GO:0015786	UDP-glucose_transport	52	1	0.00252	Multiflorum_1-4k_c515959_f6p29_1234
250	GO:0036066	protein_O-linked_fucosylation	25	0	0.00253
251	GO:0035436	triose_phosphate_transmembrane_transport	11	0	0.00255
252	GO:0018342	protein_prenylation	38	0	0.00256
253	GO:0009700	indole_phytoalexin_biosynthetic_process	42	0	0.00263
254	GO:0070482	response_to_oxygen_levels	89	1	0.00271	Multiflorum_1-4k_c306435_f1p12_1357
255	GO:0009827	plant-type_cell_wall_modification	15	0	0.00276
256	GO:0016560	protein_import_into_peroxisome_matrix,_docking	64	1	0.00294	Multiflorum_1-4k_c531749_f1p9_2562
257	GO:0051260	protein_homooligomerization	66	13	0.003	Multiflorum_1-4k_c565596_f1p70_714;Multiflorum_1-4k_c566637_f1p88_707;Multiflorum_1-4k_c569222_f1p46_619;Multiflorum_1-4k_c574110_f1p57_692;Multiflorum_1-4k_c7867_f1p63_1184;Multiflorum_3-10k_c16312_f1p155_749;Multiflorum_3-10k_c34929_f1p161_855;Multiflorum_3-10k_c62201_f1p171_1489;Multiflorum_3-10k_c73374_f1p140_791;Multiflorum_3-10k_c92356_f6p145_743;Multiflorum_3-10k_c93043_f2p172_734;Multiflo…
258	GO:0009610	response_to_symbiotic_fungus	25	0	0.00305
259	GO:1901615	organic_hydroxy_compound_metabolic_process	904	7	0.00317	Multiflorum_1-4k_c13681_f1p8_1267;Multiflorum_1-4k_c143803_f1p11_2511;Multiflorum_1-4k_c22319_f1p11_1511;Multiflorum_1-4k_c24359_f1p11_2047;Multiflorum_1-4k_c436363_f3p6_2062;Multiflorum_1-4k_c487111_f1p17_2130;Multiflorum_1-4k_c88434_f1p9_1445
260	GO:0052542	defense_response_by_callose_deposition	55	0	0.00321
261	GO:0007346	regulation_of_mitotic_cell_cycle	206	1	0.00326	Multiflorum_1-4k_c89286_f1p12_2019
262	GO:0015746	citrate_transport	18	0	0.00332
263	GO:0016310	phosphorylation	11620	68	0.00333	Multiflorum_1-4k_c114201_f1p26_2793;Multiflorum_1-4k_c114519_f1p20_2456;Multiflorum_1-4k_c124008_f1p35_2218;Multiflorum_1-4k_c124422_f1p5_2501;Multiflorum_1-4k_c142117_f1p10_2266;Multiflorum_1-4k_c143176_f1p7_1216;Multiflorum_1-4k_c146213_f1p1_1175;Multiflorum_1-4k_c150120_f1p7_1654;Multiflorum_1-4k_c178846_f1p14_3495;Multiflorum_1-4k_c231330_f1p16_1817;Multiflorum_1-4k_c232433_f1p20_1519;Multifl…
264	GO:0010304	PSII_associated_light-harvesting_complex_II_catabolic_process	32	4	0.0034	Multiflorum_1-4k_c110973_f1p2_1756;Multiflorum_1-4k_c11846_f2p2_2363;Multiflorum_1-4k_c24918_f1p2_2072;Multiflorum_1-4k_c265186_f1p3_2450
265	GO:0031468	nuclear_envelope_reassembly	6	0	0.00341
266	GO:1902358	sulfate_transmembrane_transport	134	0	0.00342
267	GO:0048284	organelle_fusion	434	2	0.00344	Multiflorum_1-4k_c13290_f1p3_1269;Multiflorum_1-4k_c5018_f3p4_1206
268	GO:0006566	threonine_metabolic_process	35	1	0.00347	Multiflorum_3-10k_c49795_f2p16_1700
269	GO:0015693	magnesium_ion_transport	57	0	0.00356
270	GO:1903830	magnesium_ion_transmembrane_transport	57	0	0.00356
271	GO:0009854	oxidative_photosynthetic_carbon_pathway	37	0	0.00356
272	GO:0006048	UDP-N-acetylglucosamine_biosynthetic_process	46	0	0.00358
273	GO:0009698	phenylpropanoid_metabolic_process	1443	38	0.00365	Multiflorum_1-4k_c163180_f1p9_1018;Multiflorum_1-4k_c179813_f1p0_1200;Multiflorum_1-4k_c200800_f1p4_1466;Multiflorum_1-4k_c214034_f3p0_1542;Multiflorum_1-4k_c260265_f1p163_1124;Multiflorum_1-4k_c26973_f1p5_1751;Multiflorum_1-4k_c282644_f3p0_1097;Multiflorum_1-4k_c306435_f1p12_1357;Multiflorum_1-4k_c315934_f2p0_1804;Multiflorum_1-4k_c327261_f2p1_1148;Multiflorum_1-4k_c351597_f11p0_1485;Multiflorum…
274	GO:0000466	maturation_of_5.8S_rRNA_from_tricistronic_rRNA_transcript_(SSU-rRNA,_5.8S_rRNA,_...	90	0	0.00366
275	GO:0009063	cellular_amino_acid_catabolic_process	641	19	0.00375	Multiflorum_1-4k_c163180_f1p9_1018;Multiflorum_1-4k_c214034_f3p0_1542;Multiflorum_1-4k_c260265_f1p163_1124;Multiflorum_1-4k_c26973_f1p5_1751;Multiflorum_1-4k_c282644_f3p0_1097;Multiflorum_1-4k_c382005_f3p3_1076;Multiflorum_1-4k_c434514_f1p30_2121;Multiflorum_1-4k_c460533_f3p11_2112;Multiflorum_1-4k_c494181_f1p20_2554;Multiflorum_1-4k_c518372_f3p145_1933;Multiflorum_1-4k_c564001_f1p0_2289;Multiflo…
276	GO:0000105	histidine_biosynthetic_process	57	0	0.00376
277	GO:0002143	tRNA_wobble_position_uridine_thiolation	8	0	0.00382
278	GO:0009073	aromatic_amino_acid_family_biosynthetic_process	129	0	0.00387
279	GO:0031118	rRNA_pseudouridine_synthesis	7	0	0.00387
280	GO:0032988	ribonucleoprotein_complex_disassembly	29	0	0.00389
281	GO:0000256	allantoin_catabolic_process	32	0	0.00395
282	GO:0010031	circumnutation	15	0	0.00398
283	GO:0046189	phenol-containing_compound_biosynthetic_process	63	0	0.004
284	GO:0010036	response_to_boron-containing_substance	7	0	0.0041
285	GO:0010043	response_to_zinc_ion	126	1	0.00415	Multiflorum_3-10k_c29519_f1p30_3560
286	GO:0046112	nucleobase_biosynthetic_process	58	0	0.00417
287	GO:0006621	protein_retention_in_ER_lumen	61	2	0.00418	Multiflorum_1-4k_c235374_f1p22_2534;Multiflorum_1-4k_c515996_f2p65_1031
288	GO:0034427	nuclear-transcribed_mRNA_catabolic_process,_exonucleolytic,_3'-5'	33	0	0.00427
289	GO:0043094	cellular_metabolic_compound_salvage	626	9	0.00436	Multiflorum_1-4k_c146997_f1p4_1637;Multiflorum_1-4k_c287504_f1p15_1020;Multiflorum_1-4k_c351015_f4p8_1601;Multiflorum_1-4k_c403873_f13p3_1974;Multiflorum_1-4k_c451214_f1p8_1036;Multiflorum_1-4k_c461706_f103p65_1920;Multiflorum_1-4k_c9772_f1p13_1380;Multiflorum_3-10k_c54004_f1p123_663;Multiflorum_3-10k_c90194_f1p148_1297
290	GO:0034472	snRNA_3'-end_processing	32	0	0.00442
291	GO:0071452	cellular_response_to_singlet_oxygen	6	0	0.00445
292	GO:0019853	L-ascorbic_acid_biosynthetic_process	55	2	0.00467	Multiflorum_1-4k_c13681_f1p8_1267;Multiflorum_3-10k_c82892_f1p35_1479
293	GO:0009567	double_fertilization_forming_a_zygote_and_endosperm	42	3	0.00487	Multiflorum_1-4k_c490929_f1p8_1370;Multiflorum_1-4k_c563904_f1p1_1446;Multiflorum_1-4k_c567424_f1p0_1414
294	GO:1900426	positive_regulation_of_defense_response_to_bacterium	19	1	0.00491	Multiflorum_1-4k_c60138_f3p11_1953
295	GO:0009410	response_to_xenobiotic_stimulus	26	0	0.00491
296	GO:0007112	male_meiosis_cytokinesis	10	0	0.00492
297	GO:0002183	cytoplasmic_translational_initiation	10	0	0.00494
298	GO:0010143	cutin_biosynthetic_process	37	0	0.00495
299	GO:0051205	protein_insertion_into_membrane	38	0	0.00495
300	GO:0009249	protein_lipoylation	15	0	0.00509
301	GO:0000741	karyogamy	61	0	0.00521
302	GO:0061088	regulation_of_sequestering_of_zinc_ion	74	0	0.00533
303	GO:0016125	sterol_metabolic_process	475	3	0.0055	Multiflorum_1-4k_c22319_f1p11_1511;Multiflorum_1-4k_c436363_f3p6_2062;Multiflorum_1-4k_c88434_f1p9_1445
304	GO:0042435	indole-containing_compound_biosynthetic_process	110	0	0.00555
305	GO:0052033	pathogen-associated_molecular_pattern_dependent_induction_by_symbiont_of_host_in...	21	0	0.00556
306	GO:0010501	RNA_secondary_structure_unwinding	425	3	0.0056	Multiflorum_1-4k_c314216_f1p99_1747;Multiflorum_1-4k_c41725_f1p31_1731;Multiflorum_3-10k_c2357_f5p32_3752
307	GO:0006655	phosphatidylglycerol_biosynthetic_process	51	0	0.00568
308	GO:0009750	response_to_fructose	61	0	0.00568
309	GO:0002181	cytoplasmic_translation	274	4	0.00583	Multiflorum_1-4k_c404469_f3p5_1187;Multiflorum_1-4k_c461006_f31p11_1275;Multiflorum_1-4k_c462622_f2p0_1263;Multiflorum_1-4k_c463680_f3p5_1229
310	GO:0019253	reductive_pentose-phosphate_cycle	77	1	0.00586	Multiflorum_1-4k_c62249_f1p23_2184
311	GO:0035428	hexose_transmembrane_transport	373	3	0.00587	Multiflorum_1-4k_c416119_f1p13_2135;Multiflorum_1-4k_c89974_f1p10_1638;Multiflorum_3-10k_c70319_f1p85_1352
312	GO:0090481	pyrimidine_nucleotide-sugar_transmembrane_transport	14	0	0.00601
313	GO:0006465	signal_peptide_processing	94	0	0.0061
314	GO:0018026	peptidyl-lysine_monomethylation	18	0	0.00617
315	GO:0009095	aromatic_amino_acid_family_biosynthetic_process,_prephenate_pathway	44	0	0.00617
316	GO:0010109	regulation_of_photosynthesis	65	4	0.00632	Multiflorum_1-4k_c110973_f1p2_1756;Multiflorum_1-4k_c11846_f2p2_2363;Multiflorum_1-4k_c24918_f1p2_2072;Multiflorum_1-4k_c265186_f1p3_2450
317	GO:0060236	regulation_of_mitotic_spindle_organization	12	0	0.00639
318	GO:0090630	activation_of_GTPase_activity	154	0	0.00645
319	GO:0015860	purine_nucleoside_transmembrane_transport	14	0	0.00645
320	GO:0080022	primary_root_development	38	0	0.0065
321	GO:0009624	response_to_nematode	39	0	0.00658
322	GO:0006425	glutaminyl-tRNA_aminoacylation	20	1	0.00665	Multiflorum_1-4k_c89494_f1p10_2593
323	GO:0030259	lipid_glycosylation	27	0	0.00677
324	GO:0009970	cellular_response_to_sulfate_starvation	4	0	0.00677
325	GO:0022900	electron_transport_chain	935	16	0.00678	Multiflorum_1-4k_c110973_f1p2_1756;Multiflorum_1-4k_c11846_f2p2_2363;Multiflorum_1-4k_c24918_f1p2_2072;Multiflorum_1-4k_c265186_f1p3_2450;Multiflorum_1-4k_c302742_f90p15_1282;Multiflorum_1-4k_c350871_f14p21_1907;Multiflorum_1-4k_c372216_f1p19_1837;Multiflorum_1-4k_c411384_f1p50_1269;Multiflorum_1-4k_c490929_f1p8_1370;Multiflorum_1-4k_c563904_f1p1_1446;Multiflorum_1-4k_c567424_f1p0_1414;Multifloru…
326	GO:0010647	positive_regulation_of_cell_communication	119	0	0.00693
327	GO:0000302	response_to_reactive_oxygen_species	849	62	0.00699	Multiflorum_1-4k_c110266_f1p0_1667;Multiflorum_1-4k_c14551_f2p19_1756;Multiflorum_1-4k_c155633_f1p101_1852;Multiflorum_1-4k_c159532_f2p47_987;Multiflorum_1-4k_c16095_f1p0_1066;Multiflorum_1-4k_c163148_f1p20_981;Multiflorum_1-4k_c19535_f1p0_1558;Multiflorum_1-4k_c231330_f1p16_1817;Multiflorum_1-4k_c241011_f1p2_1090;Multiflorum_1-4k_c28089_f1p28_1626;Multiflorum_1-4k_c296411_f1p11_1049;Multiflorum_…
328	GO:0044801	single-organism_membrane_fusion	374	2	0.00707	Multiflorum_1-4k_c13290_f1p3_1269;Multiflorum_1-4k_c5018_f3p4_1206
329	GO:0006012	galactose_metabolic_process	89	1	0.00709	Multiflorum_1-4k_c82735_f1p29_1211
330	GO:0009435	NAD_biosynthetic_process	27	0	0.00711
331	GO:0010088	phloem_development	14	0	0.00725
332	GO:0006694	steroid_biosynthetic_process	465	2	0.00727	Multiflorum_1-4k_c436363_f3p6_2062;Multiflorum_1-4k_c88434_f1p9_1445
333	GO:0071248	cellular_response_to_metal_ion	35	0	0.00733
334	GO:0033014	tetrapyrrole_biosynthetic_process	166	1	0.0075	Multiflorum_1-4k_c19708_f1p7_1323
335	GO:0043647	inositol_phosphate_metabolic_process	67	1	0.00751	Multiflorum_1-4k_c143803_f1p11_2511
336	GO:0030100	regulation_of_endocytosis	17	1	0.00756	Multiflorum_1-4k_c89476_f1p3_2164
337	GO:0006906	vesicle_fusion	363	2	0.00766	Multiflorum_1-4k_c13290_f1p3_1269;Multiflorum_1-4k_c5018_f3p4_1206
338	GO:0009612	response_to_mechanical_stimulus	19	0	0.00771
339	GO:0042343	indole_glucosinolate_metabolic_process	16	2	0.00783	Multiflorum_1-4k_c573466_f1p8_972;Multiflorum_1-4k_c9935_f1p8_1378
340	GO:0019419	sulfate_reduction	48	2	0.0079	Multiflorum_1-4k_c351731_f15p21_1764;Multiflorum_3-10k_c97052_f1p38_689
341	GO:0071918	urea_transmembrane_transport	7	0	0.00797
342	GO:0015015	heparan_sulfate_proteoglycan_biosynthetic_process,_enzymatic_modification	19	0	0.00807
343	GO:1902475	L-alpha-amino_acid_transmembrane_transport	106	1	0.00813	Multiflorum_1-4k_c94236_f1p8_1967
344	GO:0002940	tRNA_N2-guanine_methylation	16	0	0.00815
345	GO:0033619	membrane_protein_proteolysis	38	0	0.00836
346	GO:0015718	monocarboxylic_acid_transport	43	0	0.00849
347	GO:0009085	lysine_biosynthetic_process	31	0	0.00855
348	GO:0009081	branched-chain_amino_acid_metabolic_process	49	0	0.00874
349	GO:0080142	regulation_of_salicylic_acid_biosynthetic_process	10	0	0.00882
350	GO:0006972	hyperosmotic_response	302	3	0.00884	Multiflorum_1-4k_c231330_f1p16_1817;Multiflorum_3-10k_c6641_f1p245_3108;Multiflorum_3-10k_c6829_f1p27_1592
351	GO:0006595	polyamine_metabolic_process	227	3	0.00886	Multiflorum_1-4k_c260988_f1p35_1204;Multiflorum_1-4k_c313100_f1p14_1769;Multiflorum_1-4k_c459950_f4p13_1994
352	GO:0046417	chorismate_metabolic_process	33	0	0.00891
353	GO:0042761	very_long-chain_fatty_acid_biosynthetic_process	8	0	0.00895
354	GO:0032981	mitochondrial_respiratory_chain_complex_I_assembly	10	0	0.009
355	GO:0030968	endoplasmic_reticulum_unfolded_protein_response	34	0	0.00925
356	GO:0045737	positive_regulation_of_cyclin-dependent_protein_serine/threonine_kinase_activity	48	0	0.00945
357	GO:1901409	positive_regulation_of_phosphorylation_of_RNA_polymerase_II_C-terminal_domain	48	0	0.00945
358	GO:1900376	regulation_of_secondary_metabolite_biosynthetic_process	12	0	0.00946
359	GO:0006220	pyrimidine_nucleotide_metabolic_process	319	1	0.00982	Multiflorum_1-4k_c120523_f2p4_2083
360	GO:0006436	tryptophanyl-tRNA_aminoacylation	6	0	0.00995
361	GO:0006561	proline_biosynthetic_process	36	0	0.00995
362	GO:0015714	phosphoenolpyruvate_transport	12	0	0.01009
363	GO:0051865	protein_autoubiquitination	18	0	0.01012
364	GO:0042548	regulation_of_photosynthesis,_light_reaction	34	4	0.01022	Multiflorum_1-4k_c110973_f1p2_1756;Multiflorum_1-4k_c11846_f2p2_2363;Multiflorum_1-4k_c24918_f1p2_2072;Multiflorum_1-4k_c265186_f1p3_2450
365	GO:0043467	regulation_of_generation_of_precursor_metabolites_and_energy	34	4	0.01022	Multiflorum_1-4k_c110973_f1p2_1756;Multiflorum_1-4k_c11846_f2p2_2363;Multiflorum_1-4k_c24918_f1p2_2072;Multiflorum_1-4k_c265186_f1p3_2450
366	GO:0018117	protein_adenylylation	7	0	0.01023
367	GO:0018175	protein_nucleotidylation	7	0	0.01023
368	GO:0018192	enzyme_active_site_formation_via_cysteine_modification_to_L-cysteine_persulfide	7	0	0.01023
369	GO:0018307	enzyme_active_site_formation	7	0	0.01023
370	GO:0098822	peptidyl-cysteine_modification_to_L-cysteine_persulfide	7	0	0.01023
371	GO:0006498	N-terminal_protein_lipidation	209	3	0.01029	Multiflorum_1-4k_c461706_f103p65_1920;Multiflorum_1-4k_c524354_f1p29_1044;Multiflorum_3-10k_c76585_f3p86_1497
372	GO:0006499	N-terminal_protein_myristoylation	209	3	0.01029	Multiflorum_1-4k_c461706_f103p65_1920;Multiflorum_1-4k_c524354_f1p29_1044;Multiflorum_3-10k_c76585_f3p86_1497
373	GO:0018377	protein_myristoylation	209	3	0.01029	Multiflorum_1-4k_c461706_f103p65_1920;Multiflorum_1-4k_c524354_f1p29_1044;Multiflorum_3-10k_c76585_f3p86_1497
374	GO:0001732	formation_of_cytoplasmic_translation_initiation_complex	9	0	0.01031
375	GO:0005997	xylulose_metabolic_process	18	0	0.01032
376	GO:0009785	blue_light_signaling_pathway	47	0	0.01035
377	GO:0030522	intracellular_receptor_signaling_pathway	47	0	0.01035
378	GO:0071483	cellular_response_to_blue_light	47	0	0.01035
379	GO:1903338	regulation_of_cell_wall_organization_or_biogenesis	19	0	0.01037
380	GO:0071027	nuclear_RNA_surveillance	55	6	0.01043	Multiflorum_1-4k_c111214_f1p8_1320;Multiflorum_1-4k_c114886_f2p9_1309;Multiflorum_1-4k_c150231_f1p8_1315;Multiflorum_1-4k_c295633_f1p8_1067;Multiflorum_3-10k_c53461_f1p3_1313;Multiflorum_3-10k_c65102_f1p4_1367
381	GO:0071028	nuclear_mRNA_surveillance	55	6	0.01043	Multiflorum_1-4k_c111214_f1p8_1320;Multiflorum_1-4k_c114886_f2p9_1309;Multiflorum_1-4k_c150231_f1p8_1315;Multiflorum_1-4k_c295633_f1p8_1067;Multiflorum_3-10k_c53461_f1p3_1313;Multiflorum_3-10k_c65102_f1p4_1367
382	GO:0034475	U4_snRNA_3'-end_processing	28	0	0.01046
383	GO:0002237	response_to_molecule_of_bacterial_origin	45	0	0.01048
384	GO:0034473	U1_snRNA_3'-end_processing	8	0	0.0106
385	GO:0034476	U5_snRNA_3'-end_processing	8	0	0.0106
386	GO:0071042	nuclear_polyadenylation-dependent_mRNA_catabolic_process	8	0	0.0106
387	GO:0071047	polyadenylation-dependent_mRNA_catabolic_process	8	0	0.0106
388	GO:0042326	negative_regulation_of_phosphorylation	65	0	0.01061
389	GO:0042026	protein_refolding	120	3	0.01064	Multiflorum_1-4k_c370498_f1p49_2030;Multiflorum_1-4k_c475610_f1p10_1372;Multiflorum_1-4k_c476759_f1p43_2184
390	GO:0000079	regulation_of_cyclin-dependent_protein_serine/threonine_kinase_activity	111	0	0.01075
391	GO:1904029	regulation_of_cyclin-dependent_protein_kinase_activity	111	0	0.01075
392	GO:0010343	singlet_oxygen-mediated_programmed_cell_death	5	0	0.01098
393	GO:0072530	purine-containing_compound_transmembrane_transport	66	1	0.01102	Multiflorum_1-4k_c515959_f6p29_1234
394	GO:0010563	negative_regulation_of_phosphorus_metabolic_process	69	0	0.01113
395	GO:0045936	negative_regulation_of_phosphate_metabolic_process	69	0	0.01113
396	GO:0040034	regulation_of_development,_heterochronic	39	0	0.01116
397	GO:0048506	regulation_of_timing_of_meristematic_phase_transition	39	0	0.01116
398	GO:0048510	regulation_of_timing_of_transition_from_vegetative_to_reproductive_phase	39	0	0.01116
399	GO:0006534	cysteine_metabolic_process	293	5	0.01121	Multiflorum_1-4k_c137048_f1p1_1217;Multiflorum_1-4k_c351731_f15p21_1764;Multiflorum_1-4k_c436363_f3p6_2062;Multiflorum_1-4k_c47292_f2p26_1379;Multiflorum_3-10k_c97052_f1p38_689
400	GO:0006522	alanine_metabolic_process	50	0	0.0114
401	GO:0009078	pyruvate_family_amino_acid_metabolic_process	50	0	0.0114
402	GO:0032447	protein_urmylation	17	0	0.01156
403	GO:1901070	guanosine-containing_compound_biosynthetic_process	47	0	0.01161
404	GO:0007050	cell_cycle_arrest	16	0	0.01167
405	GO:0015696	ammonium_transport	111	1	0.01185	Multiflorum_1-4k_c265862_f1p53_1091
406	GO:0006949	syncytium_formation	17	0	0.01194
407	GO:0052863	1-deoxy-D-xylulose_5-phosphate_metabolic_process	8	0	0.01206
408	GO:0052865	1-deoxy-D-xylulose_5-phosphate_biosynthetic_process	8	0	0.01206
409	GO:0032790	ribosome_disassembly	15	0	0.01229
410	GO:0016109	tetraterpenoid_biosynthetic_process	33	0	0.01245
411	GO:0016117	carotenoid_biosynthetic_process	33	0	0.01245
412	GO:0050832	defense_response_to_fungus	443	4	0.01261	Multiflorum_1-4k_c524354_f1p29_1044;Multiflorum_3-10k_c42585_f1p166_3694;Multiflorum_3-10k_c6641_f1p245_3108;Multiflorum_3-10k_c76585_f3p86_1497
413	GO:0009251	glucan_catabolic_process	321	2	0.01261	Multiflorum_1-4k_c462620_f1p6_1426;Multiflorum_1-4k_c563108_f1p6_993
414	GO:0010264	myo-inositol_hexakisphosphate_biosynthetic_process	21	1	0.01267	Multiflorum_1-4k_c143803_f1p11_2511
415	GO:0033517	myo-inositol_hexakisphosphate_metabolic_process	21	1	0.01267	Multiflorum_1-4k_c143803_f1p11_2511
416	GO:0009089	lysine_biosynthetic_process_via_diaminopimelate	25	0	0.01282
417	GO:0046451	diaminopimelate_metabolic_process	25	0	0.01282
418	GO:0070932	histone_H3_deacetylation	15	0	0.01287
419	GO:0019344	cysteine_biosynthetic_process	292	5	0.01287	Multiflorum_1-4k_c137048_f1p1_1217;Multiflorum_1-4k_c351731_f15p21_1764;Multiflorum_1-4k_c436363_f3p6_2062;Multiflorum_1-4k_c47292_f2p26_1379;Multiflorum_3-10k_c97052_f1p38_689
420	GO:0006887	exocytosis	350	3	0.01308	Multiflorum_1-4k_c5018_f3p4_1206;Multiflorum_1-4k_c89898_f4p19_1337;Multiflorum_3-10k_c29586_f1p167_4119
421	GO:0030834	regulation_of_actin_filament_depolymerization	15	0	0.01313
422	GO:0030835	negative_regulation_of_actin_filament_depolymerization	15	0	0.01313
423	GO:0043242	negative_regulation_of_protein_complex_disassembly	15	0	0.01313
424	GO:0051693	actin_filament_capping	15	0	0.01313
425	GO:1901879	regulation_of_protein_depolymerization	15	0	0.01313
426	GO:1901880	negative_regulation_of_protein_depolymerization	15	0	0.01313
427	GO:0019757	glycosinolate_metabolic_process	60	0	0.01323
428	GO:0019760	glucosinolate_metabolic_process	60	0	0.01323
429	GO:0031627	telomeric_loop_formation	73	0	0.01324
430	GO:0015785	UDP-galactose_transport	9	0	0.01332
431	GO:0072334	UDP-galactose_transmembrane_transport	9	0	0.01332
432	GO:0009309	amine_biosynthetic_process	494	7	0.01367	Multiflorum_1-4k_c14042_f1p19_1284;Multiflorum_1-4k_c260988_f1p35_1204;Multiflorum_1-4k_c313100_f1p14_1769;Multiflorum_1-4k_c319912_f1p4_1168;Multiflorum_1-4k_c426169_f1p338_2513;Multiflorum_1-4k_c459950_f4p13_1994;Multiflorum_1-4k_c577422_f1p11_959
433	GO:0042401	cellular_biogenic_amine_biosynthetic_process	494	7	0.01367	Multiflorum_1-4k_c14042_f1p19_1284;Multiflorum_1-4k_c260988_f1p35_1204;Multiflorum_1-4k_c313100_f1p14_1769;Multiflorum_1-4k_c319912_f1p4_1168;Multiflorum_1-4k_c426169_f1p338_2513;Multiflorum_1-4k_c459950_f4p13_1994;Multiflorum_1-4k_c577422_f1p11_959
434	GO:0000481	maturation_of_5S_rRNA	15	0	0.01388
435	GO:0042546	cell_wall_biogenesis	1042	8	0.01389	Multiflorum_1-4k_c236168_f1p70_1574;Multiflorum_1-4k_c328866_f1p10_1161;Multiflorum_1-4k_c436363_f3p6_2062;Multiflorum_1-4k_c516873_f7p60_1381;Multiflorum_1-4k_c518166_f3p10_1056;Multiflorum_1-4k_c53741_f1p4_1126;Multiflorum_1-4k_c72660_f1p2_1126;Multiflorum_1-4k_c8037_f1p4_1832
436	GO:0070084	protein_initiator_methionine_removal	34	0	0.01395
437	GO:0043903	regulation_of_symbiosis,_encompassing_mutualism_through_parasitism	44	0	0.01398
438	GO:0050792	regulation_of_viral_process	44	0	0.01398
439	GO:0015853	adenine_transport	33	0	0.01407
440	GO:0015854	guanine_transport	33	0	0.01407
441	GO:0009113	purine_nucleobase_biosynthetic_process	25	0	0.01407
442	GO:0072488	ammonium_transmembrane_transport	107	1	0.0141	Multiflorum_1-4k_c265862_f1p53_1091
443	GO:0046939	nucleotide_phosphorylation	1101	10	0.01439	Multiflorum_1-4k_c150120_f1p7_1654;Multiflorum_1-4k_c231330_f1p16_1817;Multiflorum_1-4k_c371329_f1p76_1959;Multiflorum_1-4k_c431946_f1p29_1927;Multiflorum_1-4k_c490929_f1p8_1370;Multiflorum_1-4k_c563904_f1p1_1446;Multiflorum_1-4k_c567424_f1p0_1414;Multiflorum_3-10k_c100202_f1p189_2012;Multiflorum_3-10k_c33452_f1p237_1180;Multiflorum_3-10k_c40282_f6p167_2365
444	GO:0006777	Mo-molybdopterin_cofactor_biosynthetic_process	22	0	0.01454
445	GO:0019720	Mo-molybdopterin_cofactor_metabolic_process	22	0	0.01454
446	GO:0043545	molybdopterin_cofactor_metabolic_process	22	0	0.01454
447	GO:0051189	prosthetic_group_metabolic_process	22	0	0.01454
448	GO:0060919	auxin_influx	22	0	0.01458
449	GO:2001289	lipid_X_metabolic_process	5	0	0.01464
450	GO:0006571	tyrosine_biosynthetic_process	16	0	0.01475
451	GO:0008202	steroid_metabolic_process	581	3	0.01477	Multiflorum_1-4k_c22319_f1p11_1511;Multiflorum_1-4k_c436363_f3p6_2062;Multiflorum_1-4k_c88434_f1p9_1445
452	GO:0042822	pyridoxal_phosphate_metabolic_process	43	0	0.0148
453	GO:0042823	pyridoxal_phosphate_biosynthetic_process	43	0	0.0148
454	GO:0009070	serine_family_amino_acid_biosynthetic_process	402	6	0.01497	Multiflorum_1-4k_c137048_f1p1_1217;Multiflorum_1-4k_c351731_f15p21_1764;Multiflorum_1-4k_c436363_f3p6_2062;Multiflorum_1-4k_c47292_f2p26_1379;Multiflorum_3-10k_c89512_f1p118_1441;Multiflorum_3-10k_c97052_f1p38_689
455	GO:0046085	adenosine_metabolic_process	11	0	0.01503
456	GO:0051348	negative_regulation_of_transferase_activity	64	0	0.01541
457	GO:0015711	organic_anion_transport	236	0	0.01548
458	GO:2000070	regulation_of_response_to_water_deprivation	42	0	0.01552
459	GO:0006424	glutamyl-tRNA_aminoacylation	9	1	0.01571	Multiflorum_1-4k_c89494_f1p10_2593
460	GO:0006782	protoporphyrinogen_IX_biosynthetic_process	54	1	0.01575	Multiflorum_1-4k_c19708_f1p7_1323
461	GO:0046501	protoporphyrinogen_IX_metabolic_process	54	1	0.01575	Multiflorum_1-4k_c19708_f1p7_1323
462	GO:0009438	methylglyoxal_metabolic_process	165	0	0.0158
463	GO:0042182	ketone_catabolic_process	165	0	0.0158
464	GO:0051596	methylglyoxal_catabolic_process	165	0	0.0158
465	GO:0010345	suberin_biosynthetic_process	44	1	0.01588	Multiflorum_1-4k_c306435_f1p12_1357
466	GO:0070726	cell_wall_assembly	117	1	0.01589	Multiflorum_1-4k_c72660_f1p2_1126
467	GO:0071668	plant-type_cell_wall_assembly	117	1	0.01589	Multiflorum_1-4k_c72660_f1p2_1126
468	GO:0042450	arginine_biosynthetic_process_via_ornithine	9	0	0.01592
469	GO:0006066	alcohol_metabolic_process	322	4	0.01619	Multiflorum_1-4k_c13681_f1p8_1267;Multiflorum_1-4k_c143803_f1p11_2511;Multiflorum_1-4k_c24359_f1p11_2047;Multiflorum_1-4k_c487111_f1p17_2130
470	GO:0034982	mitochondrial_protein_processing	77	0	0.01627
471	GO:0008053	mitochondrial_fusion	8	0	0.01628
472	GO:0042407	cristae_formation	8	0	0.01628
473	GO:0045041	protein_import_into_mitochondrial_intermembrane_space	8	0	0.01628
474	GO:0010213	non-photoreactive_DNA_repair	5	0	0.01628
475	GO:0006308	DNA_catabolic_process	40	0	0.01637
476	GO:0010119	regulation_of_stomatal_movement	66	0	0.01649
477	GO:0046963	3'-phosphoadenosine_5'-phosphosulfate_transport	4	0	0.01665
478	GO:1902559	3'-phospho-5'-adenylyl_sulfate_transmembrane_transport	4	0	0.01665
479	GO:0000076	DNA_replication_checkpoint	3	0	0.01666
480	GO:0010972	negative_regulation_of_G2/M_transition_of_mitotic_cell_cycle	3	0	0.01666
481	GO:0044818	mitotic_G2/M_transition_checkpoint	3	0	0.01666
482	GO:1902750	negative_regulation_of_cell_cycle_G2/M_phase_transition	3	0	0.01666
483	GO:0042350	GDP-L-fucose_biosynthetic_process	13	0	0.01669
484	GO:0046368	GDP-L-fucose_metabolic_process	13	0	0.01669
485	GO:0009452	7-methylguanosine_RNA_capping	53	0	0.01685
486	GO:0036260	RNA_capping	53	0	0.01685
487	GO:0035445	borate_transmembrane_transport	4	0	0.01685
488	GO:0009804	coumarin_metabolic_process	68	0	0.01686
489	GO:0009805	coumarin_biosynthetic_process	68	0	0.01686
490	GO:0048229	gametophyte_development	729	12	0.01695	Multiflorum_1-4k_c143931_f1p4_2285;Multiflorum_1-4k_c146669_f1p5_1781;Multiflorum_1-4k_c154304_f1p5_1152;Multiflorum_1-4k_c216526_f1p5_2246;Multiflorum_1-4k_c392664_f1p2_1118;Multiflorum_1-4k_c47547_f1p25_1725;Multiflorum_1-4k_c490929_f1p8_1370;Multiflorum_1-4k_c53741_f1p4_1126;Multiflorum_1-4k_c563904_f1p1_1446;Multiflorum_1-4k_c567424_f1p0_1414;Multiflorum_1-4k_c8037_f1p4_1832;Multiflorum_3-10k…
491	GO:0000077	DNA_damage_checkpoint	29	0	0.01696
492	GO:0017004	cytochrome_complex_assembly	56	0	0.01715
493	GO:0007219	Notch_signaling_pathway	30	0	0.01737
494	GO:0009106	lipoate_metabolic_process	42	0	0.01741
495	GO:0019758	glycosinolate_biosynthetic_process	52	0	0.01751
496	GO:0019761	glucosinolate_biosynthetic_process	52	0	0.01751
497	GO:0006544	glycine_metabolic_process	122	0	0.01765
498	GO:0010023	proanthocyanidin_biosynthetic_process	40	0	0.01774
499	GO:0046942	carboxylic_acid_transport	235	0	0.01779
500	GO:0010205	photoinhibition	31	4	0.01782	Multiflorum_1-4k_c110973_f1p2_1756;Multiflorum_1-4k_c11846_f2p2_2363;Multiflorum_1-4k_c24918_f1p2_2072;Multiflorum_1-4k_c265186_f1p3_2450
501	GO:0043155	negative_regulation_of_photosynthesis,_light_reaction	31	4	0.01782	Multiflorum_1-4k_c110973_f1p2_1756;Multiflorum_1-4k_c11846_f2p2_2363;Multiflorum_1-4k_c24918_f1p2_2072;Multiflorum_1-4k_c265186_f1p3_2450
502	GO:1905156	negative_regulation_of_photosynthesis	31	4	0.01782	Multiflorum_1-4k_c110973_f1p2_1756;Multiflorum_1-4k_c11846_f2p2_2363;Multiflorum_1-4k_c24918_f1p2_2072;Multiflorum_1-4k_c265186_f1p3_2450
503	GO:0015791	polyol_transport	944	17	0.01798	Multiflorum_1-4k_c121088_f1p12_1139;Multiflorum_1-4k_c137919_f19p10_1254;Multiflorum_1-4k_c17364_f23p0_1236;Multiflorum_1-4k_c18545_f4p11_1389;Multiflorum_1-4k_c25702_f2p19_1132;Multiflorum_1-4k_c265862_f1p53_1091;Multiflorum_1-4k_c276847_f2p21_1264;Multiflorum_1-4k_c280562_f1p7_1175;Multiflorum_1-4k_c363801_f1p47_1253;Multiflorum_1-4k_c475211_f1p0_1164;Multiflorum_1-4k_c498921_f2p8_1118;Multiflo…
504	GO:1901989	positive_regulation_of_cell_cycle_phase_transition	19	0	0.01803
505	GO:1901992	positive_regulation_of_mitotic_cell_cycle_phase_transition	19	0	0.01803
506	GO:0006596	polyamine_biosynthetic_process	175	3	0.01808	Multiflorum_1-4k_c260988_f1p35_1204;Multiflorum_1-4k_c313100_f1p14_1769;Multiflorum_1-4k_c459950_f4p13_1994
507	GO:0009072	aromatic_amino_acid_family_metabolic_process	300	1	0.01819	Multiflorum_1-4k_c370226_f2p0_2223
508	GO:0052573	UDP-D-galactose_metabolic_process	7	0	0.0182
509	GO:0046398	UDP-glucuronate_metabolic_process	449	5	0.01822	Multiflorum_1-4k_c381773_f2p12_1853;Multiflorum_1-4k_c461528_f9p2_1886;Multiflorum_1-4k_c559657_f1p0_1723;Multiflorum_1-4k_c564534_f1p0_1883;Multiflorum_3-10k_c21679_f1p440_3312
510	GO:0010078	maintenance_of_root_meristem_identity	14	0	0.01841
511	GO:0071025	RNA_surveillance	59	6	0.01848	Multiflorum_1-4k_c111214_f1p8_1320;Multiflorum_1-4k_c114886_f2p9_1309;Multiflorum_1-4k_c150231_f1p8_1315;Multiflorum_1-4k_c295633_f1p8_1067;Multiflorum_3-10k_c53461_f1p3_1313;Multiflorum_3-10k_c65102_f1p4_1367
512	GO:0015850	organic_hydroxy_compound_transport	948	17	0.01862	Multiflorum_1-4k_c121088_f1p12_1139;Multiflorum_1-4k_c137919_f19p10_1254;Multiflorum_1-4k_c17364_f23p0_1236;Multiflorum_1-4k_c18545_f4p11_1389;Multiflorum_1-4k_c25702_f2p19_1132;Multiflorum_1-4k_c265862_f1p53_1091;Multiflorum_1-4k_c276847_f2p21_1264;Multiflorum_1-4k_c280562_f1p7_1175;Multiflorum_1-4k_c363801_f1p47_1253;Multiflorum_1-4k_c475211_f1p0_1164;Multiflorum_1-4k_c498921_f2p8_1118;Multiflo…
513	GO:0006714	sesquiterpenoid_metabolic_process	24	0	0.01869
514	GO:0008300	isoprenoid_catabolic_process	27	0	0.01882
515	GO:0016115	terpenoid_catabolic_process	24	0	0.01882
516	GO:0016103	diterpenoid_catabolic_process	10	0	0.01884
517	GO:0045487	gibberellin_catabolic_process	10	0	0.01884
518	GO:2000762	regulation_of_phenylpropanoid_metabolic_process	6	0	0.01901
519	GO:0071901	negative_regulation_of_protein_serine/threonine_kinase_activity	52	0	0.01919
520	GO:0044210	'de_novo'_CTP_biosynthetic_process	43	1	0.01919	Multiflorum_1-4k_c120523_f2p4_2083
521	GO:0006567	threonine_catabolic_process	22	1	0.0194	Multiflorum_3-10k_c49795_f2p16_1700
522	GO:0009068	aspartate_family_amino_acid_catabolic_process	22	1	0.0194	Multiflorum_3-10k_c49795_f2p16_1700
523	GO:0010019	chloroplast-nucleus_signaling_pathway	22	0	0.01942
524	GO:0046460	neutral_lipid_biosynthetic_process	34	1	0.01946	Multiflorum_1-4k_c142813_f1p15_1336
525	GO:0046463	acylglycerol_biosynthetic_process	34	1	0.01946	Multiflorum_1-4k_c142813_f1p15_1336
526	GO:0042274	ribosomal_small_subunit_biogenesis	392	3	0.0195	Multiflorum_1-4k_c391477_f1p16_989;Multiflorum_1-4k_c564616_f1p24_904;Multiflorum_3-10k_c17056_f1p130_942
527	GO:0002213	defense_response_to_insect	18	0	0.01952
528	GO:0098657	import_into_cell	21	0	0.01953
529	GO:0098739	import_across_plasma_membrane	21	0	0.01953
530	GO:0000266	mitochondrial_fission	8	0	0.01961
531	GO:0000730	DNA_recombinase_assembly	20	0	0.01961
532	GO:0042148	strand_invasion	20	0	0.01961
533	GO:0001510	RNA_methylation	291	2	0.01968	Multiflorum_1-4k_c168426_f1p9_1757;Multiflorum_1-4k_c559067_f9p2_1654
534	GO:0033383	geranyl_diphosphate_metabolic_process	20	0	0.0198
535	GO:0046719	regulation_by_virus_of_viral_protein_levels_in_host_cell	7	0	0.02012
536	GO:0007030	Golgi_organization	262	4	0.02016	Multiflorum_1-4k_c231330_f1p16_1817;Multiflorum_1-4k_c265862_f1p53_1091;Multiflorum_1-4k_c444391_f1p3_1037;Multiflorum_3-10k_c35181_f1p64_1028
537	GO:2000652	regulation_of_secondary_cell_wall_biogenesis	18	0	0.02021
538	GO:0009310	amine_catabolic_process	59	0	0.02029
539	GO:0042402	cellular_biogenic_amine_catabolic_process	59	0	0.02029
540	GO:0010588	cotyledon_vascular_tissue_pattern_formation	14	0	0.0204
541	GO:0001933	negative_regulation_of_protein_phosphorylation	59	0	0.02041
542	GO:0006469	negative_regulation_of_protein_kinase_activity	59	0	0.02041
543	GO:0033673	negative_regulation_of_kinase_activity	59	0	0.02041
544	GO:0046165	alcohol_biosynthetic_process	122	1	0.02045	Multiflorum_1-4k_c143803_f1p11_2511
545	GO:0016042	lipid_catabolic_process	923	6	0.02056	Multiflorum_1-4k_c187521_f1p14_2187;Multiflorum_1-4k_c47547_f1p25_1725;Multiflorum_1-4k_c544575_f1p28_1171;Multiflorum_1-4k_c65362_f1p40_1981;Multiflorum_3-10k_c100982_f1p386_3906;Multiflorum_3-10k_c42432_f1p259_2826
546	GO:0010449	root_meristem_growth	41	0	0.02065
547	GO:1900378	positive_regulation_of_secondary_metabolite_biosynthetic_process	9	0	0.02091
548	GO:0042168	heme_metabolic_process	126	1	0.02096	Multiflorum_1-4k_c19708_f1p7_1323
549	GO:0006788	heme_oxidation	15	0	0.02106
550	GO:0006820	anion_transport	1510	13	0.02115	Multiflorum_1-4k_c108403_f1p0_1940;Multiflorum_1-4k_c121107_f1p36_1487;Multiflorum_1-4k_c137919_f19p10_1254;Multiflorum_1-4k_c17364_f23p0_1236;Multiflorum_1-4k_c25702_f2p19_1132;Multiflorum_1-4k_c280562_f1p7_1175;Multiflorum_1-4k_c379837_f1p4_1928;Multiflorum_1-4k_c481615_f2p9_1939;Multiflorum_1-4k_c559226_f3p0_1954;Multiflorum_1-4k_c560100_f1p0_1820;Multiflorum_3-10k_c15404_f2p22_3898;Multifloru…
551	GO:0072525	pyridine-containing_compound_biosynthetic_process	72	1	0.0214	Multiflorum_1-4k_c9772_f1p13_1380
552	GO:0071900	regulation_of_protein_serine/threonine_kinase_activity	209	0	0.02146
553	GO:0019357	nicotinate_nucleotide_biosynthetic_process	10	0	0.02151
554	GO:0019358	nicotinate_nucleotide_salvage	10	0	0.02151
555	GO:0046497	nicotinate_nucleotide_metabolic_process	10	0	0.02151
556	GO:0006862	nucleotide_transport	87	1	0.02155	Multiflorum_1-4k_c515959_f6p29_1234
557	GO:0051176	positive_regulation_of_sulfur_metabolic_process	8	0	0.02156
558	GO:0019877	diaminopimelate_biosynthetic_process	6	0	0.02162
559	GO:0010375	stomatal_complex_patterning	11	0	0.02164
560	GO:2000037	regulation_of_stomatal_complex_patterning	11	0	0.02164
561	GO:0018344	protein_geranylgeranylation	28	0	0.02175
562	GO:0043622	cortical_microtubule_organization	13	0	0.02216
563	GO:0006884	cell_volume_homeostasis	970	17	0.02225	Multiflorum_1-4k_c121088_f1p12_1139;Multiflorum_1-4k_c137919_f19p10_1254;Multiflorum_1-4k_c17364_f23p0_1236;Multiflorum_1-4k_c18545_f4p11_1389;Multiflorum_1-4k_c25702_f2p19_1132;Multiflorum_1-4k_c265862_f1p53_1091;Multiflorum_1-4k_c276847_f2p21_1264;Multiflorum_1-4k_c280562_f1p7_1175;Multiflorum_1-4k_c363801_f1p47_1253;Multiflorum_1-4k_c475211_f1p0_1164;Multiflorum_1-4k_c498921_f2p8_1118;Multiflo…
564	GO:0000470	maturation_of_LSU-rRNA	139	1	0.02233	Multiflorum_1-4k_c103601_f1p1_1020
565	GO:0045337	farnesyl_diphosphate_biosynthetic_process	21	0	0.02237
566	GO:0071669	plant-type_cell_wall_organization_or_biogenesis	1360	19	0.02241	Multiflorum_1-4k_c111921_f1p26_1407;Multiflorum_1-4k_c168426_f1p9_1757;Multiflorum_1-4k_c236168_f1p70_1574;Multiflorum_1-4k_c269867_f1p6_1237;Multiflorum_1-4k_c303767_f12p27_1263;Multiflorum_1-4k_c328866_f1p10_1161;Multiflorum_1-4k_c365717_f2p11_1155;Multiflorum_1-4k_c377552_f1p17_1249;Multiflorum_1-4k_c41900_f1p12_1218;Multiflorum_1-4k_c436363_f3p6_2062;Multiflorum_1-4k_c473375_f1p17_1412;Multif…
567	GO:0010024	phytochromobilin_biosynthetic_process	6	0	0.02252
568	GO:0051202	phytochromobilin_metabolic_process	6	0	0.02252
569	GO:0019432	triglyceride_biosynthetic_process	23	1	0.02267	Multiflorum_1-4k_c142813_f1p15_1336
570	GO:0044375	regulation_of_peroxisome_size	16	1	0.02268	Multiflorum_1-4k_c570175_f1p10_907
571	GO:0009423	chorismate_biosynthetic_process	27	0	0.02285
572	GO:0002832	negative_regulation_of_response_to_biotic_stimulus	21	0	0.02286
573	GO:0032102	negative_regulation_of_response_to_external_stimulus	21	0	0.02286
574	GO:0043901	negative_regulation_of_multi-organism_process	21	0	0.02286
575	GO:0009132	nucleoside_diphosphate_metabolic_process	1070	10	0.02294	Multiflorum_1-4k_c150120_f1p7_1654;Multiflorum_1-4k_c231330_f1p16_1817;Multiflorum_1-4k_c371329_f1p76_1959;Multiflorum_1-4k_c431946_f1p29_1927;Multiflorum_1-4k_c490929_f1p8_1370;Multiflorum_1-4k_c563904_f1p1_1446;Multiflorum_1-4k_c567424_f1p0_1414;Multiflorum_3-10k_c100202_f1p189_2012;Multiflorum_3-10k_c33452_f1p237_1180;Multiflorum_3-10k_c40282_f6p167_2365
576	GO:0016054	organic_acid_catabolic_process	1215	22	0.02296	Multiflorum_1-4k_c163180_f1p9_1018;Multiflorum_1-4k_c214034_f3p0_1542;Multiflorum_1-4k_c21596_f16p18_1773;Multiflorum_1-4k_c260265_f1p163_1124;Multiflorum_1-4k_c26973_f1p5_1751;Multiflorum_1-4k_c282644_f3p0_1097;Multiflorum_1-4k_c382005_f3p3_1076;Multiflorum_1-4k_c434514_f1p30_2121;Multiflorum_1-4k_c460533_f3p11_2112;Multiflorum_1-4k_c47547_f1p25_1725;Multiflorum_1-4k_c494181_f1p20_2554;Multiflor…
577	GO:0009164	nucleoside_catabolic_process	51	1	0.02314	Multiflorum_1-4k_c21596_f16p18_1773
578	GO:0009662	etioplast_organization	3	0	0.02335
579	GO:0043461	proton-transporting_ATP_synthase_complex_assembly	11	0	0.02337
580	GO:0070272	proton-transporting_ATP_synthase_complex_biogenesis	11	0	0.02337
581	GO:0030026	cellular_manganese_ion_homeostasis	17	0	0.02345
582	GO:0006435	threonyl-tRNA_aminoacylation	27	0	0.02346
583	GO:0006646	phosphatidylethanolamine_biosynthetic_process	15	0	0.0236
584	GO:0046337	phosphatidylethanolamine_metabolic_process	15	0	0.0236
585	GO:0046185	aldehyde_catabolic_process	172	0	0.02409
586	GO:0019405	alditol_catabolic_process	42	0	0.02419
587	GO:0019563	glycerol_catabolic_process	42	0	0.02419
588	GO:1901606	alpha-amino_acid_catabolic_process	182	3	0.02427	Multiflorum_1-4k_c21596_f16p18_1773;Multiflorum_1-4k_c434514_f1p30_2121;Multiflorum_3-10k_c49795_f2p16_1700
589	GO:0048826	cotyledon_morphogenesis	20	0	0.02454
590	GO:0010120	camalexin_biosynthetic_process	31	0	0.02463
591	GO:0052317	camalexin_metabolic_process	31	0	0.02463
592	GO:0000719	photoreactive_repair	5	0	0.02472
593	GO:0009932	cell_tip_growth	216	2	0.02477	Multiflorum_1-4k_c436363_f3p6_2062;Multiflorum_1-4k_c518127_f4p55_1736
594	GO:0033865	nucleoside_bisphosphate_metabolic_process	67	4	0.02482	Multiflorum_1-4k_c143931_f1p4_2285;Multiflorum_1-4k_c146669_f1p5_1781;Multiflorum_1-4k_c216526_f1p5_2246;Multiflorum_1-4k_c392664_f1p2_1118
595	GO:0033875	ribonucleoside_bisphosphate_metabolic_process	67	4	0.02482	Multiflorum_1-4k_c143931_f1p4_2285;Multiflorum_1-4k_c146669_f1p5_1781;Multiflorum_1-4k_c216526_f1p5_2246;Multiflorum_1-4k_c392664_f1p2_1118
596	GO:0034032	purine_nucleoside_bisphosphate_metabolic_process	67	4	0.02482	Multiflorum_1-4k_c143931_f1p4_2285;Multiflorum_1-4k_c146669_f1p5_1781;Multiflorum_1-4k_c216526_f1p5_2246;Multiflorum_1-4k_c392664_f1p2_1118
597	GO:0006592	ornithine_biosynthetic_process	6	0	0.02483
598	GO:0009262	deoxyribonucleotide_metabolic_process	55	0	0.02483
599	GO:0046655	folic_acid_metabolic_process	19	0	0.02512
600	GO:0046656	folic_acid_biosynthetic_process	19	0	0.02512
601	GO:0019058	viral_life_cycle	20	0	0.02517
602	GO:0019079	viral_genome_replication	20	0	0.02517
603	GO:0006695	cholesterol_biosynthetic_process	19	0	0.02524
604	GO:0008203	cholesterol_metabolic_process	19	0	0.02524
605	GO:0033384	geranyl_diphosphate_biosynthetic_process	19	0	0.02524
606	GO:0000389	mRNA_3'-splice_site_recognition	19	0	0.0253
607	GO:0019684	photosynthesis,_light_reaction	152	4	0.02543	Multiflorum_1-4k_c110973_f1p2_1756;Multiflorum_1-4k_c11846_f2p2_2363;Multiflorum_1-4k_c24918_f1p2_2072;Multiflorum_1-4k_c265186_f1p3_2450
608	GO:0006542	glutamine_biosynthetic_process	65	1	0.02589	Multiflorum_3-10k_c48195_f1p79_4175
609	GO:0006221	pyrimidine_nucleotide_biosynthetic_process	317	1	0.02592	Multiflorum_1-4k_c120523_f2p4_2083
610	GO:0044000	movement_in_host	25	0	0.02602
611	GO:0044766	multi-organism_transport	25	0	0.02602
612	GO:0046739	transport_of_virus_in_multicellular_host	25	0	0.02602
613	GO:0046740	transport_of_virus_in_host,_cell_to_cell	25	0	0.02602
614	GO:0046794	transport_of_virus	25	0	0.02602
615	GO:0051814	movement_in_other_organism_involved_in_symbiotic_interaction	25	0	0.02602
616	GO:0052126	movement_in_host_environment	25	0	0.02602
617	GO:0052192	movement_in_environment_of_other_organism_involved_in_symbiotic_interaction	25	0	0.02602
618	GO:1902579	multi-organism_localization	25	0	0.02602
619	GO:1902586	multi-organism_intercellular_transport	25	0	0.02602
620	GO:0009738	abscisic_acid-activated_signaling_pathway	743	8	0.02615	Multiflorum_1-4k_c303663_f6p18_1538;Multiflorum_1-4k_c413698_f1p9_1558;Multiflorum_1-4k_c524354_f1p29_1044;Multiflorum_3-10k_c116547_f2p12_795;Multiflorum_3-10k_c117077_f8p38_810;Multiflorum_3-10k_c63612_f1p37_1468;Multiflorum_3-10k_c6641_f1p245_3108;Multiflorum_3-10k_c76585_f3p86_1497
621	GO:0042793	transcription_from_plastid_promoter	44	0	0.02629
622	GO:0050992	dimethylallyl_diphosphate_biosynthetic_process	3	0	0.02634
623	GO:0050993	dimethylallyl_diphosphate_metabolic_process	3	0	0.02634
624	GO:0009911	positive_regulation_of_flower_development	65	0	0.02635
625	GO:0044773	mitotic_DNA_damage_checkpoint	2	0	0.02644
626	GO:0000075	cell_cycle_checkpoint	69	1	0.0268	Multiflorum_1-4k_c89286_f1p12_2019
627	GO:0030198	extracellular_matrix_organization	172	1	0.02694	Multiflorum_1-4k_c72660_f1p2_1126
628	GO:0043062	extracellular_structure_organization	172	1	0.02694	Multiflorum_1-4k_c72660_f1p2_1126
629	GO:0000448	cleavage_in_ITS2_between_5.8S_rRNA_and_LSU-rRNA_of_tricistronic_rRNA_transcript_...	3	0	0.02694
630	GO:0015880	coenzyme_A_transport	10	0	0.02726
631	GO:0035349	coenzyme_A_transmembrane_transport	10	0	0.02726
632	GO:0051182	coenzyme_transport	10	0	0.02726
633	GO:0071106	adenosine_3',5'-bisphosphate_transmembrane_transport	10	0	0.02726
634	GO:0006040	amino_sugar_metabolic_process	200	3	0.02729	Multiflorum_1-4k_c380430_f1p38_1218;Multiflorum_1-4k_c551068_f1p38_1072;Multiflorum_1-4k_c81157_f7p4_1245
635	GO:0048598	embryonic_morphogenesis	27	0	0.02736
636	GO:0070070	proton-transporting_V-type_ATPase_complex_assembly	28	0	0.02738
637	GO:0070072	vacuolar_proton-transporting_V-type_ATPase_complex_assembly	28	0	0.02738
638	GO:0015798	myo-inositol_transport	39	0	0.02739
639	GO:0032957	inositol_trisphosphate_metabolic_process	25	0	0.02745
640	GO:0008153	para-aminobenzoic_acid_biosynthetic_process	8	0	0.02746
641	GO:0080167	response_to_karrikin	12	0	0.02824
642	GO:0036265	RNA_(guanine-N7)-methylation	19	0	0.02829
643	GO:0071423	malate_transmembrane_transport	15	0	0.02836
644	GO:0006734	NADH_metabolic_process	12	0	0.02839
645	GO:0010215	cellulose_microfibril_organization	112	1	0.02863	Multiflorum_1-4k_c72660_f1p2_1126
646	GO:0006152	purine_nucleoside_catabolic_process	50	1	0.02891	Multiflorum_1-4k_c21596_f16p18_1773
647	GO:0070475	rRNA_base_methylation	6	0	0.02891
648	GO:0032350	regulation_of_hormone_metabolic_process	92	0	0.02894
649	GO:0090354	regulation_of_auxin_metabolic_process	92	0	0.02894
650	GO:0008655	pyrimidine-containing_compound_salvage	32	0	0.02917
651	GO:2000021	regulation_of_ion_homeostasis	80	0	0.02942
652	GO:0043266	regulation_of_potassium_ion_transport	6	0	0.02947
653	GO:0007276	gamete_generation	148	0	0.02947
654	GO:0097164	ammonium_ion_metabolic_process	170	5	0.02954	Multiflorum_1-4k_c187521_f1p14_2187;Multiflorum_1-4k_c544575_f1p28_1171;Multiflorum_1-4k_c65362_f1p40_1981;Multiflorum_3-10k_c100982_f1p386_3906;Multiflorum_3-10k_c42432_f1p259_2826
655	GO:0048588	developmental_cell_growth	273	2	0.02987	Multiflorum_1-4k_c436363_f3p6_2062;Multiflorum_1-4k_c518127_f4p55_1736
656	GO:0000055	ribosomal_large_subunit_export_from_nucleus	7	0	0.03003
657	GO:0080135	regulation_of_cellular_response_to_stress	193	3	0.03005	Multiflorum_1-4k_c524354_f1p29_1044;Multiflorum_3-10k_c6641_f1p245_3108;Multiflorum_3-10k_c76585_f3p86_1497
658	GO:0015866	ADP_transport	16	0	0.03024
659	GO:0008612	peptidyl-lysine_modification_to_peptidyl-hypusine	19	0	0.03028
660	GO:0006206	pyrimidine_nucleobase_metabolic_process	81	0	0.03078
661	GO:0006422	aspartyl-tRNA_aminoacylation	12	0	0.03079
662	GO:0047484	regulation_of_response_to_osmotic_stress	63	1	0.03081	Multiflorum_1-4k_c306435_f1p12_1357
663	GO:0006814	sodium_ion_transport	99	1	0.03086	Multiflorum_1-4k_c92695_f1p5_1702
664	GO:0042180	cellular_ketone_metabolic_process	275	1	0.03121	Multiflorum_1-4k_c351015_f4p8_1601
665	GO:0006564	L-serine_biosynthetic_process	37	0	0.03131
666	GO:0016106	sesquiterpenoid_biosynthetic_process	22	0	0.03148
667	GO:1901334	lactone_metabolic_process	22	0	0.03148
668	GO:1901336	lactone_biosynthetic_process	22	0	0.03148
669	GO:1901600	strigolactone_metabolic_process	22	0	0.03148
670	GO:1901601	strigolactone_biosynthetic_process	22	0	0.03148
671	GO:0048768	root_hair_cell_tip_growth	4	0	0.03153
672	GO:0046482	para-aminobenzoic_acid_metabolic_process	28	0	0.03161
673	GO:0031930	mitochondria-nucleus_signaling_pathway	8	0	0.03177
674	GO:0006587	serotonin_biosynthetic_process_from_tryptophan	22	0	0.03178
675	GO:0006588	activation_of_tryptophan_5-monooxygenase_activity	22	0	0.03178
676	GO:0032770	positive_regulation_of_monooxygenase_activity	22	0	0.03178
677	GO:0042427	serotonin_biosynthetic_process	22	0	0.03178
678	GO:0042428	serotonin_metabolic_process	22	0	0.03178
679	GO:1901162	primary_amino_compound_biosynthetic_process	22	0	0.03178
680	GO:0042819	vitamin_B6_biosynthetic_process	22	0	0.03209
681	GO:1901658	glycosyl_compound_catabolic_process	52	1	0.03211	Multiflorum_1-4k_c21596_f16p18_1773
682	GO:0045048	protein_insertion_into_ER_membrane	14	0	0.0324
683	GO:0043486	histone_exchange	2	0	0.03248
684	GO:0009838	abscission	79	0	0.03283
685	GO:0010227	floral_organ_abscission	79	0	0.03283
686	GO:0019252	starch_biosynthetic_process	155	2	0.03287	Multiflorum_3-10k_c54004_f1p123_663;Multiflorum_3-10k_c90194_f1p148_1297
687	GO:0009967	positive_regulation_of_signal_transduction	111	0	0.03289
688	GO:0023056	positive_regulation_of_signaling	111	0	0.03289
689	GO:0080009	mRNA_methylation	5	0	0.0329
690	GO:0009860	pollen_tube_growth	91	1	0.03295	Multiflorum_1-4k_c518127_f4p55_1736
691	GO:0019566	arabinose_metabolic_process	44	0	0.03302
692	GO:0051275	beta-glucan_catabolic_process	165	0	0.03317
693	GO:0006076	(1->3)-beta-D-glucan_catabolic_process	17	0	0.03335
694	GO:0015846	polyamine_transport	72	1	0.03359	Multiflorum_1-4k_c64202_f1p15_1789
695	GO:0046246	terpene_biosynthetic_process	5	0	0.03368
696	GO:0009555	pollen_development	436	8	0.03377	Multiflorum_1-4k_c143931_f1p4_2285;Multiflorum_1-4k_c146669_f1p5_1781;Multiflorum_1-4k_c154304_f1p5_1152;Multiflorum_1-4k_c216526_f1p5_2246;Multiflorum_1-4k_c392664_f1p2_1118;Multiflorum_1-4k_c47547_f1p25_1725;Multiflorum_1-4k_c53741_f1p4_1126;Multiflorum_1-4k_c8037_f1p4_1832
697	GO:0046786	viral_replication_complex_formation_and_maintenance	19	0	0.03413
698	GO:0007029	endoplasmic_reticulum_organization	68	1	0.03418	Multiflorum_3-10k_c54888_f1p53_1181
699	GO:0009082	branched-chain_amino_acid_biosynthetic_process	36	0	0.03422
700	GO:0009704	de-etiolation	4	0	0.03444
701	GO:0006488	dolichol-linked_oligosaccharide_biosynthetic_process	5	0	0.03472
702	GO:0052889	9,9'-di-cis-zeta-carotene_desaturation_to_7,9,7',9'-tetra-cis-lycopene	5	0	0.03517
703	GO:0016255	attachment_of_GPI_anchor_to_protein	43	0	0.03568
704	GO:0016108	tetraterpenoid_metabolic_process	58	0	0.0357
705	GO:0016116	carotenoid_metabolic_process	58	0	0.0357
706	GO:0048213	Golgi_vesicle_prefusion_complex_stabilization	6	0	0.03572
707	GO:0089722	phosphoenolpyruvate_transmembrane_transport	9	0	0.03611
708	GO:0032104	regulation_of_response_to_extracellular_stimulus	8	0	0.03643
709	GO:0032106	positive_regulation_of_response_to_extracellular_stimulus	8	0	0.03643
710	GO:0032107	regulation_of_response_to_nutrient_levels	8	0	0.03643
711	GO:0032109	positive_regulation_of_response_to_nutrient_levels	8	0	0.03643
712	GO:0080040	positive_regulation_of_cellular_response_to_phosphate_starvation	8	0	0.03643
713	GO:0046039	GTP_metabolic_process	44	0	0.03668
714	GO:0043173	nucleotide_salvage	58	1	0.03707	Multiflorum_1-4k_c9772_f1p13_1380
715	GO:0048280	vesicle_fusion_with_Golgi_apparatus	63	0	0.03708
716	GO:0006839	mitochondrial_transport	229	0	0.0371
717	GO:0006294	nucleotide-excision_repair,_preincision_complex_assembly	4	0	0.0371
718	GO:0009718	anthocyanin-containing_compound_biosynthetic_process	53	0	0.03722
719	GO:0015886	heme_transport	23	0	0.03744
720	GO:1901678	iron_coordination_entity_transport	23	0	0.03744
721	GO:0035065	regulation_of_histone_acetylation	30	0	0.03789
722	GO:1901983	regulation_of_protein_acetylation	30	0	0.03789
723	GO:2000756	regulation_of_peptidyl-lysine_acetylation	30	0	0.03789
724	GO:0031570	DNA_integrity_checkpoint	36	0	0.03854
725	GO:0009965	leaf_morphogenesis	92	0	0.03867
726	GO:0000162	tryptophan_biosynthetic_process	43	0	0.0389
727	GO:0046219	indolalkylamine_biosynthetic_process	43	0	0.0389
728	GO:1901463	regulation_of_tetrapyrrole_biosynthetic_process	16	0	0.03919
729	GO:0019932	second-messenger-mediated_signaling	23	0	0.03939
730	GO:0006613	cotranslational_protein_targeting_to_membrane	79	0	0.0395
731	GO:0006614	SRP-dependent_cotranslational_protein_targeting_to_membrane	79	0	0.0395
732	GO:0043132	NAD_transport	11	0	0.03961
733	GO:0070125	mitochondrial_translational_elongation	16	0	0.04009
734	GO:0022406	membrane_docking	321	5	0.04012	Multiflorum_1-4k_c13290_f1p3_1269;Multiflorum_1-4k_c5018_f3p4_1206;Multiflorum_1-4k_c531749_f1p9_2562;Multiflorum_1-4k_c89898_f4p19_1337;Multiflorum_3-10k_c29586_f1p167_4119
735	GO:0046838	phosphorylated_carbohydrate_dephosphorylation	32	0	0.04018
736	GO:0046855	inositol_phosphate_dephosphorylation	32	0	0.04018
737	GO:0071545	inositol_phosphate_catabolic_process	32	0	0.04018
738	GO:0018196	peptidyl-asparagine_modification	118	2	0.04026	Multiflorum_1-4k_c168426_f1p9_1757;Multiflorum_1-4k_c559067_f9p2_1654
739	GO:0018279	protein_N-linked_glycosylation_via_asparagine	118	2	0.04026	Multiflorum_1-4k_c168426_f1p9_1757;Multiflorum_1-4k_c559067_f9p2_1654
740	GO:0031054	pre-miRNA_processing	12	0	0.04032
741	GO:0048278	vesicle_docking	257	4	0.04032	Multiflorum_1-4k_c13290_f1p3_1269;Multiflorum_1-4k_c5018_f3p4_1206;Multiflorum_1-4k_c89898_f4p19_1337;Multiflorum_3-10k_c29586_f1p167_4119
742	GO:0006598	polyamine_catabolic_process	51	0	0.04034
743	GO:0050982	detection_of_mechanical_stimulus	5	0	0.04042
744	GO:0032940	secretion_by_cell	686	10	0.04043	Multiflorum_1-4k_c25839_f2p1_1657;Multiflorum_1-4k_c355162_f2p11_2598;Multiflorum_1-4k_c381632_f4p0_2680;Multiflorum_1-4k_c444391_f1p3_1037;Multiflorum_1-4k_c5018_f3p4_1206;Multiflorum_1-4k_c559171_f5p0_2738;Multiflorum_1-4k_c559288_f3p0_1176;Multiflorum_1-4k_c89898_f4p19_1337;Multiflorum_3-10k_c29586_f1p167_4119;Multiflorum_3-10k_c38300_f1p476_3529
745	GO:0046903	secretion	686	10	0.04043	Multiflorum_1-4k_c25839_f2p1_1657;Multiflorum_1-4k_c355162_f2p11_2598;Multiflorum_1-4k_c381632_f4p0_2680;Multiflorum_1-4k_c444391_f1p3_1037;Multiflorum_1-4k_c5018_f3p4_1206;Multiflorum_1-4k_c559171_f5p0_2738;Multiflorum_1-4k_c559288_f3p0_1176;Multiflorum_1-4k_c89898_f4p19_1337;Multiflorum_3-10k_c29586_f1p167_4119;Multiflorum_3-10k_c38300_f1p476_3529
746	GO:0033108	mitochondrial_respiratory_chain_complex_assembly	43	0	0.04062
747	GO:0015867	ATP_transport	15	0	0.04086
748	GO:0000390	spliceosomal_complex_disassembly	14	0	0.04087
749	GO:0000459	exonucleolytic_trimming_involved_in_rRNA_processing	18	0	0.04089
750	GO:0000467	exonucleolytic_trimming_to_generate_mature_3'-end_of_5.8S_rRNA_from_tricistronic...	18	0	0.04089
751	GO:0016078	tRNA_catabolic_process	18	0	0.04089
752	GO:0043633	polyadenylation-dependent_RNA_catabolic_process	18	0	0.04089
753	GO:0043634	polyadenylation-dependent_ncRNA_catabolic_process	18	0	0.04089
754	GO:0043928	exonucleolytic_nuclear-transcribed_mRNA_catabolic_process_involved_in_deadenylat...	18	0	0.04089
755	GO:0071029	nuclear_ncRNA_surveillance	18	0	0.04089
756	GO:0071035	nuclear_polyadenylation-dependent_rRNA_catabolic_process	18	0	0.04089
757	GO:0071038	nuclear_polyadenylation-dependent_tRNA_catabolic_process	18	0	0.04089
758	GO:0071046	nuclear_polyadenylation-dependent_ncRNA_catabolic_process	18	0	0.04089
759	GO:0009107	lipoate_biosynthetic_process	33	0	0.04149
760	GO:0018871	1-aminocyclopropane-1-carboxylate_metabolic_process	10	1	0.0416	Multiflorum_1-4k_c83466_f1p10_1317
761	GO:0042218	1-aminocyclopropane-1-carboxylate_biosynthetic_process	10	1	0.0416	Multiflorum_1-4k_c83466_f1p10_1317
762	GO:0009088	threonine_biosynthetic_process	12	0	0.04169
763	GO:0042181	ketone_biosynthetic_process	74	1	0.04171	Multiflorum_1-4k_c351015_f4p8_1601
764	GO:1901661	quinone_metabolic_process	74	1	0.04171	Multiflorum_1-4k_c351015_f4p8_1601
765	GO:1901663	quinone_biosynthetic_process	74	1	0.04171	Multiflorum_1-4k_c351015_f4p8_1601
766	GO:0010236	plastoquinone_biosynthetic_process	4	0	0.04174
767	GO:0042391	regulation_of_membrane_potential	105	1	0.04185	Multiflorum_1-4k_c28109_f2p11_1911
768	GO:0000455	enzyme-directed_rRNA_pseudouridine_synthesis	4	0	0.04186
769	GO:0072524	pyridine-containing_compound_metabolic_process	1608	19	0.04204	Multiflorum_1-4k_c139238_f1p0_1358;Multiflorum_1-4k_c150120_f1p7_1654;Multiflorum_1-4k_c202204_f4p0_1805;Multiflorum_1-4k_c214380_f3p4_1674;Multiflorum_1-4k_c231330_f1p16_1817;Multiflorum_1-4k_c371329_f1p76_1959;Multiflorum_1-4k_c431946_f1p29_1927;Multiflorum_1-4k_c444092_f1p0_1865;Multiflorum_1-4k_c462612_f3p6_1322;Multiflorum_1-4k_c46823_f1p33_1937;Multiflorum_1-4k_c490929_f1p8_1370;Multiflorum…
770	GO:0009625	response_to_insect	5	0	0.04207
771	GO:0010353	response_to_trehalose	5	0	0.04207
772	GO:0010618	aerenchyma_formation	5	0	0.04207
773	GO:0052318	regulation_of_phytoalexin_metabolic_process	5	0	0.04207
774	GO:0052319	regulation_of_phytoalexin_biosynthetic_process	5	0	0.04207
775	GO:0052320	positive_regulation_of_phytoalexin_metabolic_process	5	0	0.04207
776	GO:0052322	positive_regulation_of_phytoalexin_biosynthetic_process	5	0	0.04207
777	GO:0071327	cellular_response_to_trehalose_stimulus	5	0	0.04207
778	GO:0080151	positive_regulation_of_salicylic_acid_mediated_signaling_pathway	5	0	0.04207
779	GO:1900367	positive_regulation_of_defense_response_to_insect	5	0	0.04207
780	GO:1901182	regulation_of_camalexin_biosynthetic_process	5	0	0.04207
781	GO:1901183	positive_regulation_of_camalexin_biosynthetic_process	5	0	0.04207
782	GO:2000068	regulation_of_defense_response_to_insect	5	0	0.04207
783	GO:0010048	vernalization_response	66	0	0.0424
784	GO:0009902	chloroplast_relocation	77	0	0.04245
785	GO:0019750	chloroplast_localization	77	0	0.04245
786	GO:0051644	plastid_localization	77	0	0.04245
787	GO:0051667	establishment_of_plastid_localization	77	0	0.04245
788	GO:0080158	chloroplast_ribulose_bisphosphate_carboxylase_complex_biogenesis	2	0	0.04261
789	GO:0051552	flavone_metabolic_process	2	0	0.04272
790	GO:0051553	flavone_biosynthetic_process	2	0	0.04272
791	GO:0051554	flavonol_metabolic_process	2	0	0.04272
792	GO:0051555	flavonol_biosynthetic_process	2	0	0.04272
793	GO:1902456	regulation_of_stomatal_opening	13	0	0.04273
794	GO:0006952	defense_response	3005	57	0.04286	Multiflorum_1-4k_c13103_f3p135_1308;Multiflorum_1-4k_c146614_f1p87_1380;Multiflorum_1-4k_c170420_f1p8_1318;Multiflorum_1-4k_c176134_f3p4_1743;Multiflorum_1-4k_c177810_f1p12_1231;Multiflorum_1-4k_c185517_f1p39_1399;Multiflorum_1-4k_c234065_f1p96_1368;Multiflorum_1-4k_c2365_f2p153_1364;Multiflorum_1-4k_c258772_f4p261_1365;Multiflorum_1-4k_c272618_f1p30_1511;Multiflorum_1-4k_c280154_f1p15_1424;Multi…
795	GO:0000913	preprophase_band_assembly	5	0	0.04341
796	GO:0046470	phosphatidylcholine_metabolic_process	161	5	0.04341	Multiflorum_1-4k_c187521_f1p14_2187;Multiflorum_1-4k_c544575_f1p28_1171;Multiflorum_1-4k_c65362_f1p40_1981;Multiflorum_3-10k_c100982_f1p386_3906;Multiflorum_3-10k_c42432_f1p259_2826
797	GO:0051013	microtubule_severing	25	0	0.04359
798	GO:0016074	snoRNA_metabolic_process	31	0	0.04391
799	GO:0043144	snoRNA_processing	31	0	0.04391
800	GO:0043101	purine-containing_compound_salvage	37	0	0.04394
801	GO:0006154	adenosine_catabolic_process	9	0	0.04398
802	GO:0043103	hypoxanthine_salvage	9	0	0.04398
803	GO:0046100	hypoxanthine_metabolic_process	9	0	0.04398
804	GO:0046101	hypoxanthine_biosynthetic_process	9	0	0.04398
805	GO:0046103	inosine_biosynthetic_process	9	0	0.04398
806	GO:1901160	primary_amino_compound_metabolic_process	35	0	0.04412
807	GO:0051341	regulation_of_oxidoreductase_activity	56	0	0.04415
808	GO:0019482	beta-alanine_metabolic_process	7	0	0.04418
809	GO:0019483	beta-alanine_biosynthetic_process	7	0	0.04418
810	GO:0016556	mRNA_modification	27	0	0.04449
811	GO:0070682	proteasome_regulatory_particle_assembly	17	0	0.04454
812	GO:0072531	pyrimidine-containing_compound_transmembrane_transport	33	0	0.04457
813	GO:0015855	pyrimidine_nucleobase_transport	19	0	0.04462
814	GO:0015857	uracil_transport	19	0	0.04462
815	GO:0035344	hypoxanthine_transport	19	0	0.04462
816	GO:0061488	adenine_import_into_cell	19	0	0.04462
817	GO:0061489	guanine_import_into_cell	19	0	0.04462
818	GO:0098702	adenine_import_across_plasma_membrane	19	0	0.04462
819	GO:0098710	guanine_import_across_plasma_membrane	19	0	0.04462
820	GO:0098721	uracil_import_across_plasma_membrane	19	0	0.04462
821	GO:1902431	uracil_import_into_cell	19	0	0.04462
822	GO:1903716	guanine_transmembrane_transport	19	0	0.04462
823	GO:1903791	uracil_transmembrane_transport	19	0	0.04462
824	GO:1904082	pyrimidine_nucleobase_transmembrane_transport	19	0	0.04462
825	GO:1904823	purine_nucleobase_transmembrane_transport	19	0	0.04462
826	GO:0046373	L-arabinose_metabolic_process	43	0	0.04485
827	GO:0006570	tyrosine_metabolic_process	39	0	0.04491
828	GO:0009415	response_to_water	1118	14	0.04498	Multiflorum_1-4k_c139238_f1p0_1358;Multiflorum_1-4k_c214380_f3p4_1674;Multiflorum_1-4k_c25839_f2p1_1657;Multiflorum_1-4k_c355162_f2p11_2598;Multiflorum_1-4k_c381632_f4p0_2680;Multiflorum_1-4k_c444092_f1p0_1865;Multiflorum_1-4k_c462612_f3p6_1322;Multiflorum_1-4k_c46823_f1p33_1937;Multiflorum_1-4k_c559171_f5p0_2738;Multiflorum_1-4k_c559288_f3p0_1176;Multiflorum_1-4k_c572574_f1p0_1183;Multiflorum_3-…
829	GO:0048478	replication_fork_protection	9	0	0.04514
830	GO:0009263	deoxyribonucleotide_biosynthetic_process	48	0	0.04536
831	GO:0034050	host_programmed_cell_death_induced_by_symbiont	175	3	0.04606	Multiflorum_1-4k_c524354_f1p29_1044;Multiflorum_3-10k_c6641_f1p245_3108;Multiflorum_3-10k_c76585_f3p86_1497
832	GO:1900425	negative_regulation_of_defense_response_to_bacterium	18	0	0.04645
833	GO:0009817	defense_response_to_fungus,_incompatible_interaction	74	0	0.0467
834	GO:0043967	histone_H4_acetylation	13	0	0.04689
835	GO:0098507	polynucleotide_5'_dephosphorylation	16	0	0.04694
836	GO:0010232	vascular_transport	36	2	0.04772	Multiflorum_1-4k_c23570_f1p17_2280;Multiflorum_3-10k_c2928_f1p8_3613
837	GO:0010233	phloem_transport	36	2	0.04772	Multiflorum_1-4k_c23570_f1p17_2280;Multiflorum_3-10k_c2928_f1p8_3613
838	GO:0010105	negative_regulation_of_ethylene-activated_signaling_pathway	118	0	0.04812
839	GO:0070298	negative_regulation_of_phosphorelay_signal_transduction_system	118	0	0.04812
840	GO:0006739	NADP_metabolic_process	580	8	0.04848	Multiflorum_1-4k_c139238_f1p0_1358;Multiflorum_1-4k_c202204_f4p0_1805;Multiflorum_1-4k_c214380_f3p4_1674;Multiflorum_1-4k_c444092_f1p0_1865;Multiflorum_1-4k_c462612_f3p6_1322;Multiflorum_1-4k_c46823_f1p33_1937;Multiflorum_1-4k_c572574_f1p0_1183;Multiflorum_3-10k_c38937_f1p499_3505
841	GO:0097502	mannosylation	79	0	0.04883
842	GO:0051238	sequestering_of_metal_ion	253	2	0.04911	Multiflorum_1-4k_c278562_f3p0_1602;Multiflorum_1-4k_c404959_f21p16_1615
843	GO:0006364	rRNA_processing	714	2	0.04916	Multiflorum_1-4k_c103601_f1p1_1020;Multiflorum_3-10k_c6549_f1p33_6075
844	GO:0006880	intracellular_sequestering_of_iron_ion	15	0	0.04949
845	GO:0097577	sequestering_of_iron_ion	15	0	0.04949
846	GO:0009228	thiamine_biosynthetic_process	40	0	0.04951
847	GO:0042724	thiamine-containing_compound_biosynthetic_process	40	0	0.04951
848	GO:0071941	nitrogen_cycle_metabolic_process	121	1	0.04957	Multiflorum_3-10k_c49795_f2p16_1700
849	GO:0032973	amino_acid_export	15	0	0.0501
850	GO:0042255	ribosome_assembly	339	6	0.05015	Multiflorum_1-4k_c103601_f1p1_1020;Multiflorum_1-4k_c24929_f1p29_2305;Multiflorum_1-4k_c391477_f1p16_989;Multiflorum_1-4k_c564616_f1p24_904;Multiflorum_1-4k_c576131_f1p21_789;Multiflorum_3-10k_c17056_f1p130_942
851	GO:0070126	mitochondrial_translational_termination	7	0	0.05038
852	GO:0051592	response_to_calcium_ion	20	0	0.05044
853	GO:0046916	cellular_transition_metal_ion_homeostasis	294	0	0.05053
854	GO:0031125	rRNA_3'-end_processing	75	0	0.05079
855	GO:0055046	microgametogenesis	45	1	0.05106	Multiflorum_1-4k_c47547_f1p25_1725
856	GO:0009445	putrescine_metabolic_process	31	1	0.05129	Multiflorum_1-4k_c260988_f1p35_1204
857	GO:0009446	putrescine_biosynthetic_process	31	1	0.05129	Multiflorum_1-4k_c260988_f1p35_1204
858	GO:0006573	valine_metabolic_process	31	0	0.05134
859	GO:0001180	transcription_initiation_from_RNA_polymerase_I_promoter_for_nuclear_large_rRNA_t...	2	0	0.0514
860	GO:0001188	RNA_polymerase_I_transcriptional_preinitiation_complex_assembly	2	0	0.0514
861	GO:0001189	RNA_polymerase_I_transcriptional_preinitiation_complex_assembly_at_the_promoter_...	2	0	0.0514
862	GO:0006361	transcription_initiation_from_RNA_polymerase_I_promoter	2	0	0.0514
863	GO:0042790	transcription_of_nuclear_large_rRNA_transcript_from_RNA_polymerase_I_promoter	2	0	0.0514
864	GO:0006014	D-ribose_metabolic_process	15	0	0.05145
865	GO:0009245	lipid_A_biosynthetic_process	5	0	0.05148
866	GO:0046493	lipid_A_metabolic_process	5	0	0.05148
867	GO:1901269	lipooligosaccharide_metabolic_process	5	0	0.05148
868	GO:1901271	lipooligosaccharide_biosynthetic_process	5	0	0.05148
869	GO:0019323	pentose_catabolic_process	37	0	0.05169
870	GO:1990074	polyuridylation-dependent_mRNA_catabolic_process	5	0	0.05226
871	GO:0006269	DNA_replication,_synthesis_of_RNA_primer	10	0	0.05249
872	GO:0006338	chromatin_remodeling	179	1	0.05282	Multiflorum_1-4k_c154304_f1p5_1152
873	GO:0006524	alanine_catabolic_process	15	0	0.05292
874	GO:0009080	pyruvate_family_amino_acid_catabolic_process	15	0	0.05292
875	GO:0042851	L-alanine_metabolic_process	15	0	0.05292
876	GO:0042853	L-alanine_catabolic_process	15	0	0.05292
877	GO:0000380	alternative_mRNA_splicing,_via_spliceosome	35	0	0.05296
878	GO:0000381	regulation_of_alternative_mRNA_splicing,_via_spliceosome	35	0	0.05296
879	GO:0042816	vitamin_B6_metabolic_process	32	0	0.05299
880	GO:0070919	production_of_siRNA_involved_in_chromatin_silencing_by_small_RNA	8	0	0.05312
881	GO:0072344	rescue_of_stalled_ribosome	4	0	0.05357
882	GO:0018131	oxazole_or_thiazole_biosynthetic_process	19	0	0.05358
883	GO:0046484	oxazole_or_thiazole_metabolic_process	19	0	0.05358
884	GO:0052837	thiazole_biosynthetic_process	19	0	0.05358
885	GO:0052838	thiazole_metabolic_process	19	0	0.05358
886	GO:0015969	guanosine_tetraphosphate_metabolic_process	25	4	0.05384	Multiflorum_1-4k_c143931_f1p4_2285;Multiflorum_1-4k_c146669_f1p5_1781;Multiflorum_1-4k_c216526_f1p5_2246;Multiflorum_1-4k_c392664_f1p2_1118
887	GO:0034035	purine_ribonucleoside_bisphosphate_metabolic_process	25	4	0.05384	Multiflorum_1-4k_c143931_f1p4_2285;Multiflorum_1-4k_c146669_f1p5_1781;Multiflorum_1-4k_c216526_f1p5_2246;Multiflorum_1-4k_c392664_f1p2_1118
888	GO:0050667	homocysteine_metabolic_process	201	5	0.05436	Multiflorum_1-4k_c217452_f1p12_1226;Multiflorum_1-4k_c288614_f2p22_1496;Multiflorum_1-4k_c382523_f2p2_1184;Multiflorum_1-4k_c490003_f2p5_1654;Multiflorum_3-10k_c78546_f2p436_2643
889	GO:0006367	transcription_initiation_from_RNA_polymerase_II_promoter	172	2	0.05438	Multiflorum_1-4k_c265135_f1p42_3631;Multiflorum_1-4k_c81368_f5p25_1692
890	GO:0035670	plant-type_ovary_development	132	0	0.05504
891	GO:0048481	plant_ovule_development	132	0	0.05504
892	GO:0071281	cellular_response_to_iron_ion	18	0	0.05572
893	GO:0000463	maturation_of_LSU-rRNA_from_tricistronic_rRNA_transcript_(SSU-rRNA,_5.8S_rRNA,_L...	69	0	0.05573
894	GO:0009626	plant-type_hypersensitive_response	174	3	0.05625	Multiflorum_1-4k_c524354_f1p29_1044;Multiflorum_3-10k_c6641_f1p245_3108;Multiflorum_3-10k_c76585_f3p86_1497
895	GO:0010731	protein_glutathionylation	7	1	0.05669	Multiflorum_1-4k_c103991_f1p6_1101
896	GO:0045786	negative_regulation_of_cell_cycle	125	1	0.05673	Multiflorum_1-4k_c89286_f1p12_2019
897	GO:1990388	xylem-to-phloem_iron_transport	15	1	0.05675	Multiflorum_1-4k_c23570_f1p17_2280
898	GO:0006636	unsaturated_fatty_acid_biosynthetic_process	69	3	0.05682	Multiflorum_1-4k_c263345_f1p9_1276;Multiflorum_1-4k_c279963_f2p4_1252;Multiflorum_1-4k_c470548_f1p16_1114
899	GO:0033559	unsaturated_fatty_acid_metabolic_process	69	3	0.05682	Multiflorum_1-4k_c263345_f1p9_1276;Multiflorum_1-4k_c279963_f2p4_1252;Multiflorum_1-4k_c470548_f1p16_1114
900	GO:0009308	amine_metabolic_process	747	7	0.05693	Multiflorum_1-4k_c14042_f1p19_1284;Multiflorum_1-4k_c260988_f1p35_1204;Multiflorum_1-4k_c313100_f1p14_1769;Multiflorum_1-4k_c319912_f1p4_1168;Multiflorum_1-4k_c426169_f1p338_2513;Multiflorum_1-4k_c459950_f4p13_1994;Multiflorum_1-4k_c577422_f1p11_959
901	GO:0048577	negative_regulation_of_short-day_photoperiodism,_flowering	27	0	0.05697
902	GO:0009268	response_to_pH	16	0	0.05699
903	GO:0010447	response_to_acidic_pH	16	0	0.05699
904	GO:1902652	secondary_alcohol_metabolic_process	21	0	0.05715
905	GO:1902653	secondary_alcohol_biosynthetic_process	21	0	0.05715
906	GO:0000028	ribosomal_small_subunit_assembly	152	3	0.05776	Multiflorum_1-4k_c391477_f1p16_989;Multiflorum_1-4k_c564616_f1p24_904;Multiflorum_3-10k_c17056_f1p130_942
907	GO:0071586	CAAX-box_protein_processing	7	0	0.0579
908	GO:0080120	CAAX-box_protein_maturation	7	0	0.0579
909	GO:0031058	positive_regulation_of_histone_modification	32	0	0.05844
910	GO:1905269	positive_regulation_of_chromatin_organization	32	0	0.05844
911	GO:0070981	L-asparagine_biosynthetic_process	37	0	0.05853
912	GO:0070982	L-asparagine_metabolic_process	37	0	0.05853
913	GO:0048467	gynoecium_development	165	0	0.05859
914	GO:0036369	transcription_factor_catabolic_process	17	0	0.05877
915	GO:1901483	regulation_of_transcription_factor_catabolic_process	17	0	0.05877
916	GO:1901485	positive_regulation_of_transcription_factor_catabolic_process	17	0	0.05877
917	GO:0017145	stem_cell_division	2	0	0.05897
918	GO:2000035	regulation_of_stem_cell_division	2	0	0.05897
919	GO:2000069	regulation_of_post-embryonic_root_development	2	0	0.05897
920	GO:0080144	amino_acid_homeostasis	17	0	0.05907
921	GO:0045717	negative_regulation_of_fatty_acid_biosynthetic_process	2	0	0.05914
922	GO:0045833	negative_regulation_of_lipid_metabolic_process	2	0	0.05914
923	GO:0045922	negative_regulation_of_fatty_acid_metabolic_process	2	0	0.05914
924	GO:0051055	negative_regulation_of_lipid_biosynthetic_process	2	0	0.05914
925	GO:0071156	regulation_of_cell_cycle_arrest	2	0	0.05914
926	GO:0071158	positive_regulation_of_cell_cycle_arrest	2	0	0.05914
927	GO:0009066	aspartate_family_amino_acid_metabolic_process	940	17	0.05995	Multiflorum_1-4k_c146997_f1p4_1637;Multiflorum_1-4k_c21596_f16p18_1773;Multiflorum_1-4k_c217452_f1p12_1226;Multiflorum_1-4k_c287504_f1p15_1020;Multiflorum_1-4k_c288614_f2p22_1496;Multiflorum_1-4k_c382523_f2p2_1184;Multiflorum_1-4k_c403873_f13p3_1974;Multiflorum_1-4k_c451214_f1p8_1036;Multiflorum_1-4k_c490003_f2p5_1654;Multiflorum_1-4k_c577916_f1p11_941;Multiflorum_1-4k_c59583_f1p16_2270;Multiflor…
928	GO:0015908	fatty_acid_transport	9	0	0.06011
929	GO:0001763	morphogenesis_of_a_branching_structure	44	1	0.06085	Multiflorum_1-4k_c306435_f1p12_1357
930	GO:0043097	pyrimidine_nucleoside_salvage	26	0	0.06121
931	GO:0008535	respiratory_chain_complex_IV_assembly	13	0	0.06124
932	GO:0033617	mitochondrial_respiratory_chain_complex_IV_assembly	13	0	0.06124
933	GO:0045292	mRNA_cis_splicing,_via_spliceosome	66	0	0.06146
934	GO:0015758	glucose_transport	373	3	0.06148	Multiflorum_1-4k_c416119_f1p13_2135;Multiflorum_1-4k_c89974_f1p10_1638;Multiflorum_3-10k_c70319_f1p85_1352
935	GO:0015780	nucleotide-sugar_transport	81	1	0.06151	Multiflorum_1-4k_c515959_f6p29_1234
936	GO:0071569	protein_ufmylation	7	0	0.06151
937	GO:0000154	rRNA_modification	53	0	0.06164
938	GO:0070816	phosphorylation_of_RNA_polymerase_II_C-terminal_domain	58	0	0.06166
939	GO:0006772	thiamine_metabolic_process	44	0	0.06183
940	GO:0042723	thiamine-containing_compound_metabolic_process	44	0	0.06183
941	GO:0036079	purine_nucleotide-sugar_transport	37	1	0.06195	Multiflorum_1-4k_c515959_f6p29_1234
942	GO:0006690	icosanoid_metabolic_process	3	0	0.06195
943	GO:0061504	cyclic_threonylcarbamoyladenosine_biosynthetic_process	11	0	0.06212
944	GO:0072329	monocarboxylic_acid_catabolic_process	551	2	0.06247	Multiflorum_1-4k_c47547_f1p25_1725;Multiflorum_3-10k_c89512_f1p118_1441
945	GO:0010269	response_to_selenium_ion	2	0	0.06262
946	GO:0009953	dorsal/ventral_pattern_formation	3	0	0.06309
947	GO:0048262	determination_of_dorsal/ventral_asymmetry	3	0	0.06309
948	GO:0048263	determination_of_dorsal_identity	3	0	0.06309
949	GO:0051353	positive_regulation_of_oxidoreductase_activity	46	0	0.06317
950	GO:0006505	GPI_anchor_metabolic_process	131	0	0.06362
951	GO:0006506	GPI_anchor_biosynthetic_process	131	0	0.06362
952	GO:0034440	lipid_oxidation	480	1	0.06376	Multiflorum_1-4k_c47547_f1p25_1725
953	GO:2000038	regulation_of_stomatal_complex_development	14	0	0.06378
954	GO:0015700	arsenite_transport	8	0	0.06397
955	GO:0019544	arginine_catabolic_process_to_glutamate	8	0	0.06472
956	GO:0022412	cellular_process_involved_in_reproduction_in_multicellular_organism	128	0	0.06476
957	GO:0006177	GMP_biosynthetic_process	13	0	0.06519
958	GO:0033314	mitotic_DNA_replication_checkpoint	2	0	0.06523
959	GO:0050829	defense_response_to_Gram-negative_bacterium	4	0	0.06523
960	GO:0044275	cellular_carbohydrate_catabolic_process	337	1	0.06562	Multiflorum_1-4k_c13681_f1p8_1267
961	GO:0032261	purine_nucleotide_salvage	14	0	0.06578
962	GO:0016120	carotene_biosynthetic_process	4	0	0.06636
963	GO:0030912	response_to_deep_water	15	0	0.06663
964	GO:0006658	phosphatidylserine_metabolic_process	9	0	0.06668
965	GO:0006659	phosphatidylserine_biosynthetic_process	9	0	0.06668
966	GO:0015804	neutral_amino_acid_transport	60	0	0.06718
967	GO:0009130	pyrimidine_nucleoside_monophosphate_biosynthetic_process	86	0	0.06754
968	GO:0016131	brassinosteroid_metabolic_process	282	2	0.06772	Multiflorum_1-4k_c436363_f3p6_2062;Multiflorum_1-4k_c88434_f1p9_1445
969	GO:0010099	regulation_of_photomorphogenesis	22	0	0.06819
970	GO:0010225	response_to_UV-C	9	0	0.06824
971	GO:0006574	valine_catabolic_process	12	0	0.06842
972	GO:0031057	negative_regulation_of_histone_modification	9	0	0.06863
973	GO:0035067	negative_regulation_of_histone_acetylation	9	0	0.06863
974	GO:1901984	negative_regulation_of_protein_acetylation	9	0	0.06863
975	GO:2000757	negative_regulation_of_peptidyl-lysine_acetylation	9	0	0.06863
976	GO:0046395	carboxylic_acid_catabolic_process	1173	21	0.06894	Multiflorum_1-4k_c163180_f1p9_1018;Multiflorum_1-4k_c214034_f3p0_1542;Multiflorum_1-4k_c260265_f1p163_1124;Multiflorum_1-4k_c26973_f1p5_1751;Multiflorum_1-4k_c282644_f3p0_1097;Multiflorum_1-4k_c382005_f3p3_1076;Multiflorum_1-4k_c434514_f1p30_2121;Multiflorum_1-4k_c460533_f3p11_2112;Multiflorum_1-4k_c47547_f1p25_1725;Multiflorum_1-4k_c494181_f1p20_2554;Multiflorum_1-4k_c518372_f3p145_1933;Multiflo…
977	GO:0051259	protein_oligomerization	90	13	0.06968	Multiflorum_1-4k_c565596_f1p70_714;Multiflorum_1-4k_c566637_f1p88_707;Multiflorum_1-4k_c569222_f1p46_619;Multiflorum_1-4k_c574110_f1p57_692;Multiflorum_1-4k_c7867_f1p63_1184;Multiflorum_3-10k_c16312_f1p155_749;Multiflorum_3-10k_c34929_f1p161_855;Multiflorum_3-10k_c62201_f1p171_1489;Multiflorum_3-10k_c73374_f1p140_791;Multiflorum_3-10k_c92356_f6p145_743;Multiflorum_3-10k_c93043_f2p172_734;Multiflo…
978	GO:0010222	stem_vascular_tissue_pattern_formation	7	0	0.06971
979	GO:1902532	negative_regulation_of_intracellular_signal_transduction	130	0	0.07001
980	GO:0010971	positive_regulation_of_G2/M_transition_of_mitotic_cell_cycle	10	0	0.07003
981	GO:1902751	positive_regulation_of_cell_cycle_G2/M_phase_transition	10	0	0.07003
982	GO:0090357	regulation_of_tryptophan_metabolic_process	91	0	0.07018
983	GO:0000495	box_H/ACA_snoRNA_3'-end_processing	3	0	0.07018
984	GO:0031120	snRNA_pseudouridine_synthesis	3	0	0.07018
985	GO:0033979	box_H/ACA_snoRNA_metabolic_process	3	0	0.07018
986	GO:0034964	box_H/ACA_snoRNA_processing	3	0	0.07018
987	GO:0040031	snRNA_modification	3	0	0.07018
988	GO:0032352	positive_regulation_of_hormone_metabolic_process	3	0	0.07023
989	GO:0033240	positive_regulation_of_cellular_amine_metabolic_process	3	0	0.07023
990	GO:0090355	positive_regulation_of_auxin_metabolic_process	3	0	0.07023
991	GO:0090358	positive_regulation_of_tryptophan_metabolic_process	3	0	0.07023
992	GO:0008615	pyridoxine_biosynthetic_process	8	0	0.0703
993	GO:0008614	pyridoxine_metabolic_process	18	0	0.0709
994	GO:0006635	fatty_acid_beta-oxidation	479	1	0.07092	Multiflorum_1-4k_c47547_f1p25_1725
995	GO:0009062	fatty_acid_catabolic_process	479	1	0.07092	Multiflorum_1-4k_c47547_f1p25_1725
996	GO:0019395	fatty_acid_oxidation	479	1	0.07092	Multiflorum_1-4k_c47547_f1p25_1725
997	GO:0010412	mannan_metabolic_process	18	0	0.07113
998	GO:0046355	mannan_catabolic_process	18	0	0.07113
999	GO:1901064	syringal_lignin_metabolic_process	4	0	0.07124
1000	GO:1901066	syringal_lignin_biosynthetic_process	4	0	0.07124
1001	GO:1901141	regulation_of_lignin_biosynthetic_process	4	0	0.07124
1002	GO:1901428	regulation_of_syringal_lignin_biosynthetic_process	4	0	0.07124
1003	GO:1901430	positive_regulation_of_syringal_lignin_biosynthetic_process	4	0	0.07124
1004	GO:0019048	modulation_by_virus_of_host_morphology_or_physiology	31	0	0.07146
1005	GO:0015766	disaccharide_transport	18	0	0.07149
1006	GO:0015770	sucrose_transport	18	0	0.07149
1007	GO:0015772	oligosaccharide_transport	18	0	0.07149
1008	GO:0071277	cellular_response_to_calcium_ion	17	0	0.07193
1009	GO:0045931	positive_regulation_of_mitotic_cell_cycle	35	0	0.07334
1010	GO:0010082	regulation_of_root_meristem_growth	34	0	0.07338
1011	GO:0033587	shikimate_biosynthetic_process	36	0	0.0734
1012	GO:0007052	mitotic_spindle_organization	21	0	0.07344
1013	GO:0000032	cell_wall_mannoprotein_biosynthetic_process	9	0	0.07353
1014	GO:0006056	mannoprotein_metabolic_process	9	0	0.07353
1015	GO:0006057	mannoprotein_biosynthetic_process	9	0	0.07353
1016	GO:0031506	cell_wall_glycoprotein_biosynthetic_process	9	0	0.07353
1017	GO:0044845	chain_elongation_of_O-linked_mannose_residue	9	0	0.07353
1018	GO:1900101	regulation_of_endoplasmic_reticulum_unfolded_protein_response	9	0	0.07353
1019	GO:0080060	integument_development	4	0	0.0738
1020	GO:0007141	male_meiosis_I	5	0	0.07488
1021	GO:0090308	regulation_of_methylation-dependent_chromatin_silencing	23	0	0.07512
1022	GO:0036293	response_to_decreased_oxygen_levels	77	1	0.07523	Multiflorum_1-4k_c306435_f1p12_1357
1023	GO:0046168	glycerol-3-phosphate_catabolic_process	15	0	0.07527
1024	GO:0046037	GMP_metabolic_process	23	0	0.0753
1025	GO:0009903	chloroplast_avoidance_movement	21	0	0.07531
1026	GO:0034059	response_to_anoxia	8	0	0.07534
1027	GO:0071454	cellular_response_to_anoxia	8	0	0.07534
1028	GO:0006490	oligosaccharide-lipid_intermediate_biosynthetic_process	25	0	0.07547
1029	GO:0043248	proteasome_assembly	229	4	0.07598	Multiflorum_1-4k_c111699_f8p44_1464;Multiflorum_1-4k_c266639_f1p5_1492;Multiflorum_1-4k_c279290_f2p16_1451;Multiflorum_3-10k_c2009_f3p70_3553
1030	GO:0071051	polyadenylation-dependent_snoRNA_3'-end_processing	20	0	0.07642
1031	GO:0046856	phosphatidylinositol_dephosphorylation	87	0	0.07661
1032	GO:0007133	meiotic_anaphase_I	10	0	0.07664
1033	GO:0022403	cell_cycle_phase	10	0	0.07664
1034	GO:0044848	biological_phase	10	0	0.07664
1035	GO:0051322	anaphase	10	0	0.07664
1036	GO:0098762	meiotic_cell_cycle_phase	10	0	0.07664
1037	GO:0098764	meiosis_I_cell_cycle_phase	10	0	0.07664
1038	GO:0042273	ribosomal_large_subunit_biogenesis	324	3	0.07679	Multiflorum_1-4k_c103601_f1p1_1020;Multiflorum_1-4k_c24929_f1p29_2305;Multiflorum_1-4k_c576131_f1p21_789
1039	GO:0006047	UDP-N-acetylglucosamine_metabolic_process	61	0	0.07714
1040	GO:1902182	shoot_apical_meristem_development	7	0	0.07756
1041	GO:1902183	regulation_of_shoot_apical_meristem_development	7	0	0.07756
1042	GO:0006120	mitochondrial_electron_transport,_NADH_to_ubiquinone	60	0	0.07805
1043	GO:0010231	maintenance_of_seed_dormancy	7	0	0.0781
1044	GO:0097437	maintenance_of_dormancy	7	0	0.0781
1045	GO:0048227	plasma_membrane_to_endosome_transport	2	0	0.07817
1046	GO:0019674	NAD_metabolic_process	51	0	0.07829
1047	GO:0007292	female_gamete_generation	123	0	0.0786
1048	GO:0007143	female_meiotic_division	5	0	0.07883
1049	GO:0010157	response_to_chlorate	3	0	0.07995
1050	GO:0006471	protein_ADP-ribosylation	38	0	0.07999
1051	GO:0010380	regulation_of_chlorophyll_biosynthetic_process	14	0	0.08005
1052	GO:0009772	photosynthetic_electron_transport_in_photosystem_II	5	0	0.08019
1053	GO:0009753	response_to_jasmonic_acid	376	5	0.08046	Multiflorum_1-4k_c306435_f1p12_1357;Multiflorum_1-4k_c43693_f2p20_2184;Multiflorum_1-4k_c524354_f1p29_1044;Multiflorum_3-10k_c6641_f1p245_3108;Multiflorum_3-10k_c76585_f3p86_1497
1054	GO:0009694	jasmonic_acid_metabolic_process	291	28	0.08077	Multiflorum_1-4k_c13103_f3p135_1308;Multiflorum_1-4k_c146614_f1p87_1380;Multiflorum_1-4k_c177810_f1p12_1231;Multiflorum_1-4k_c185517_f1p39_1399;Multiflorum_1-4k_c234065_f1p96_1368;Multiflorum_1-4k_c2365_f2p153_1364;Multiflorum_1-4k_c258772_f4p261_1365;Multiflorum_1-4k_c280154_f1p15_1424;Multiflorum_1-4k_c28938_f1p251_2863;Multiflorum_1-4k_c360217_f1p112_1366;Multiflorum_1-4k_c415039_f1p17_1256;Mu…
1055	GO:0048440	carpel_development	161	0	0.08291
1056	GO:0006531	aspartate_metabolic_process	36	0	0.08296
1057	GO:0006437	tyrosyl-tRNA_aminoacylation	8	0	0.083
1058	GO:0009052	pentose-phosphate_shunt,_non-oxidative_branch	38	0	0.08321
1059	GO:0048587	regulation_of_short-day_photoperiodism,_flowering	28	0	0.08362
1060	GO:0070536	protein_K63-linked_deubiquitination	4	0	0.08372
1061	GO:0071108	protein_K48-linked_deubiquitination	4	0	0.08372
1062	GO:0032768	regulation_of_monooxygenase_activity	27	0	0.08372
1063	GO:0009593	detection_of_chemical_stimulus	40	0	0.0841
1064	GO:0006072	glycerol-3-phosphate_metabolic_process	90	1	0.08414	Multiflorum_1-4k_c24359_f1p11_2047
1065	GO:0052646	alditol_phosphate_metabolic_process	90	1	0.08414	Multiflorum_1-4k_c24359_f1p11_2047
1066	GO:0042454	ribonucleoside_catabolic_process	28	1	0.0843	Multiflorum_1-4k_c21596_f16p18_1773
1067	GO:0043174	nucleoside_salvage	41	0	0.08553
1068	GO:0010223	secondary_shoot_formation	43	1	0.08616	Multiflorum_1-4k_c306435_f1p12_1357
1069	GO:0010346	shoot_axis_formation	43	1	0.08616	Multiflorum_1-4k_c306435_f1p12_1357
1070	GO:0043096	purine_nucleobase_salvage	18	0	0.08627
1071	GO:0046173	polyol_biosynthetic_process	93	1	0.08652	Multiflorum_1-4k_c143803_f1p11_2511
1072	GO:0043066	negative_regulation_of_apoptotic_process	40	2	0.08666	Multiflorum_1-4k_c192292_f1p12_1343;Multiflorum_1-4k_c434181_f1p12_1157
1073	GO:0033387	putrescine_biosynthetic_process_from_ornithine	7	0	0.08804
1074	GO:0006557	S-adenosylmethioninamine_biosynthetic_process	102	2	0.08817	Multiflorum_1-4k_c313100_f1p14_1769;Multiflorum_1-4k_c459950_f4p13_1994
1075	GO:0006597	spermine_biosynthetic_process	102	2	0.08817	Multiflorum_1-4k_c313100_f1p14_1769;Multiflorum_1-4k_c459950_f4p13_1994
1076	GO:0008215	spermine_metabolic_process	102	2	0.08817	Multiflorum_1-4k_c313100_f1p14_1769;Multiflorum_1-4k_c459950_f4p13_1994
1077	GO:0046499	S-adenosylmethioninamine_metabolic_process	102	2	0.08817	Multiflorum_1-4k_c313100_f1p14_1769;Multiflorum_1-4k_c459950_f4p13_1994
1078	GO:0006090	pyruvate_metabolic_process	1128	10	0.08919	Multiflorum_1-4k_c150120_f1p7_1654;Multiflorum_1-4k_c231330_f1p16_1817;Multiflorum_1-4k_c371329_f1p76_1959;Multiflorum_1-4k_c431946_f1p29_1927;Multiflorum_1-4k_c490929_f1p8_1370;Multiflorum_1-4k_c563904_f1p1_1446;Multiflorum_1-4k_c567424_f1p0_1414;Multiflorum_3-10k_c100202_f1p189_2012;Multiflorum_3-10k_c33452_f1p237_1180;Multiflorum_3-10k_c40282_f6p167_2365
1079	GO:0070676	intralumenal_vesicle_formation	16	0	0.08944
1080	GO:0009690	cytokinin_metabolic_process	39	0	0.08964
1081	GO:0046901	tetrahydrofolylpolyglutamate_biosynthetic_process	3	0	0.09023
1082	GO:0016480	negative_regulation_of_transcription_from_RNA_polymerase_III_promoter	21	1	0.0903	Multiflorum_1-4k_c44917_f2p2_1212
1083	GO:0070217	transcription_factor_TFIIIB_complex_assembly	21	1	0.0903	Multiflorum_1-4k_c44917_f2p2_1212
1084	GO:0015824	proline_transport	30	0	0.09073
1085	GO:0007035	vacuolar_acidification	56	0	0.09086
1086	GO:0045851	pH_reduction	56	0	0.09086
1087	GO:0051452	intracellular_pH_reduction	56	0	0.09086
1088	GO:0000169	activation_of_MAPK_activity_involved_in_osmosensory_signaling_pathway	26	0	0.09113
1089	GO:0080136	priming_of_cellular_response_to_stress	26	0	0.09113
1090	GO:0006281	DNA_repair	2782	162	0.09139	Multiflorum_1-4k_c100822_f1p33_2099;Multiflorum_1-4k_c101964_f1p7_1509;Multiflorum_1-4k_c108515_f2p1_2484;Multiflorum_1-4k_c113541_f2p22_2133;Multiflorum_1-4k_c113889_f1p0_1469;Multiflorum_1-4k_c11664_f14p9_3281;Multiflorum_1-4k_c120377_f1p0_2796;Multiflorum_1-4k_c122818_f1p1_1860;Multiflorum_1-4k_c124422_f1p5_2501;Multiflorum_1-4k_c126656_f2p0_1799;Multiflorum_1-4k_c132561_f1p0_1084;Multiflorum_…
1091	GO:0035246	peptidyl-arginine_N-methylation	32	0	0.09142
1092	GO:0019249	lactate_biosynthetic_process	19	0	0.09158
1093	GO:0060250	germ-line_stem-cell_niche_homeostasis	3	0	0.0919
1094	GO:0006348	chromatin_silencing_at_telomere	3	0	0.09268
1095	GO:1901988	negative_regulation_of_cell_cycle_phase_transition	33	1	0.09286	Multiflorum_1-4k_c89286_f1p12_2019
1096	GO:1901991	negative_regulation_of_mitotic_cell_cycle_phase_transition	33	1	0.09286	Multiflorum_1-4k_c89286_f1p12_2019
1097	GO:0015729	oxaloacetate_transport	10	0	0.093
1098	GO:0046498	S-adenosylhomocysteine_metabolic_process	155	4	0.09316	Multiflorum_1-4k_c21596_f16p18_1773;Multiflorum_1-4k_c403873_f13p3_1974;Multiflorum_3-10k_c54004_f1p123_663;Multiflorum_3-10k_c90194_f1p148_1297
1099	GO:0006213	pyrimidine_nucleoside_metabolic_process	144	1	0.09366	Multiflorum_1-4k_c120523_f2p4_2083
1100	GO:0001522	pseudouridine_synthesis	76	0	0.09369
1101	GO:0015865	purine_nucleotide_transport	33	0	0.09376
1102	GO:0045787	positive_regulation_of_cell_cycle	109	1	0.09413	Multiflorum_1-4k_c154304_f1p5_1152
1103	GO:0035266	meristem_growth	557	7	0.09439	Multiflorum_1-4k_c25839_f2p1_1657;Multiflorum_1-4k_c355162_f2p11_2598;Multiflorum_1-4k_c381632_f4p0_2680;Multiflorum_1-4k_c436363_f3p6_2062;Multiflorum_1-4k_c559171_f5p0_2738;Multiflorum_1-4k_c559288_f3p0_1176;Multiflorum_3-10k_c38300_f1p476_3529
1104	GO:0030030	cell_projection_organization	31	0	0.0945
1105	GO:0030031	cell_projection_assembly	31	0	0.0945
1106	GO:0031344	regulation_of_cell_projection_organization	31	0	0.0945
1107	GO:0031529	ruffle_organization	31	0	0.0945
1108	GO:0060491	regulation_of_cell_projection_assembly	31	0	0.0945
1109	GO:0097178	ruffle_assembly	31	0	0.0945
1110	GO:1900027	regulation_of_ruffle_assembly	31	0	0.0945
1111	GO:0031048	chromatin_silencing_by_small_RNA	106	0	0.09474
1112	GO:0009746	response_to_hexose	99	0	0.09478
1113	GO:0034284	response_to_monosaccharide	99	0	0.09478
1114	GO:0009166	nucleotide_catabolic_process	7	0	0.09503
1115	GO:0009264	deoxyribonucleotide_catabolic_process	7	0	0.09503
1116	GO:0016128	phytosteroid_metabolic_process	284	2	0.09523	Multiflorum_1-4k_c436363_f3p6_2062;Multiflorum_1-4k_c88434_f1p9_1445
1117	GO:0009129	pyrimidine_nucleoside_monophosphate_metabolic_process	87	0	0.09536
1118	GO:0006081	cellular_aldehyde_metabolic_process	863	9	0.09546	Multiflorum_1-4k_c139238_f1p0_1358;Multiflorum_1-4k_c202204_f4p0_1805;Multiflorum_1-4k_c214380_f3p4_1674;Multiflorum_1-4k_c444092_f1p0_1865;Multiflorum_1-4k_c462612_f3p6_1322;Multiflorum_1-4k_c46823_f1p33_1937;Multiflorum_1-4k_c572574_f1p0_1183;Multiflorum_3-10k_c38937_f1p499_3505;Multiflorum_3-10k_c78791_f1p72_4339
1119	GO:0036473	cell_death_in_response_to_oxidative_stress	22	0	0.09575
1120	GO:0097468	programmed_cell_death_in_response_to_reactive_oxygen_species	22	0	0.09575
1121	GO:0016072	rRNA_metabolic_process	724	2	0.09589	Multiflorum_1-4k_c103601_f1p1_1020;Multiflorum_3-10k_c6549_f1p33_6075
1122	GO:0019751	polyol_metabolic_process	234	4	0.09607	Multiflorum_1-4k_c13681_f1p8_1267;Multiflorum_1-4k_c143803_f1p11_2511;Multiflorum_1-4k_c24359_f1p11_2047;Multiflorum_1-4k_c487111_f1p17_2130
1123	GO:0006549	isoleucine_metabolic_process	27	0	0.09651
1124	GO:0009097	isoleucine_biosynthetic_process	27	0	0.09651
1125	GO:0034754	cellular_hormone_metabolic_process	42	0	0.0969
1126	GO:2000072	regulation_of_defense_response_to_fungus,_incompatible_interaction	9	0	0.09694
1127	GO:0042352	GDP-L-fucose_salvage	7	0	0.09754
1128	GO:1990069	stomatal_opening	18	0	0.09764
1129	GO:0009074	aromatic_amino_acid_family_catabolic_process	32	0	0.09779
1130	GO:0006433	prolyl-tRNA_aminoacylation	22	0	0.09781
1131	GO:2000030	regulation_of_response_to_red_or_far_red_light	51	0	0.09922
1132	GO:0006165	nucleoside_diphosphate_phosphorylation	1047	10	0.09944	Multiflorum_1-4k_c150120_f1p7_1654;Multiflorum_1-4k_c231330_f1p16_1817;Multiflorum_1-4k_c371329_f1p76_1959;Multiflorum_1-4k_c431946_f1p29_1927;Multiflorum_1-4k_c490929_f1p8_1370;Multiflorum_1-4k_c563904_f1p1_1446;Multiflorum_1-4k_c567424_f1p0_1414;Multiflorum_3-10k_c100202_f1p189_2012;Multiflorum_3-10k_c33452_f1p237_1180;Multiflorum_3-10k_c40282_f6p167_2365
1133	GO:0009652	thigmotropism	9	0	0.0998
1134	GO:0006642	triglyceride_mobilization	5	0	0.09983
1135	GO:0000098	sulfur_amino_acid_catabolic_process	12	0	0.10036
1136	GO:0019447	D-cysteine_catabolic_process	12	0	0.10036
1137	GO:0046438	D-cysteine_metabolic_process	12	0	0.10036
1138	GO:0019632	shikimate_metabolic_process	53	0	0.10048
1139	GO:0006784	heme_a_biosynthetic_process	3	0	0.10057
1140	GO:0046160	heme_a_metabolic_process	3	0	0.10057
1141	GO:0019673	GDP-mannose_metabolic_process	70	0	0.10058
1142	GO:0048033	heme_o_metabolic_process	4	0	0.1008
1143	GO:0048034	heme_O_biosynthetic_process	4	0	0.1008
1144	GO:0009553	embryo_sac_development	369	9	0.10113	Multiflorum_1-4k_c143931_f1p4_2285;Multiflorum_1-4k_c146669_f1p5_1781;Multiflorum_1-4k_c216526_f1p5_2246;Multiflorum_1-4k_c392664_f1p2_1118;Multiflorum_1-4k_c47547_f1p25_1725;Multiflorum_1-4k_c490929_f1p8_1370;Multiflorum_1-4k_c563904_f1p1_1446;Multiflorum_1-4k_c567424_f1p0_1414;Multiflorum_3-10k_c6549_f1p33_6075
1145	GO:0006545	glycine_biosynthetic_process	29	0	0.10137
1146	GO:0000019	regulation_of_mitotic_recombination	7	0	0.10216
1147	GO:0045911	positive_regulation_of_DNA_recombination	7	0	0.10216
1148	GO:0045951	positive_regulation_of_mitotic_recombination	7	0	0.10216
1149	GO:0006183	GTP_biosynthetic_process	34	0	0.10229
1150	GO:0006228	UTP_biosynthetic_process	34	0	0.10229
1151	GO:0046051	UTP_metabolic_process	34	0	0.10229
1152	GO:0009814	defense_response,_incompatible_interaction	731	14	0.1038	Multiflorum_1-4k_c170420_f1p8_1318;Multiflorum_1-4k_c282973_f1p0_1576;Multiflorum_1-4k_c360983_f1p7_1151;Multiflorum_1-4k_c47547_f1p25_1725;Multiflorum_1-4k_c483348_f1p76_2563;Multiflorum_1-4k_c485989_f1p0_1780;Multiflorum_1-4k_c490929_f1p8_1370;Multiflorum_1-4k_c563904_f1p1_1446;Multiflorum_1-4k_c567424_f1p0_1414;Multiflorum_1-4k_c571852_f1p0_1635;Multiflorum_1-4k_c60138_f3p11_1953;Multiflorum_1…
1153	GO:0046622	positive_regulation_of_organ_growth	9	0	0.10428
1154	GO:0036294	cellular_response_to_decreased_oxygen_levels	25	1	0.10464	Multiflorum_1-4k_c306435_f1p12_1357
1155	GO:0071453	cellular_response_to_oxygen_levels	25	1	0.10464	Multiflorum_1-4k_c306435_f1p12_1357
1156	GO:0000724	double-strand_break_repair_via_homologous_recombination	118	0	0.10481
1157	GO:0000725	recombinational_repair	118	0	0.10481
1158	GO:0006265	DNA_topological_change	32	0	0.10518
1159	GO:0000707	meiotic_DNA_recombinase_assembly	6	0	0.10558
1160	GO:0002949	tRNA_threonylcarbamoyladenosine_modification	4	0	0.107
1161	GO:0007610	behavior	2	0	0.10805
1162	GO:0007638	mechanosensory_behavior	2	0	0.10805
1163	GO:0044708	single-organism_behavior	2	0	0.10805
1164	GO:0006434	seryl-tRNA_aminoacylation	20	0	0.10835
1165	GO:0010358	leaf_shaping	12	0	0.10859
1166	GO:0019216	regulation_of_lipid_metabolic_process	28	0	0.1086
1167	GO:0046166	glyceraldehyde-3-phosphate_biosynthetic_process	18	0	0.10894
1168	GO:0006101	citrate_metabolic_process	32	2	0.10944	Multiflorum_1-4k_c231330_f1p16_1817;Multiflorum_1-4k_c47833_f2p20_2780
1169	GO:2000034	regulation_of_seed_maturation	4	0	0.10964
1170	GO:0042351	'de_novo'_GDP-L-fucose_biosynthetic_process	6	0	0.11039
1171	GO:0009757	hexose_mediated_signaling	3	0	0.11045
1172	GO:0010255	glucose_mediated_signaling_pathway	3	0	0.11045
1173	GO:0071326	cellular_response_to_monosaccharide_stimulus	3	0	0.11045
1174	GO:0071331	cellular_response_to_hexose_stimulus	3	0	0.11045
1175	GO:0071333	cellular_response_to_glucose_stimulus	3	0	0.11045
1176	GO:0019988	charged-tRNA_amino_acid_modification	3	0	0.11046
1177	GO:0071951	conversion_of_methionyl-tRNA_to_N-formyl-methionyl-tRNA	3	0	0.11046
1178	GO:0097167	circadian_regulation_of_translation	18	0	0.11114
1179	GO:0008216	spermidine_metabolic_process	142	2	0.11137	Multiflorum_1-4k_c313100_f1p14_1769;Multiflorum_1-4k_c459950_f4p13_1994
1180	GO:0046203	spermidine_catabolic_process	13	0	0.11162
1181	GO:0050983	deoxyhypusine_biosynthetic_process_from_spermidine	13	0	0.11162
1182	GO:0030837	negative_regulation_of_actin_filament_polymerization	18	0	0.11182
1183	GO:0031333	negative_regulation_of_protein_complex_assembly	18	0	0.11182
1184	GO:0032272	negative_regulation_of_protein_polymerization	18	0	0.11182
1185	GO:0051494	negative_regulation_of_cytoskeleton_organization	18	0	0.11182
1186	GO:0042157	lipoprotein_metabolic_process	436	3	0.11186	Multiflorum_1-4k_c461706_f103p65_1920;Multiflorum_1-4k_c524354_f1p29_1044;Multiflorum_3-10k_c76585_f3p86_1497
1187	GO:0006551	leucine_metabolic_process	30	0	0.11229
1188	GO:0051054	positive_regulation_of_DNA_metabolic_process	25	0	0.11274
1189	GO:0006497	protein_lipidation	402	3	0.1129	Multiflorum_1-4k_c461706_f103p65_1920;Multiflorum_1-4k_c524354_f1p29_1044;Multiflorum_3-10k_c76585_f3p86_1497
1190	GO:0042158	lipoprotein_biosynthetic_process	402	3	0.1129	Multiflorum_1-4k_c461706_f103p65_1920;Multiflorum_1-4k_c524354_f1p29_1044;Multiflorum_3-10k_c76585_f3p86_1497
1191	GO:0051195	negative_regulation_of_cofactor_metabolic_process	13	0	0.11347
1192	GO:1901402	negative_regulation_of_tetrapyrrole_metabolic_process	13	0	0.11347
1193	GO:1901464	negative_regulation_of_tetrapyrrole_biosynthetic_process	13	0	0.11347
1194	GO:1902325	negative_regulation_of_chlorophyll_biosynthetic_process	13	0	0.11347
1195	GO:0016093	polyprenol_metabolic_process	34	0	0.11357
1196	GO:0035268	protein_mannosylation	34	0	0.11357
1197	GO:0070972	protein_localization_to_endoplasmic_reticulum	146	2	0.11392	Multiflorum_1-4k_c235374_f1p22_2534;Multiflorum_1-4k_c515996_f2p65_1031
1198	GO:0009939	positive_regulation_of_gibberellic_acid_mediated_signaling_pathway	12	0	0.11436
1199	GO:0045047	protein_targeting_to_ER	85	0	0.11444
1200	GO:0072599	establishment_of_protein_localization_to_endoplasmic_reticulum	85	0	0.11444
1201	GO:0010617	circadian_regulation_of_calcium_ion_oscillation	16	0	0.11448
1202	GO:0051480	regulation_of_cytosolic_calcium_ion_concentration	16	0	0.11448
1203	GO:0033238	regulation_of_cellular_amine_metabolic_process	93	0	0.11461
1204	GO:0046474	glycerophospholipid_biosynthetic_process	319	0	0.11486
1205	GO:0009395	phospholipid_catabolic_process	18	0	0.11501
1206	GO:0032264	IMP_salvage	8	0	0.11504
1207	GO:0018008	N-terminal_peptidyl-glycine_N-myristoylation	6	0	0.11551
1208	GO:0018201	peptidyl-glycine_modification	6	0	0.11551
1209	GO:0080188	RNA-directed_DNA_methylation	14	0	0.11566
1210	GO:0090480	purine_nucleotide-sugar_transmembrane_transport	33	1	0.11571	Multiflorum_1-4k_c515959_f6p29_1234
1211	GO:0052541	plant-type_cell_wall_cellulose_metabolic_process	15	0	0.11604
1212	GO:0016598	protein_arginylation	6	0	0.11645
1213	GO:0032781	positive_regulation_of_ATPase_activity	32	0	0.1165
1214	GO:2000031	regulation_of_salicylic_acid_mediated_signaling_pathway	23	0	0.11657
1215	GO:0010493	Lewis_a_epitope_biosynthetic_process	4	0	0.11702
1216	GO:0007093	mitotic_cell_cycle_checkpoint	42	1	0.11748	Multiflorum_1-4k_c89286_f1p12_2019
1217	GO:0006558	L-phenylalanine_metabolic_process	489	17	0.11771	Multiflorum_1-4k_c163180_f1p9_1018;Multiflorum_1-4k_c214034_f3p0_1542;Multiflorum_1-4k_c260265_f1p163_1124;Multiflorum_1-4k_c26973_f1p5_1751;Multiflorum_1-4k_c282644_f3p0_1097;Multiflorum_1-4k_c382005_f3p3_1076;Multiflorum_1-4k_c460533_f3p11_2112;Multiflorum_1-4k_c494181_f1p20_2554;Multiflorum_1-4k_c518372_f3p145_1933;Multiflorum_1-4k_c564001_f1p0_2289;Multiflorum_1-4k_c565841_f1p5_977;Multifloru…
1218	GO:0009631	cold_acclimation	13	0	0.11894
1219	GO:0055069	zinc_ion_homeostasis	82	0	0.11956
1220	GO:0000451	rRNA_2'-O-methylation	9	0	0.11982
1221	GO:0000453	enzyme-directed_rRNA_2'-O-methylation	9	0	0.11982
1222	GO:0009094	L-phenylalanine_biosynthetic_process	24	0	0.12016
1223	GO:0006766	vitamin_metabolic_process	232	2	0.12097	Multiflorum_1-4k_c13681_f1p8_1267;Multiflorum_3-10k_c82892_f1p35_1479
1224	GO:0000023	maltose_metabolic_process	95	2	0.12101	Multiflorum_3-10k_c54004_f1p123_663;Multiflorum_3-10k_c90194_f1p148_1297
1225	GO:0006747	FAD_biosynthetic_process	2	0	0.12102
1226	GO:0072388	flavin_adenine_dinucleotide_biosynthetic_process	2	0	0.12102
1227	GO:0043255	regulation_of_carbohydrate_biosynthetic_process	6	0	0.12111
1228	GO:0010118	stomatal_movement	158	0	0.12136
1229	GO:0015825	L-serine_transport	17	0	0.12143
1230	GO:0031279	regulation_of_cyclase_activity	3	0	0.12178
1231	GO:1902171	regulation_of_tocopherol_cyclase_activity	3	0	0.12178
1232	GO:0019478	D-amino_acid_catabolic_process	2	0	0.12178
1233	GO:0046416	D-amino_acid_metabolic_process	2	0	0.12178
1234	GO:0042991	transcription_factor_import_into_nucleus	49	0	0.12216
1235	GO:0009968	negative_regulation_of_signal_transduction	262	0	0.12224
1236	GO:0010648	negative_regulation_of_cell_communication	262	0	0.12224
1237	GO:0023057	negative_regulation_of_signaling	262	0	0.12224
1238	GO:0016123	xanthophyll_biosynthetic_process	3	0	0.12335
1239	GO:0033356	UDP-L-arabinose_metabolic_process	87	1	0.12399	Multiflorum_1-4k_c516873_f7p60_1381
1240	GO:0034086	maintenance_of_sister_chromatid_cohesion	7	0	0.12521
1241	GO:0034088	maintenance_of_mitotic_sister_chromatid_cohesion	7	0	0.12521
1242	GO:0009768	photosynthesis,_light_harvesting_in_photosystem_I	4	0	0.12552
1243	GO:0019722	calcium-mediated_signaling	15	0	0.12562
1244	GO:0031126	snoRNA_3'-end_processing	26	0	0.1257
1245	GO:0000469	cleavage_involved_in_rRNA_processing	120	0	0.1264
1246	GO:0035303	regulation_of_dephosphorylation	332	3	0.12655	Multiflorum_3-10k_c105157_f1p9_1577;Multiflorum_3-10k_c116547_f2p12_795;Multiflorum_3-10k_c117077_f8p38_810
1247	GO:0010565	regulation_of_cellular_ketone_metabolic_process	44	0	0.12671
1248	GO:0035304	regulation_of_protein_dephosphorylation	328	3	0.12706	Multiflorum_3-10k_c105157_f1p9_1577;Multiflorum_3-10k_c116547_f2p12_795;Multiflorum_3-10k_c117077_f8p38_810
1249	GO:0080147	root_hair_cell_development	197	1	0.12938	Multiflorum_1-4k_c436363_f3p6_2062
1250	GO:0009735	response_to_cytokinin	460	1	0.12967	Multiflorum_1-4k_c305357_f2p6_2688
1251	GO:0051764	actin_crosslink_formation	2	0	0.1301
1252	GO:0042549	photosystem_II_stabilization	4	0	0.13015
1253	GO:0006626	protein_targeting_to_mitochondrion	190	0	0.13192
1254	GO:0070585	protein_localization_to_mitochondrion	190	0	0.13192
1255	GO:0072655	establishment_of_protein_localization_to_mitochondrion	190	0	0.13192
1256	GO:0048232	male_gamete_generation	33	0	0.132
1257	GO:0018198	peptidyl-cysteine_modification	24	0	0.13222
1258	GO:0007202	activation_of_phospholipase_C_activity	4	0	0.13237
1259	GO:0010517	regulation_of_phospholipase_activity	4	0	0.13237
1260	GO:0010518	positive_regulation_of_phospholipase_activity	4	0	0.13237
1261	GO:0010863	positive_regulation_of_phospholipase_C_activity	4	0	0.13237
1262	GO:0010919	regulation_of_inositol_phosphate_biosynthetic_process	4	0	0.13237
1263	GO:0032959	inositol_trisphosphate_biosynthetic_process	4	0	0.13237
1264	GO:0032960	regulation_of_inositol_trisphosphate_biosynthetic_process	4	0	0.13237
1265	GO:0060191	regulation_of_lipase_activity	4	0	0.13237
1266	GO:0060193	positive_regulation_of_lipase_activity	4	0	0.13237
1267	GO:1900274	regulation_of_phospholipase_C_activity	4	0	0.13237
1268	GO:1902930	regulation_of_alcohol_biosynthetic_process	4	0	0.13237
1269	GO:0016233	telomere_capping	5	0	0.13287
1270	GO:0030974	thiamine_pyrophosphate_transport	2	0	0.13297
1271	GO:0010052	guard_cell_differentiation	4	0	0.13317
1272	GO:0010103	stomatal_complex_morphogenesis	4	0	0.13317
1273	GO:1902001	fatty_acid_transmembrane_transport	5	0	0.13328
1274	GO:0051302	regulation_of_cell_division	39	0	0.13364
1275	GO:0032886	regulation_of_microtubule-based_process	12	0	0.13384
1276	GO:0070507	regulation_of_microtubule_cytoskeleton_organization	12	0	0.13384
1277	GO:0006222	UMP_biosynthetic_process	60	0	0.13398
1278	GO:0009174	pyrimidine_ribonucleoside_monophosphate_biosynthetic_process	60	0	0.13398
1279	GO:0046049	UMP_metabolic_process	60	0	0.13398
1280	GO:0006020	inositol_metabolic_process	93	1	0.13401	Multiflorum_1-4k_c13681_f1p8_1267
1281	GO:0048585	negative_regulation_of_response_to_stimulus	514	4	0.13412	Multiflorum_1-4k_c524354_f1p29_1044;Multiflorum_3-10k_c5989_f1p40_3320;Multiflorum_3-10k_c6641_f1p245_3108;Multiflorum_3-10k_c76585_f3p86_1497
1282	GO:0007160	cell-matrix_adhesion	4	0	0.13418
1283	GO:0031589	cell-substrate_adhesion	4	0	0.13418
1284	GO:0080180	2-methylguanosine_metabolic_process	2	0	0.1354
1285	GO:0045930	negative_regulation_of_mitotic_cell_cycle	52	1	0.1356	Multiflorum_1-4k_c89286_f1p12_2019
1286	GO:0006733	oxidoreduction_coenzyme_metabolic_process	1657	20	0.13565	Multiflorum_1-4k_c139238_f1p0_1358;Multiflorum_1-4k_c150120_f1p7_1654;Multiflorum_1-4k_c202204_f4p0_1805;Multiflorum_1-4k_c214380_f3p4_1674;Multiflorum_1-4k_c231330_f1p16_1817;Multiflorum_1-4k_c351015_f4p8_1601;Multiflorum_1-4k_c371329_f1p76_1959;Multiflorum_1-4k_c431946_f1p29_1927;Multiflorum_1-4k_c444092_f1p0_1865;Multiflorum_1-4k_c462612_f3p6_1322;Multiflorum_1-4k_c46823_f1p33_1937;Multiflorum…
1287	GO:0010479	stele_development	7	0	0.1357
1288	GO:0080036	regulation_of_cytokinin-activated_signaling_pathway	17	0	0.13585
1289	GO:0080038	positive_regulation_of_cytokinin-activated_signaling_pathway	17	0	0.13585
1290	GO:0018343	protein_farnesylation	8	0	0.13587
1291	GO:0072527	pyrimidine-containing_compound_metabolic_process	397	1	0.13624	Multiflorum_1-4k_c120523_f2p4_2083
1292	GO:0042214	terpene_metabolic_process	30	0	0.13652
1293	GO:0006982	response_to_lipid_hydroperoxide	6	0	0.13653
1294	GO:0010335	response_to_non-ionic_osmotic_stress	6	0	0.13653
1295	GO:0033194	response_to_hydroperoxide	6	0	0.13653
1296	GO:0015784	GDP-mannose_transport	8	0	0.13654
1297	GO:0006344	maintenance_of_chromatin_silencing	7	0	0.13729
1298	GO:0032197	transposition,_RNA-mediated	7	0	0.13729
1299	GO:0090239	regulation_of_histone_H4_acetylation	7	0	0.13729
1300	GO:0090241	negative_regulation_of_histone_H4_acetylation	7	0	0.13729
1301	GO:0019856	pyrimidine_nucleobase_biosynthetic_process	33	0	0.13739
1302	GO:1900424	regulation_of_defense_response_to_bacterium	55	1	0.1387	Multiflorum_1-4k_c60138_f3p11_1953
1303	GO:0009560	embryo_sac_egg_cell_differentiation	118	0	0.13962
1304	GO:0033615	mitochondrial_proton-transporting_ATP_synthase_complex_assembly	3	0	0.14019
1305	GO:0009650	UV_protection	3	0	0.14041
1306	GO:0080168	abscisic_acid_transport	2	0	0.14068
1307	GO:0051483	terpenoid_biosynthetic_process,_mevalonate-independent	4	0	0.14169
1308	GO:0051484	isopentenyl_diphosphate_biosynthetic_process,_methylerythritol_4-phosphate_pathw...	4	0	0.14169
1309	GO:0010021	amylopectin_biosynthetic_process	2	0	0.14212
1310	GO:2000896	amylopectin_metabolic_process	2	0	0.14212
1311	GO:0042304	regulation_of_fatty_acid_biosynthetic_process	5	0	0.14325
1312	GO:0046890	regulation_of_lipid_biosynthetic_process	5	0	0.14325
1313	GO:0001659	temperature_homeostasis	6	0	0.14328
1314	GO:0042309	homoiothermy	6	0	0.14328
1315	GO:0045017	glycerolipid_biosynthetic_process	352	1	0.14344	Multiflorum_1-4k_c142813_f1p15_1336
1316	GO:0008593	regulation_of_Notch_signaling_pathway	11	0	0.1437
1317	GO:0045747	positive_regulation_of_Notch_signaling_pathway	11	0	0.1437
1318	GO:0002679	respiratory_burst_involved_in_defense_response	17	0	0.14384
1319	GO:0019878	lysine_biosynthetic_process_via_aminoadipic_acid	6	0	0.14445
1320	GO:0006167	AMP_biosynthetic_process	29	0	0.14456
1321	GO:0046033	AMP_metabolic_process	29	0	0.14456
1322	GO:0032958	inositol_phosphate_biosynthetic_process	31	1	0.14467	Multiflorum_1-4k_c143803_f1p11_2511
1323	GO:0031573	intra-S_DNA_damage_checkpoint	1	0	0.14552
1324	GO:0051262	protein_tetramerization	21	0	0.14556
1325	GO:0019499	cyanide_metabolic_process	4	0	0.1459
1326	GO:0019500	cyanide_catabolic_process	4	0	0.1459
1327	GO:0051410	detoxification_of_nitrogen_compound	4	0	0.1459
1328	GO:0090174	organelle_membrane_fusion	366	2	0.14696	Multiflorum_1-4k_c13290_f1p3_1269;Multiflorum_1-4k_c5018_f3p4_1206
1329	GO:0000740	nuclear_membrane_fusion	3	0	0.14718
1330	GO:0010198	synergid_death	3	0	0.14718
1331	GO:0002220	innate_immune_response_activating_cell_surface_receptor_signaling_pathway	7	0	0.14739
1332	GO:0002429	immune_response-activating_cell_surface_receptor_signaling_pathway	7	0	0.14739
1333	GO:0002752	cell_surface_pattern_recognition_receptor_signaling_pathway	7	0	0.14739
1334	GO:0002768	immune_response-regulating_cell_surface_receptor_signaling_pathway	7	0	0.14739
1335	GO:0032490	detection_of_molecule_of_bacterial_origin	7	0	0.14739
1336	GO:0032491	detection_of_molecule_of_fungal_origin	7	0	0.14739
1337	GO:0032494	response_to_peptidoglycan	7	0	0.14739
1338	GO:0032499	detection_of_peptidoglycan	7	0	0.14739
1339	GO:1903825	organic_acid_transmembrane_transport	671	10	0.14771	Multiflorum_1-4k_c188366_f1p23_1828;Multiflorum_1-4k_c21818_f1p4_1771;Multiflorum_1-4k_c266572_f1p28_1811;Multiflorum_1-4k_c285003_f1p10_1084;Multiflorum_1-4k_c424385_f1p3_1773;Multiflorum_1-4k_c474727_f1p29_1801;Multiflorum_1-4k_c529361_f1p57_1639;Multiflorum_1-4k_c64202_f1p15_1789;Multiflorum_1-4k_c94236_f1p8_1967;Multiflorum_3-10k_c30351_f1p37_1809
1340	GO:0045005	DNA-dependent_DNA_replication_maintenance_of_fidelity	17	0	0.14805
1341	GO:0000462	maturation_of_SSU-rRNA_from_tricistronic_rRNA_transcript_(SSU-rRNA,_5.8S_rRNA,_L...	256	0	0.14806
1342	GO:0006805	xenobiotic_metabolic_process	1	0	0.14859
1343	GO:0042178	xenobiotic_catabolic_process	1	0	0.14859
1344	GO:0071466	cellular_response_to_xenobiotic_stimulus	1	0	0.14859
1345	GO:0010623	programmed_cell_death_involved_in_cell_development	6	0	0.14881
1346	GO:0006656	phosphatidylcholine_biosynthetic_process	27	0	0.14927
1347	GO:0016444	somatic_cell_DNA_recombination	29	0	0.15037
1348	GO:0006421	asparaginyl-tRNA_aminoacylation	3	0	0.15156
1349	GO:0000103	sulfate_assimilation	90	2	0.15179	Multiflorum_1-4k_c381984_f3p9_1132;Multiflorum_1-4k_c503748_f1p13_1285
1350	GO:0034486	vacuolar_transmembrane_transport	1	0	0.15194
1351	GO:0090414	molybdate_ion_export_from_vacuole	1	0	0.15194
1352	GO:0006974	cellular_response_to_DNA_damage_stimulus	3005	162	0.15213	Multiflorum_1-4k_c100822_f1p33_2099;Multiflorum_1-4k_c101964_f1p7_1509;Multiflorum_1-4k_c108515_f2p1_2484;Multiflorum_1-4k_c113541_f2p22_2133;Multiflorum_1-4k_c113889_f1p0_1469;Multiflorum_1-4k_c11664_f14p9_3281;Multiflorum_1-4k_c120377_f1p0_2796;Multiflorum_1-4k_c122818_f1p1_1860;Multiflorum_1-4k_c124422_f1p5_2501;Multiflorum_1-4k_c126656_f2p0_1799;Multiflorum_1-4k_c132561_f1p0_1084;Multiflorum_…
1353	GO:0051194	positive_regulation_of_cofactor_metabolic_process	2	0	0.1523
1354	GO:0070453	regulation_of_heme_biosynthetic_process	2	0	0.1523
1355	GO:0070455	positive_regulation_of_heme_biosynthetic_process	2	0	0.1523
1356	GO:1901403	positive_regulation_of_tetrapyrrole_metabolic_process	2	0	0.1523
1357	GO:1901465	positive_regulation_of_tetrapyrrole_biosynthetic_process	2	0	0.1523
1358	GO:0006107	oxaloacetate_metabolic_process	4	0	0.15236
1359	GO:0000053	argininosuccinate_metabolic_process	18	1	0.15237	Multiflorum_3-10k_c49795_f2p16_1700
1360	GO:0006577	amino-acid_betaine_metabolic_process	7	0	0.15284
1361	GO:0006578	amino-acid_betaine_biosynthetic_process	7	0	0.15284
1362	GO:0019285	glycine_betaine_biosynthetic_process_from_choline	7	0	0.15284
1363	GO:0019695	choline_metabolic_process	7	0	0.15284
1364	GO:0031455	glycine_betaine_metabolic_process	7	0	0.15284
1365	GO:0031456	glycine_betaine_biosynthetic_process	7	0	0.15284
1366	GO:0071395	cellular_response_to_jasmonic_acid_stimulus	343	4	0.15406	Multiflorum_1-4k_c43693_f2p20_2184;Multiflorum_1-4k_c524354_f1p29_1044;Multiflorum_3-10k_c6641_f1p245_3108;Multiflorum_3-10k_c76585_f3p86_1497
1367	GO:0046131	pyrimidine_ribonucleoside_metabolic_process	141	1	0.15494	Multiflorum_1-4k_c120523_f2p4_2083
1368	GO:0008618	7-methylguanosine_metabolic_process	4	0	0.15521
1369	GO:0019217	regulation_of_fatty_acid_metabolic_process	8	0	0.15591
1370	GO:0098501	polynucleotide_dephosphorylation	26	0	0.15612
1371	GO:0046130	purine_ribonucleoside_catabolic_process	25	1	0.15634	Multiflorum_1-4k_c21596_f16p18_1773
1372	GO:0006720	isoprenoid_metabolic_process	406	0	0.15636
1373	GO:0046102	inosine_metabolic_process	17	0	0.15642
1374	GO:0006691	leukotriene_metabolic_process	2	0	0.15656
1375	GO:0019370	leukotriene_biosynthetic_process	2	0	0.15656
1376	GO:0046456	icosanoid_biosynthetic_process	2	0	0.15656
1377	GO:0006491	N-glycan_processing	64	1	0.15661	Multiflorum_1-4k_c21348_f1p17_2273
1378	GO:0007140	male_meiosis	27	0	0.15667
1379	GO:0048283	indeterminate_inflorescence_morphogenesis	2	0	0.15755
1380	GO:0006779	porphyrin-containing_compound_biosynthetic_process	160	1	0.15757	Multiflorum_1-4k_c19708_f1p7_1323
1381	GO:1901259	chloroplast_rRNA_processing	3	0	0.15764
1382	GO:0006528	asparagine_metabolic_process	76	0	0.15777
1383	GO:0006529	asparagine_biosynthetic_process	76	0	0.15777
1384	GO:0048572	short-day_photoperiodism	30	0	0.15993
1385	GO:0048575	short-day_photoperiodism,_flowering	30	0	0.15993
1386	GO:0009229	thiamine_diphosphate_biosynthetic_process	12	0	0.16005
1387	GO:0042357	thiamine_diphosphate_metabolic_process	12	0	0.16005
1388	GO:0048235	pollen_sperm_cell_differentiation	9	0	0.16031
1389	GO:0061136	regulation_of_proteasomal_protein_catabolic_process	215	3	0.16052	Multiflorum_1-4k_c12061_f3p24_1322;Multiflorum_1-4k_c265135_f1p42_3631;Multiflorum_1-4k_c81368_f5p25_1692
1390	GO:1903050	regulation_of_proteolysis_involved_in_cellular_protein_catabolic_process	215	3	0.16052	Multiflorum_1-4k_c12061_f3p24_1322;Multiflorum_1-4k_c265135_f1p42_3631;Multiflorum_1-4k_c81368_f5p25_1692
1391	GO:1903362	regulation_of_cellular_protein_catabolic_process	215	3	0.16052	Multiflorum_1-4k_c12061_f3p24_1322;Multiflorum_1-4k_c265135_f1p42_3631;Multiflorum_1-4k_c81368_f5p25_1692
1392	GO:0032434	regulation_of_proteasomal_ubiquitin-dependent_protein_catabolic_process	110	1	0.16075	Multiflorum_1-4k_c12061_f3p24_1322
1393	GO:0009895	negative_regulation_of_catabolic_process	5	0	0.16103
1394	GO:0015788	UDP-N-acetylglucosamine_transport	5	0	0.16103
1395	GO:0015789	UDP-N-acetylgalactosamine_transport	5	0	0.16103
1396	GO:0031330	negative_regulation_of_cellular_catabolic_process	5	0	0.16103
1397	GO:0032435	negative_regulation_of_proteasomal_ubiquitin-dependent_protein_catabolic_process	5	0	0.16103
1398	GO:0042177	negative_regulation_of_protein_catabolic_process	5	0	0.16103
1399	GO:0051354	negative_regulation_of_oxidoreductase_activity	5	0	0.16103
1400	GO:1901799	negative_regulation_of_proteasomal_protein_catabolic_process	5	0	0.16103
1401	GO:1903051	negative_regulation_of_proteolysis_involved_in_cellular_protein_catabolic_proces...	5	0	0.16103
1402	GO:1903069	regulation_of_ER-associated_ubiquitin-dependent_protein_catabolic_process	5	0	0.16103
1403	GO:1903070	negative_regulation_of_ER-associated_ubiquitin-dependent_protein_catabolic_proce...	5	0	0.16103
1404	GO:1903363	negative_regulation_of_cellular_protein_catabolic_process	5	0	0.16103
1405	GO:1903573	negative_regulation_of_response_to_endoplasmic_reticulum_stress	5	0	0.16103
1406	GO:1903856	regulation_of_cytokinin_dehydrogenase_activity	5	0	0.16103
1407	GO:1903857	negative_regulation_of_cytokinin_dehydrogenase_activity	5	0	0.16103
1408	GO:1904292	regulation_of_ERAD_pathway	5	0	0.16103
1409	GO:1904293	negative_regulation_of_ERAD_pathway	5	0	0.16103
1410	GO:1990569	UDP-N-acetylglucosamine_transmembrane_transport	5	0	0.16103
1411	GO:0016559	peroxisome_fission	9	1	0.16116	Multiflorum_1-4k_c570175_f1p10_907
1412	GO:0015783	GDP-fucose_transport	1	0	0.16121
1413	GO:0010047	fruit_dehiscence	2	0	0.16237
1414	GO:0007095	mitotic_G2_DNA_damage_checkpoint	1	0	0.16261
1415	GO:0031572	G2_DNA_damage_checkpoint	1	0	0.16261
1416	GO:0042770	signal_transduction_in_response_to_DNA_damage	1	0	0.16261
1417	GO:0016132	brassinosteroid_biosynthetic_process	267	2	0.1635	Multiflorum_1-4k_c436363_f3p6_2062;Multiflorum_1-4k_c88434_f1p9_1445
1418	GO:0043090	amino_acid_import	73	0	0.16376
1419	GO:0016102	diterpenoid_biosynthetic_process	40	0	0.16416
1420	GO:0009686	gibberellin_biosynthetic_process	5	0	0.16432
1421	GO:0006271	DNA_strand_elongation_involved_in_DNA_replication	37	0	0.16475
1422	GO:0022616	DNA_strand_elongation	37	0	0.16475
1423	GO:0010116	positive_regulation_of_abscisic_acid_biosynthetic_process	18	0	0.1648
1424	GO:0055129	L-proline_biosynthetic_process	9	0	0.16494
1425	GO:0000038	very_long-chain_fatty_acid_metabolic_process	18	0	0.16509
1426	GO:0019805	quinolinate_biosynthetic_process	3	0	0.16623
1427	GO:0046874	quinolinate_metabolic_process	3	0	0.16623
1428	GO:0046467	membrane_lipid_biosynthetic_process	228	0	0.16637
1429	GO:0098787	mRNA_cleavage_involved_in_mRNA_processing	2	0	0.16688
1430	GO:0098789	pre-mRNA_cleavage_required_for_polyadenylation	2	0	0.16688
1431	GO:0080154	regulation_of_fertilization	1	0	0.16701
1432	GO:0080155	regulation_of_double_fertilization_forming_a_zygote_and_endosperm	1	0	0.16701
1433	GO:2000029	regulation_of_proanthocyanidin_biosynthetic_process	1	0	0.16701
1434	GO:0009864	induced_systemic_resistance,_jasmonic_acid_mediated_signaling_pathway	34	0	0.1675
1435	GO:0043462	regulation_of_ATPase_activity	33	0	0.16822
1436	GO:0000270	peptidoglycan_metabolic_process	1	0	0.16848
1437	GO:0009252	peptidoglycan_biosynthetic_process	1	0	0.16848
1438	GO:0009273	peptidoglycan-based_cell_wall_biogenesis	1	0	0.16848
1439	GO:1902022	L-lysine_transport	52	0	0.16914
1440	GO:1903401	L-lysine_transmembrane_transport	52	0	0.16914
1441	GO:0006878	cellular_copper_ion_homeostasis	12	0	0.16949
1442	GO:0055070	copper_ion_homeostasis	12	0	0.16949
1443	GO:0010030	positive_regulation_of_seed_germination	9	0	0.16988
1444	GO:0045842	positive_regulation_of_mitotic_metaphase/anaphase_transition	9	0	0.17074
1445	GO:1902101	positive_regulation_of_metaphase/anaphase_transition_of_cell_cycle	9	0	0.17074
1446	GO:0048829	root_cap_development	42	0	0.17158
1447	GO:0000480	endonucleolytic_cleavage_in_5'-ETS_of_tricistronic_rRNA_transcript_(SSU-rRNA,_5....	13	0	0.17177
1448	GO:0006370	7-methylguanosine_mRNA_capping	33	0	0.17188
1449	GO:0008616	queuosine_biosynthetic_process	13	0	0.17381
1450	GO:0046116	queuosine_metabolic_process	13	0	0.17381
1451	GO:0010187	negative_regulation_of_seed_germination	28	0	0.17399
1452	GO:0006207	'de_novo'_pyrimidine_nucleobase_biosynthetic_process	28	0	0.17416
1453	GO:0015936	coenzyme_A_metabolic_process	42	0	0.17418
1454	GO:0071470	cellular_response_to_osmotic_stress	24	1	0.17422	Multiflorum_1-4k_c306435_f1p12_1357
1455	GO:0010359	regulation_of_anion_channel_activity	13	0	0.17545
1456	GO:0022898	regulation_of_transmembrane_transporter_activity	13	0	0.17545
1457	GO:0032409	regulation_of_transporter_activity	13	0	0.17545
1458	GO:0032412	regulation_of_ion_transmembrane_transporter_activity	13	0	0.17545
1459	GO:1901998	toxin_transport	1	0	0.17628
1460	GO:1902007	regulation_of_toxin_transport	1	0	0.17628
1461	GO:1902009	positive_regulation_of_toxin_transport	1	0	0.17628
1462	GO:1902288	regulation_of_defense_response_to_oomycetes	1	0	0.17628
1463	GO:1902289	negative_regulation_of_defense_response_to_oomycetes	1	0	0.17628
1464	GO:2000012	regulation_of_auxin_polar_transport	1	0	0.17628
1465	GO:2000378	negative_regulation_of_reactive_oxygen_species_metabolic_process	1	0	0.17628
1466	GO:0015807	L-amino_acid_transport	70	0	0.17701
1467	GO:0030162	regulation_of_proteolysis	283	4	0.17717	Multiflorum_1-4k_c12061_f3p24_1322;Multiflorum_1-4k_c265135_f1p42_3631;Multiflorum_1-4k_c81368_f5p25_1692;Multiflorum_3-10k_c117265_f1p28_445
1468	GO:0032465	regulation_of_cytokinesis	15	0	0.1772
1469	GO:0090329	regulation_of_DNA-dependent_DNA_replication	57	1	0.17734	Multiflorum_1-4k_c33203_f1p6_1046
1470	GO:0031990	mRNA_export_from_nucleus_in_response_to_heat_stress	4	0	0.17747
1471	GO:0034402	recruitment_of_3'-end_processing_factors_to_RNA_polymerase_II_holoenzyme_complex	4	0	0.17747
1472	GO:0071514	genetic_imprinting	18	1	0.17752	Multiflorum_1-4k_c154304_f1p5_1152
1473	GO:0007229	integrin-mediated_signaling_pathway	8	1	0.17856	Multiflorum_1-4k_c103601_f1p1_1020
1474	GO:0045861	negative_regulation_of_proteolysis	73	1	0.17887	Multiflorum_3-10k_c117265_f1p28_445
1475	GO:0035066	positive_regulation_of_histone_acetylation	23	0	0.18035
1476	GO:1901985	positive_regulation_of_protein_acetylation	23	0	0.18035
1477	GO:2000758	positive_regulation_of_peptidyl-lysine_acetylation	23	0	0.18035
1478	GO:0042817	pyridoxal_metabolic_process	2	0	0.18043
1479	GO:0051697	protein_delipidation	6	0	0.1806
1480	GO:1901000	regulation_of_response_to_salt_stress	37	1	0.18069	Multiflorum_1-4k_c306435_f1p12_1357
1481	GO:0006620	posttranslational_protein_targeting_to_membrane	1	0	0.18075
1482	GO:0031204	posttranslational_protein_targeting_to_membrane,_translocation	1	0	0.18075
1483	GO:1990481	mRNA_pseudouridine_synthesis	5	0	0.18077
1484	GO:0000372	Group_I_intron_splicing	2	0	0.18135
1485	GO:0000376	RNA_splicing,_via_transesterification_reactions_with_guanosine_as_nucleophile	2	0	0.18135
1486	GO:0046134	pyrimidine_nucleoside_biosynthetic_process	140	1	0.1818	Multiflorum_1-4k_c120523_f2p4_2083
1487	GO:0051050	positive_regulation_of_transport	40	0	0.18209
1488	GO:0042256	mature_ribosome_assembly	29	1	0.18247	Multiflorum_1-4k_c103601_f1p1_1020
1489	GO:0040030	regulation_of_molecular_function,_epigenetic	6	0	0.18279
1490	GO:0045857	negative_regulation_of_molecular_function,_epigenetic	6	0	0.18279
1491	GO:0018282	metal_incorporation_into_metallo-sulfur_cluster	1	0	0.18289
1492	GO:0018283	iron_incorporation_into_metallo-sulfur_cluster	1	0	0.18289
1493	GO:1902584	positive_regulation_of_response_to_water_deprivation	11	0	0.18296
1494	GO:0070525	tRNA_threonylcarbamoyladenosine_metabolic_process	7	0	0.18297
1495	GO:0046710	GDP_metabolic_process	10	0	0.18345
1496	GO:0009135	purine_nucleoside_diphosphate_metabolic_process	1023	10	0.18364	Multiflorum_1-4k_c150120_f1p7_1654;Multiflorum_1-4k_c231330_f1p16_1817;Multiflorum_1-4k_c371329_f1p76_1959;Multiflorum_1-4k_c431946_f1p29_1927;Multiflorum_1-4k_c490929_f1p8_1370;Multiflorum_1-4k_c563904_f1p1_1446;Multiflorum_1-4k_c567424_f1p0_1414;Multiflorum_3-10k_c100202_f1p189_2012;Multiflorum_3-10k_c33452_f1p237_1180;Multiflorum_3-10k_c40282_f6p167_2365
1497	GO:0009179	purine_ribonucleoside_diphosphate_metabolic_process	1023	10	0.18364	Multiflorum_1-4k_c150120_f1p7_1654;Multiflorum_1-4k_c231330_f1p16_1817;Multiflorum_1-4k_c371329_f1p76_1959;Multiflorum_1-4k_c431946_f1p29_1927;Multiflorum_1-4k_c490929_f1p8_1370;Multiflorum_1-4k_c563904_f1p1_1446;Multiflorum_1-4k_c567424_f1p0_1414;Multiflorum_3-10k_c100202_f1p189_2012;Multiflorum_3-10k_c33452_f1p237_1180;Multiflorum_3-10k_c40282_f6p167_2365
1498	GO:0009185	ribonucleoside_diphosphate_metabolic_process	1023	10	0.18364	Multiflorum_1-4k_c150120_f1p7_1654;Multiflorum_1-4k_c231330_f1p16_1817;Multiflorum_1-4k_c371329_f1p76_1959;Multiflorum_1-4k_c431946_f1p29_1927;Multiflorum_1-4k_c490929_f1p8_1370;Multiflorum_1-4k_c563904_f1p1_1446;Multiflorum_1-4k_c567424_f1p0_1414;Multiflorum_3-10k_c100202_f1p189_2012;Multiflorum_3-10k_c33452_f1p237_1180;Multiflorum_3-10k_c40282_f6p167_2365
1499	GO:0070291	N-acylethanolamine_metabolic_process	5	0	0.1839
1500	GO:0044208	'de_novo'_AMP_biosynthetic_process	11	0	0.18503
1501	GO:0034227	tRNA_thio-modification	18	0	0.18554
1502	GO:1900490	positive_regulation_of_hydroxymethylglutaryl-CoA_reductase_(NADPH)_activity	10	0	0.18674
1503	GO:2001215	regulation_of_hydroxymethylglutaryl-CoA_reductase_(NADPH)_activity	10	0	0.18674
1504	GO:0002119	nematode_larval_development	3	0	0.18832
1505	GO:0002164	larval_development	3	0	0.18832
1506	GO:0051365	cellular_response_to_potassium_ion_starvation	3	0	0.18832
1507	GO:0061062	regulation_of_nematode_larval_development	3	0	0.18832
1508	GO:0035247	peptidyl-arginine_omega-N-methylation	31	0	0.1886
1509	GO:0019918	peptidyl-arginine_methylation,_to_symmetrical-dimethyl_arginine	8	0	0.18872
1510	GO:0009186	deoxyribonucleoside_diphosphate_metabolic_process	13	0	0.18887
1511	GO:0006063	uronic_acid_metabolic_process	879	32	0.18888	Multiflorum_1-4k_c10199_f1p31_1755;Multiflorum_1-4k_c180798_f2p4_1643;Multiflorum_1-4k_c1829_f16p25_1547;Multiflorum_1-4k_c18670_f4p13_1604;Multiflorum_1-4k_c191819_f1p6_1800;Multiflorum_1-4k_c19716_f2p7_1666;Multiflorum_1-4k_c19863_f4p6_1597;Multiflorum_1-4k_c215656_f2p17_1569;Multiflorum_1-4k_c23412_f5p17_1829;Multiflorum_1-4k_c27665_f1p5_1864;Multiflorum_1-4k_c28801_f2p6_1628;Multiflorum_1-4k_…
1512	GO:0030148	sphingolipid_biosynthetic_process	66	0	0.18891
1513	GO:1902184	negative_regulation_of_shoot_apical_meristem_development	2	0	0.18896
1514	GO:1902356	oxaloacetate(2-)_transmembrane_transport	7	0	0.18966
1515	GO:1901001	negative_regulation_of_response_to_salt_stress	11	0	0.18967
1516	GO:0033388	putrescine_biosynthetic_process_from_arginine	15	1	0.18985	Multiflorum_1-4k_c260988_f1p35_1204
1517	GO:0009173	pyrimidine_ribonucleoside_monophosphate_metabolic_process	61	0	0.19051
1518	GO:0010453	regulation_of_cell_fate_commitment	5	0	0.19064
1519	GO:0010455	positive_regulation_of_cell_fate_commitment	5	0	0.19064
1520	GO:0045597	positive_regulation_of_cell_differentiation	5	0	0.19064
1521	GO:0019586	galacturonate_metabolic_process	2	0	0.19072
1522	GO:0046396	D-galacturonate_metabolic_process	2	0	0.19072
1523	GO:0002238	response_to_molecule_of_fungal_origin	28	0	0.19098
1524	GO:0009157	deoxyribonucleoside_monophosphate_biosynthetic_process	29	0	0.19107
1525	GO:0009162	deoxyribonucleoside_monophosphate_metabolic_process	29	0	0.19107
1526	GO:0098581	detection_of_external_biotic_stimulus	20	0	0.19112
1527	GO:0034247	snoRNA_splicing	5	0	0.19221
1528	GO:0031053	primary_miRNA_processing	30	0	0.19225
1529	GO:0019310	inositol_catabolic_process	14	1	0.19244	Multiflorum_1-4k_c13681_f1p8_1267
1530	GO:0009098	leucine_biosynthetic_process	18	0	0.19251
1531	GO:0044211	CTP_salvage	15	0	0.19257
1532	GO:0019628	urate_catabolic_process	5	0	0.19328
1533	GO:0046415	urate_metabolic_process	5	0	0.19328
1534	GO:1990019	protein_storage_vacuole_organization	3	0	0.1934
1535	GO:0009962	regulation_of_flavonoid_biosynthetic_process	17	0	0.19389
1536	GO:0009963	positive_regulation_of_flavonoid_biosynthetic_process	17	0	0.19389
1537	GO:0043620	regulation_of_DNA-templated_transcription_in_response_to_stress	9	0	0.19433
1538	GO:0018107	peptidyl-threonine_phosphorylation	2	0	0.19444
1539	GO:0018210	peptidyl-threonine_modification	2	0	0.19444
1540	GO:0048209	regulation_of_vesicle_targeting,_to,_from_or_within_Golgi	4	0	0.19444
1541	GO:0006518	peptide_metabolic_process	5392	100	0.19578	Multiflorum_1-4k_c103601_f1p1_1020;Multiflorum_1-4k_c103991_f1p6_1101;Multiflorum_1-4k_c107573_f2p4_1372;Multiflorum_1-4k_c123782_f2p0_1989;Multiflorum_1-4k_c126391_f2p5_1127;Multiflorum_1-4k_c140996_f1p26_1818;Multiflorum_1-4k_c146997_f1p4_1637;Multiflorum_1-4k_c153411_f1p1_1762;Multiflorum_1-4k_c15561_f1p1_1143;Multiflorum_1-4k_c186004_f2p18_1741;Multiflorum_1-4k_c191214_f1p7_1168;Multiflorum_1…
1542	GO:0005991	trehalose_metabolic_process	440	5	0.19639	Multiflorum_1-4k_c132462_f2p7_1577;Multiflorum_1-4k_c301882_f2p24_2852;Multiflorum_1-4k_c88325_f1p6_1247;Multiflorum_3-10k_c36462_f4p16_3220;Multiflorum_3-10k_c90450_f1p188_4067
1543	GO:0030856	regulation_of_epithelial_cell_differentiation	3	0	0.19763
1544	GO:0045604	regulation_of_epidermal_cell_differentiation	3	0	0.19763
1545	GO:0045682	regulation_of_epidermis_development	3	0	0.19763
1546	GO:0006950	response_to_stress	13856	470	0.19817	Multiflorum_1-4k_c100639_f1p15_1046;Multiflorum_1-4k_c100822_f1p33_2099;Multiflorum_1-4k_c101964_f1p7_1509;Multiflorum_1-4k_c108106_f7p5_2478;Multiflorum_1-4k_c108515_f2p1_2484;Multiflorum_1-4k_c109339_f1p48_1677;Multiflorum_1-4k_c110266_f1p0_1667;Multiflorum_1-4k_c110473_f1p5_3662;Multiflorum_1-4k_c111921_f1p26_1407;Multiflorum_1-4k_c112176_f1p10_2943;Multiflorum_1-4k_c113541_f2p22_2133;Multiflo…
1547	GO:0046836	glycolipid_transport	10	0	0.19852
1548	GO:0015684	ferrous_iron_transport	8	0	0.19873
1549	GO:1903874	ferrous_iron_transmembrane_transport	8	0	0.19873
1550	GO:0015697	quaternary_ammonium_group_transport	1	0	0.19972
1551	GO:2001142	nicotinate_transport	1	0	0.19972
1552	GO:2001143	N-methylnicotinate_transport	1	0	0.19972
1553	GO:0000301	retrograde_transport,_vesicle_recycling_within_Golgi	30	0	0.20082
1554	GO:0032511	late_endosome_to_vacuole_transport_via_multivesicular_body_sorting_pathway	12	0	0.20092
1555	GO:0043162	ubiquitin-dependent_protein_catabolic_process_via_the_multivesicular_body_sortin...	12	0	0.20092
1556	GO:0043328	protein_targeting_to_vacuole_involved_in_ubiquitin-dependent_protein_catabolic_p...	12	0	0.20092
1557	GO:0006021	inositol_biosynthetic_process	65	0	0.20125
1558	GO:0006216	cytidine_catabolic_process	1	0	0.20138
1559	GO:0009972	cytidine_deamination	1	0	0.20138
1560	GO:0046087	cytidine_metabolic_process	1	0	0.20138
1561	GO:0006407	rRNA_export_from_nucleus	35	0	0.20243
1562	GO:0051029	rRNA_transport	35	0	0.20243
1563	GO:0046900	tetrahydrofolylpolyglutamate_metabolic_process	6	0	0.20259
1564	GO:0071428	rRNA-containing_ribonucleoprotein_complex_export_from_nucleus	108	4	0.20274	Multiflorum_1-4k_c103601_f1p1_1020;Multiflorum_1-4k_c292512_f1p12_1009;Multiflorum_1-4k_c559961_f1p0_946;Multiflorum_1-4k_c577288_f1p7_914
1565	GO:0071076	RNA_3'_uridylation	1	0	0.20279
1566	GO:0008156	negative_regulation_of_DNA_replication	40	0	0.20285
1567	GO:2000104	negative_regulation_of_DNA-dependent_DNA_replication	40	0	0.20285
1568	GO:0043244	regulation_of_protein_complex_disassembly	34	0	0.20331
1569	GO:0006882	cellular_zinc_ion_homeostasis	80	0	0.20333
1570	GO:1905039	carboxylic_acid_transmembrane_transport	662	10	0.20334	Multiflorum_1-4k_c188366_f1p23_1828;Multiflorum_1-4k_c21818_f1p4_1771;Multiflorum_1-4k_c266572_f1p28_1811;Multiflorum_1-4k_c285003_f1p10_1084;Multiflorum_1-4k_c424385_f1p3_1773;Multiflorum_1-4k_c474727_f1p29_1801;Multiflorum_1-4k_c529361_f1p57_1639;Multiflorum_1-4k_c64202_f1p15_1789;Multiflorum_1-4k_c94236_f1p8_1967;Multiflorum_3-10k_c30351_f1p37_1809
1571	GO:0043068	positive_regulation_of_programmed_cell_death	4	0	0.20371
1572	GO:0006446	regulation_of_translational_initiation	193	1	0.20431	Multiflorum_1-4k_c146997_f1p4_1637
1573	GO:0030488	tRNA_methylation	62	0	0.20516
1574	GO:0006895	Golgi_to_endosome_transport	5	0	0.20584
1575	GO:0010600	regulation_of_auxin_biosynthetic_process	89	0	0.20657
1576	GO:0046885	regulation_of_hormone_biosynthetic_process	89	0	0.20657
1577	GO:0060777	compound_leaf_morphogenesis	1	0	0.20657
1578	GO:0009835	fruit_ripening	4	0	0.20679
1579	GO:0071695	anatomical_structure_maturation	4	0	0.20679
1580	GO:0000917	barrier_septum_assembly	8	0	0.20726
1581	GO:0090529	cell_septum_assembly	8	0	0.20726
1582	GO:0019348	dolichol_metabolic_process	32	0	0.20734
1583	GO:0042126	nitrate_metabolic_process	38	0	0.20742
1584	GO:0042128	nitrate_assimilation	38	0	0.20742
1585	GO:2001057	reactive_nitrogen_species_metabolic_process	38	0	0.20742
1586	GO:0018126	protein_hydroxylation	3	0	0.20752
1587	GO:0018401	peptidyl-proline_hydroxylation_to_4-hydroxy-L-proline	3	0	0.20752
1588	GO:0019471	4-hydroxyproline_metabolic_process	3	0	0.20752
1589	GO:0019511	peptidyl-proline_hydroxylation	3	0	0.20752
1590	GO:0009219	pyrimidine_deoxyribonucleotide_metabolic_process	29	0	0.20945
1591	GO:0009221	pyrimidine_deoxyribonucleotide_biosynthetic_process	29	0	0.20945
1592	GO:0009265	2'-deoxyribonucleotide_biosynthetic_process	29	0	0.20945
1593	GO:0009394	2'-deoxyribonucleotide_metabolic_process	29	0	0.20945
1594	GO:0019692	deoxyribose_phosphate_metabolic_process	29	0	0.20945
1595	GO:0046385	deoxyribose_phosphate_biosynthetic_process	29	0	0.20945
1596	GO:0002128	tRNA_nucleoside_ribose_methylation	3	0	0.21029
1597	GO:0006661	phosphatidylinositol_biosynthetic_process	234	0	0.21188
1598	GO:0006376	mRNA_splice_site_selection	51	0	0.21238
1599	GO:0043968	histone_H2A_acetylation	1	0	0.21262
1600	GO:0015740	C4-dicarboxylate_transport	28	0	0.21353
1601	GO:0015743	malate_transport	28	0	0.21353
1602	GO:1901004	ubiquinone-6_metabolic_process	15	1	0.21448	Multiflorum_1-4k_c351015_f4p8_1601
1603	GO:1901006	ubiquinone-6_biosynthetic_process	15	1	0.21448	Multiflorum_1-4k_c351015_f4p8_1601
1604	GO:0009773	photosynthetic_electron_transport_in_photosystem_I	9	0	0.21609
1605	GO:0016129	phytosteroid_biosynthetic_process	269	2	0.21688	Multiflorum_1-4k_c436363_f3p6_2062;Multiflorum_1-4k_c88434_f1p9_1445
1606	GO:0009682	induced_systemic_resistance	35	0	0.21722
1607	GO:0006968	cellular_defense_response	1	0	0.21761
1608	GO:0006835	dicarboxylic_acid_transport	96	0	0.21789
1609	GO:0070979	protein_K11-linked_ubiquitination	8	0	0.21876
1610	GO:0051289	protein_homotetramerization	8	0	0.2188
1611	GO:0031348	negative_regulation_of_defense_response	195	4	0.21895	Multiflorum_1-4k_c524354_f1p29_1044;Multiflorum_3-10k_c5989_f1p40_3320;Multiflorum_3-10k_c6641_f1p245_3108;Multiflorum_3-10k_c76585_f3p86_1497
1612	GO:0043157	response_to_cation_stress	2	0	0.21917
1613	GO:0015739	sialic_acid_transport	5	0	0.21974
1614	GO:0071763	nuclear_membrane_organization	1	0	0.21984
1615	GO:0002184	cytoplasmic_translational_termination	14	0	0.21998
1616	GO:0009645	response_to_low_light_intensity_stimulus	13	0	0.22035
1617	GO:0034085	establishment_of_sister_chromatid_cohesion	1	0	0.22051
1618	GO:0034089	establishment_of_meiotic_sister_chromatid_cohesion	1	0	0.22051
1619	GO:0060772	leaf_phyllotactic_patterning	1	0	0.22051
1620	GO:0000082	G1/S_transition_of_mitotic_cell_cycle	9	0	0.22129
1621	GO:0007100	mitotic_centrosome_separation	9	0	0.22129
1622	GO:0044843	cell_cycle_G1/S_phase_transition	9	0	0.22129
1623	GO:0046602	regulation_of_mitotic_centrosome_separation	9	0	0.22129
1624	GO:0046604	positive_regulation_of_mitotic_centrosome_separation	9	0	0.22129
1625	GO:0046605	regulation_of_centrosome_cycle	9	0	0.22129
1626	GO:0046607	positive_regulation_of_centrosome_cycle	9	0	0.22129
1627	GO:0051299	centrosome_separation	9	0	0.22129
1628	GO:0006102	isocitrate_metabolic_process	61	2	0.22162	Multiflorum_1-4k_c231330_f1p16_1817;Multiflorum_1-4k_c47833_f2p20_2780
1629	GO:0097503	sialylation	10	0	0.22258
1630	GO:0043550	regulation_of_lipid_kinase_activity	10	0	0.22263
1631	GO:0000472	endonucleolytic_cleavage_to_generate_mature_5'-end_of_SSU-rRNA_from_(SSU-rRNA,_5...	4	0	0.22381
1632	GO:0000966	RNA_5'-end_processing	4	0	0.22381
1633	GO:0000967	rRNA_5'-end_processing	4	0	0.22381
1634	GO:0034462	small-subunit_processome_assembly	4	0	0.22381
1635	GO:0034471	ncRNA_5'-end_processing	4	0	0.22381
1636	GO:0009663	plasmodesma_organization	1	0	0.22407
1637	GO:0009831	plant-type_cell_wall_modification_involved_in_multidimensional_cell_growth	1	0	0.22407
1638	GO:0010962	regulation_of_glucan_biosynthetic_process	1	0	0.22407
1639	GO:0010981	regulation_of_cell_wall_macromolecule_metabolic_process	1	0	0.22407
1640	GO:0032885	regulation_of_polysaccharide_biosynthetic_process	1	0	0.22407
1641	GO:0032950	regulation_of_beta-glucan_metabolic_process	1	0	0.22407
1642	GO:0032951	regulation_of_beta-glucan_biosynthetic_process	1	0	0.22407
1643	GO:0034330	cell_junction_organization	1	0	0.22407
1644	GO:0045216	cell-cell_junction_organization	1	0	0.22407
1645	GO:0052324	plant-type_cell_wall_cellulose_biosynthetic_process	1	0	0.22407
1646	GO:2001006	regulation_of_cellulose_biosynthetic_process	1	0	0.22407
1647	GO:2001009	regulation_of_plant-type_cell_wall_cellulose_biosynthetic_process	1	0	0.22407
1648	GO:0019915	lipid_storage	4	0	0.22446
1649	GO:0043001	Golgi_to_plasma_membrane_protein_transport	23	0	0.22456
1650	GO:0072659	protein_localization_to_plasma_membrane	23	0	0.22456
1651	GO:0090002	establishment_of_protein_localization_to_plasma_membrane	23	0	0.22456
1652	GO:1990778	protein_localization_to_cell_periphery	23	0	0.22456
1653	GO:1990570	GDP-mannose_transmembrane_transport	6	0	0.22463
1654	GO:0072529	pyrimidine-containing_compound_catabolic_process	30	0	0.22485
1655	GO:0046133	pyrimidine_ribonucleoside_catabolic_process	3	0	0.22499
1656	GO:0046135	pyrimidine_nucleoside_catabolic_process	3	0	0.22499
1657	GO:0031145	anaphase-promoting_complex-dependent_catabolic_process	9	0	0.22506
1658	GO:0042149	cellular_response_to_glucose_starvation	10	0	0.22588
1659	GO:0000132	establishment_of_mitotic_spindle_orientation	2	0	0.22638
1660	GO:0007080	mitotic_metaphase_plate_congression	2	0	0.22638
1661	GO:0040001	establishment_of_mitotic_spindle_localization	2	0	0.22638
1662	GO:0051293	establishment_of_spindle_localization	2	0	0.22638
1663	GO:0051294	establishment_of_spindle_orientation	2	0	0.22638
1664	GO:0051303	establishment_of_chromosome_localization	2	0	0.22638
1665	GO:0051310	metaphase_plate_congression	2	0	0.22638
1666	GO:0051315	attachment_of_mitotic_spindle_microtubules_to_kinetochore	2	0	0.22638
1667	GO:0051653	spindle_localization	2	0	0.22638
1668	GO:0006768	biotin_metabolic_process	4	0	0.22647
1669	GO:0009102	biotin_biosynthetic_process	4	0	0.22647
1670	GO:0006809	nitric_oxide_biosynthetic_process	10	0	0.22688
1671	GO:0046209	nitric_oxide_metabolic_process	10	0	0.22688
1672	GO:0007163	establishment_or_maintenance_of_cell_polarity	11	0	0.22697
1673	GO:0030010	establishment_of_cell_polarity	11	0	0.22697
1674	GO:0089711	L-glutamate_transmembrane_transport	51	0	0.22722
1675	GO:0006525	arginine_metabolic_process	132	2	0.22775	Multiflorum_1-4k_c260988_f1p35_1204;Multiflorum_3-10k_c49795_f2p16_1700
1676	GO:0080156	mitochondrial_mRNA_modification	5	0	0.22912
1677	GO:0045022	early_endosome_to_late_endosome_transport	5	0	0.22994
1678	GO:0098927	vesicle-mediated_transport_between_endosomal_compartments	5	0	0.22994
1679	GO:0007186	G-protein_coupled_receptor_signaling_pathway	104	1	0.23034	Multiflorum_3-10k_c6224_f1p12_2801
1680	GO:0000379	tRNA-type_intron_splice_site_recognition_and_cleavage	5	0	0.23042
1681	GO:0044282	small_molecule_catabolic_process	1705	25	0.23079	Multiflorum_1-4k_c13681_f1p8_1267;Multiflorum_1-4k_c163180_f1p9_1018;Multiflorum_1-4k_c214034_f3p0_1542;Multiflorum_1-4k_c21596_f16p18_1773;Multiflorum_1-4k_c231330_f1p16_1817;Multiflorum_1-4k_c260265_f1p163_1124;Multiflorum_1-4k_c26973_f1p5_1751;Multiflorum_1-4k_c282644_f3p0_1097;Multiflorum_1-4k_c382005_f3p3_1076;Multiflorum_1-4k_c434514_f1p30_2121;Multiflorum_1-4k_c460533_f3p11_2112;Multifloru…
1682	GO:0042559	pteridine-containing_compound_biosynthetic_process	159	1	0.2319	Multiflorum_1-4k_c420372_f1p14_2277
1683	GO:0006103	2-oxoglutarate_metabolic_process	37	0	0.2338
1684	GO:0045736	negative_regulation_of_cyclin-dependent_protein_serine/threonine_kinase_activity	16	0	0.23452
1685	GO:1904030	negative_regulation_of_cyclin-dependent_protein_kinase_activity	16	0	0.23452
1686	GO:0009900	dehiscence	17	0	0.23546
1687	GO:0009559	embryo_sac_central_cell_differentiation	33	0	0.23555
1688	GO:0010197	polar_nucleus_fusion	33	0	0.23555
1689	GO:0010929	positive_regulation_of_auxin_mediated_signaling_pathway	8	0	0.23561
1690	GO:0010606	positive_regulation_of_cytoplasmic_mRNA_processing_body_assembly	11	0	0.23643
1691	GO:1902117	positive_regulation_of_organelle_assembly	11	0	0.23643
1692	GO:0045117	azole_transport	1	0	0.23718
1693	GO:0089709	L-histidine_transmembrane_transport	1	0	0.23718
1694	GO:1902024	L-histidine_transport	1	0	0.23718
1695	GO:1903352	L-ornithine_transmembrane_transport	1	0	0.23718
1696	GO:0030490	maturation_of_SSU-rRNA	271	0	0.2379
1697	GO:1902458	positive_regulation_of_stomatal_opening	1	0	0.23793
1698	GO:1903426	regulation_of_reactive_oxygen_species_biosynthetic_process	1	0	0.23793
1699	GO:0036172	thiamine_salvage	5	0	0.2386
1700	GO:0006513	protein_monoubiquitination	15	0	0.2388
1701	GO:0016094	polyprenol_biosynthetic_process	8	0	0.23948
1702	GO:0019408	dolichol_biosynthetic_process	8	0	0.23948
1703	GO:0034308	primary_alcohol_metabolic_process	35	0	0.23976
1704	GO:1901607	alpha-amino_acid_biosynthetic_process	1605	22	0.24084	Multiflorum_1-4k_c137048_f1p1_1217;Multiflorum_1-4k_c146997_f1p4_1637;Multiflorum_1-4k_c217452_f1p12_1226;Multiflorum_1-4k_c287504_f1p15_1020;Multiflorum_1-4k_c288614_f2p22_1496;Multiflorum_1-4k_c351731_f15p21_1764;Multiflorum_1-4k_c382523_f2p2_1184;Multiflorum_1-4k_c403873_f13p3_1974;Multiflorum_1-4k_c436363_f3p6_2062;Multiflorum_1-4k_c451214_f1p8_1036;Multiflorum_1-4k_c47292_f2p26_1379;Multiflo…
1705	GO:0033567	DNA_replication,_Okazaki_fragment_processing	18	0	0.24159
1706	GO:0043137	DNA_replication,_removal_of_RNA_primer	18	0	0.24159
1707	GO:0031647	regulation_of_protein_stability	23	0	0.24236
1708	GO:0050821	protein_stabilization	23	0	0.24236
1709	GO:0046345	abscisic_acid_catabolic_process	9	0	0.24247
1710	GO:0006427	histidyl-tRNA_aminoacylation	3	0	0.24378
1711	GO:1901987	regulation_of_cell_cycle_phase_transition	122	1	0.24398	Multiflorum_1-4k_c89286_f1p12_2019
1712	GO:1901990	regulation_of_mitotic_cell_cycle_phase_transition	122	1	0.24398	Multiflorum_1-4k_c89286_f1p12_2019
1713	GO:0035404	histone-serine_phosphorylation	7	0	0.24418
1714	GO:0008654	phospholipid_biosynthetic_process	555	0	0.24439
1715	GO:0071456	cellular_response_to_hypoxia	17	1	0.24615	Multiflorum_1-4k_c306435_f1p12_1357
1716	GO:0000460	maturation_of_5.8S_rRNA	118	1	0.24634	Multiflorum_1-4k_c103601_f1p1_1020
1717	GO:0046620	regulation_of_organ_growth	16	0	0.24658
1718	GO:0046132	pyrimidine_ribonucleoside_biosynthetic_process	138	1	0.24696	Multiflorum_1-4k_c120523_f2p4_2083
1719	GO:0006349	regulation_of_gene_expression_by_genetic_imprinting	17	1	0.24705	Multiflorum_1-4k_c154304_f1p5_1152
1720	GO:0009561	megagametogenesis	225	1	0.24721	Multiflorum_1-4k_c47547_f1p25_1725
1721	GO:0006468	protein_phosphorylation	7937	42	0.2475	Multiflorum_1-4k_c114519_f1p20_2456;Multiflorum_1-4k_c146213_f1p1_1175;Multiflorum_1-4k_c178846_f1p14_3495;Multiflorum_1-4k_c232433_f1p20_1519;Multiflorum_1-4k_c268215_f1p8_3556;Multiflorum_1-4k_c277078_f1p23_2523;Multiflorum_1-4k_c303663_f6p18_1538;Multiflorum_1-4k_c315819_f1p9_2479;Multiflorum_1-4k_c351664_f5p6_1900;Multiflorum_1-4k_c357120_f1p17_2151;Multiflorum_1-4k_c366187_f2p4_1206;Multiflo…
1722	GO:0009247	glycolipid_biosynthetic_process	185	0	0.24859
1723	GO:0002697	regulation_of_immune_effector_process	11	0	0.24959
1724	GO:0050688	regulation_of_defense_response_to_virus	11	0	0.24959
1725	GO:0009789	positive_regulation_of_abscisic_acid-activated_signaling_pathway	12	0	0.24979
1726	GO:1901421	positive_regulation_of_response_to_alcohol	12	0	0.24979
1727	GO:0035405	histone-threonine_phosphorylation	1	0	0.25066
1728	GO:0035407	histone_H3-T11_phosphorylation	1	0	0.25066
1729	GO:0072355	histone_H3-T3_phosphorylation	1	0	0.25066
1730	GO:0000488	maturation_of_LSU-rRNA_from_tetracistronic_rRNA_transcript_(SSU-rRNA,_LSU-rRNA,_...	1	0	0.25144
1731	GO:0000489	maturation_of_SSU-rRNA_from_tetracistronic_rRNA_transcript_(SSU-rRNA,_LSU-rRNA,_...	1	0	0.25144
1732	GO:0035556	intracellular_signal_transduction	2434	17	0.25217	Multiflorum_1-4k_c115903_f2p4_2563;Multiflorum_1-4k_c292512_f1p12_1009;Multiflorum_1-4k_c303663_f6p18_1538;Multiflorum_1-4k_c305357_f2p6_2688;Multiflorum_1-4k_c351664_f5p6_1900;Multiflorum_1-4k_c371037_f1p5_1262;Multiflorum_1-4k_c413698_f1p9_1558;Multiflorum_1-4k_c524354_f1p29_1044;Multiflorum_1-4k_c559961_f1p0_946;Multiflorum_1-4k_c577288_f1p7_914;Multiflorum_1-4k_c89898_f4p19_1337;Multiflorum_3…
1733	GO:0090068	positive_regulation_of_cell_cycle_process	44	0	0.25234
1734	GO:0010603	regulation_of_cytoplasmic_mRNA_processing_body_assembly	17	0	0.25247
1735	GO:1902115	regulation_of_organelle_assembly	17	0	0.25247
1736	GO:0010466	negative_regulation_of_peptidase_activity	68	1	0.25311	Multiflorum_3-10k_c117265_f1p28_445
1737	GO:0052547	regulation_of_peptidase_activity	68	1	0.25311	Multiflorum_3-10k_c117265_f1p28_445
1738	GO:0048830	adventitious_root_development	5	0	0.25332
1739	GO:0072350	tricarboxylic_acid_metabolic_process	339	6	0.25381	Multiflorum_1-4k_c14042_f1p19_1284;Multiflorum_1-4k_c231330_f1p16_1817;Multiflorum_1-4k_c319912_f1p4_1168;Multiflorum_1-4k_c426169_f1p338_2513;Multiflorum_1-4k_c47833_f2p20_2780;Multiflorum_1-4k_c577422_f1p11_959
1740	GO:0015716	organic_phosphonate_transport	4	0	0.25383
1741	GO:0006546	glycine_catabolic_process	34	0	0.25411
1742	GO:0009071	serine_family_amino_acid_catabolic_process	34	0	0.25411
1743	GO:0019354	siroheme_biosynthetic_process	5	0	0.25515
1744	GO:0046156	siroheme_metabolic_process	5	0	0.25515
1745	GO:0048639	positive_regulation_of_developmental_growth	12	0	0.25687
1746	GO:0031062	positive_regulation_of_histone_methylation	9	0	0.25716
1747	GO:0034477	U6_snRNA_3'-end_processing	4	0	0.25758
1748	GO:0006569	tryptophan_catabolic_process	8	0	0.2582
1749	GO:0019441	tryptophan_catabolic_process_to_kynurenine	8	0	0.2582
1750	GO:0042537	benzene-containing_compound_metabolic_process	8	0	0.2582
1751	GO:0046218	indolalkylamine_catabolic_process	8	0	0.2582
1752	GO:0070189	kynurenine_metabolic_process	8	0	0.2582
1753	GO:0007094	mitotic_spindle_assembly_checkpoint	30	1	0.25862	Multiflorum_1-4k_c89286_f1p12_2019
1754	GO:0031577	spindle_checkpoint	30	1	0.25862	Multiflorum_1-4k_c89286_f1p12_2019
1755	GO:0033046	negative_regulation_of_sister_chromatid_segregation	30	1	0.25862	Multiflorum_1-4k_c89286_f1p12_2019
1756	GO:0033048	negative_regulation_of_mitotic_sister_chromatid_segregation	30	1	0.25862	Multiflorum_1-4k_c89286_f1p12_2019
1757	GO:0045839	negative_regulation_of_mitotic_nuclear_division	30	1	0.25862	Multiflorum_1-4k_c89286_f1p12_2019
1758	GO:0045841	negative_regulation_of_mitotic_metaphase/anaphase_transition	30	1	0.25862	Multiflorum_1-4k_c89286_f1p12_2019
1759	GO:0051985	negative_regulation_of_chromosome_segregation	30	1	0.25862	Multiflorum_1-4k_c89286_f1p12_2019
1760	GO:0071173	spindle_assembly_checkpoint	30	1	0.25862	Multiflorum_1-4k_c89286_f1p12_2019
1761	GO:0071174	mitotic_spindle_checkpoint	30	1	0.25862	Multiflorum_1-4k_c89286_f1p12_2019
1762	GO:1902100	negative_regulation_of_metaphase/anaphase_transition_of_cell_cycle	30	1	0.25862	Multiflorum_1-4k_c89286_f1p12_2019
1763	GO:2000816	negative_regulation_of_mitotic_sister_chromatid_separation	30	1	0.25862	Multiflorum_1-4k_c89286_f1p12_2019
1764	GO:2001251	negative_regulation_of_chromosome_organization	30	1	0.25862	Multiflorum_1-4k_c89286_f1p12_2019
1765	GO:0006431	methionyl-tRNA_aminoacylation	13	0	0.25878
1766	GO:0045840	positive_regulation_of_mitotic_nuclear_division	22	0	0.25889
1767	GO:0051785	positive_regulation_of_nuclear_division	22	0	0.25889
1768	GO:0015849	organic_acid_transport	735	10	0.25921	Multiflorum_1-4k_c188366_f1p23_1828;Multiflorum_1-4k_c21818_f1p4_1771;Multiflorum_1-4k_c266572_f1p28_1811;Multiflorum_1-4k_c285003_f1p10_1084;Multiflorum_1-4k_c424385_f1p3_1773;Multiflorum_1-4k_c474727_f1p29_1801;Multiflorum_1-4k_c529361_f1p57_1639;Multiflorum_1-4k_c64202_f1p15_1789;Multiflorum_1-4k_c94236_f1p8_1967;Multiflorum_3-10k_c30351_f1p37_1809
1769	GO:0015012	heparan_sulfate_proteoglycan_biosynthetic_process	31	0	0.25946
1770	GO:0030166	proteoglycan_biosynthetic_process	31	0	0.25946
1771	GO:0030201	heparan_sulfate_proteoglycan_metabolic_process	31	0	0.25946
1772	GO:0044788	modulation_by_host_of_viral_process	26	0	0.25966
1773	GO:0044794	positive_regulation_by_host_of_viral_process	26	0	0.25966
1774	GO:0048524	positive_regulation_of_viral_process	26	0	0.25966
1775	GO:0051702	interaction_with_symbiont	26	0	0.25966
1776	GO:0051851	modification_by_host_of_symbiont_morphology_or_physiology	26	0	0.25966
1777	GO:0007091	metaphase/anaphase_transition_of_mitotic_cell_cycle	49	1	0.26015	Multiflorum_1-4k_c89286_f1p12_2019
1778	GO:0030071	regulation_of_mitotic_metaphase/anaphase_transition	49	1	0.26015	Multiflorum_1-4k_c89286_f1p12_2019
1779	GO:0044784	metaphase/anaphase_transition_of_cell_cycle	49	1	0.26015	Multiflorum_1-4k_c89286_f1p12_2019
1780	GO:1902099	regulation_of_metaphase/anaphase_transition_of_cell_cycle	49	1	0.26015	Multiflorum_1-4k_c89286_f1p12_2019
1781	GO:0043686	co-translational_protein_modification	4	0	0.26032
1782	GO:0010244	response_to_low_fluence_blue_light_stimulus_by_blue_low-fluence_system	7	0	0.26179
1783	GO:0060776	simple_leaf_morphogenesis	11	0	0.26235
1784	GO:0016487	farnesol_metabolic_process	2	0	0.26246
1785	GO:0019634	organic_phosphonate_metabolic_process	6	0	0.26298
1786	GO:0019700	organic_phosphonate_catabolic_process	6	0	0.26298
1787	GO:0070206	protein_trimerization	18	0	0.26373
1788	GO:0070207	protein_homotrimerization	18	0	0.26373
1789	GO:0010111	glyoxysome_organization	1	0	0.26375
1790	GO:0010948	negative_regulation_of_cell_cycle_process	74	1	0.26382	Multiflorum_1-4k_c89286_f1p12_2019
1791	GO:0051093	negative_regulation_of_developmental_process	148	0	0.26497
1792	GO:0010241	ent-kaurene_oxidation_to_kaurenoic_acid	2	0	0.2653
1793	GO:0033331	ent-kaurene_metabolic_process	2	0	0.2653
1794	GO:0006359	regulation_of_transcription_from_RNA_polymerase_III_promoter	25	1	0.26536	Multiflorum_1-4k_c44917_f2p2_1212
1795	GO:0080170	hydrogen_peroxide_transmembrane_transport	4	0	0.26677
1796	GO:0044774	mitotic_DNA_integrity_checkpoint	9	0	0.26778
1797	GO:0009067	aspartate_family_amino_acid_biosynthetic_process	808	14	0.26825	Multiflorum_1-4k_c146997_f1p4_1637;Multiflorum_1-4k_c217452_f1p12_1226;Multiflorum_1-4k_c287504_f1p15_1020;Multiflorum_1-4k_c288614_f2p22_1496;Multiflorum_1-4k_c382523_f2p2_1184;Multiflorum_1-4k_c403873_f13p3_1974;Multiflorum_1-4k_c451214_f1p8_1036;Multiflorum_1-4k_c490003_f2p5_1654;Multiflorum_1-4k_c577916_f1p11_941;Multiflorum_3-10k_c111201_f37p252_3309;Multiflorum_3-10k_c54004_f1p123_663;Multi…
1798	GO:0032544	plastid_translation	6	0	0.26891
1799	GO:0006231	dTMP_biosynthetic_process	26	0	0.26918
1800	GO:0009176	pyrimidine_deoxyribonucleoside_monophosphate_metabolic_process	26	0	0.26918
1801	GO:0009177	pyrimidine_deoxyribonucleoside_monophosphate_biosynthetic_process	26	0	0.26918
1802	GO:0046073	dTMP_metabolic_process	26	0	0.26918
1803	GO:0009643	photosynthetic_acclimation	4	0	0.2692
1804	GO:0009083	branched-chain_amino_acid_catabolic_process	1	0	0.26979
1805	GO:0060771	phyllotactic_patterning	2	0	0.26981
1806	GO:0043270	positive_regulation_of_ion_transport	2	0	0.27039
1807	GO:0051928	positive_regulation_of_calcium_ion_transport	2	0	0.27039
1808	GO:0032324	molybdopterin_cofactor_biosynthetic_process	10	0	0.27094
1809	GO:0043971	histone_H3-K18_acetylation	1	0	0.27102
1810	GO:0043972	histone_H3-K23_acetylation	1	0	0.27102
1811	GO:0044154	histone_H3-K14_acetylation	1	0	0.27102
1812	GO:0097435	fibril_organization	1	0	0.27181
1813	GO:0010338	leaf_formation	8	0	0.27244
1814	GO:1901292	nucleoside_phosphate_catabolic_process	8	0	0.2726
1815	GO:0019682	glyceraldehyde-3-phosphate_metabolic_process	637	8	0.27364	Multiflorum_1-4k_c139238_f1p0_1358;Multiflorum_1-4k_c202204_f4p0_1805;Multiflorum_1-4k_c214380_f3p4_1674;Multiflorum_1-4k_c444092_f1p0_1865;Multiflorum_1-4k_c462612_f3p6_1322;Multiflorum_1-4k_c46823_f1p33_1937;Multiflorum_1-4k_c572574_f1p0_1183;Multiflorum_3-10k_c38937_f1p499_3505
1816	GO:0009065	glutamine_family_amino_acid_catabolic_process	59	1	0.27377	Multiflorum_1-4k_c434514_f1p30_2121
1817	GO:0098755	maintenance_of_seed_dormancy_by_absisic_acid	1	0	0.27394
1818	GO:0000393	spliceosomal_conformational_changes_to_generate_catalytic_conformation	40	6	0.2742	Multiflorum_1-4k_c111214_f1p8_1320;Multiflorum_1-4k_c114886_f2p9_1309;Multiflorum_1-4k_c150231_f1p8_1315;Multiflorum_1-4k_c295633_f1p8_1067;Multiflorum_3-10k_c53461_f1p3_1313;Multiflorum_3-10k_c65102_f1p4_1367
1819	GO:0000349	generation_of_catalytic_spliceosome_for_first_transesterification_step	6	0	0.27448
1820	GO:0015800	acidic_amino_acid_transport	52	0	0.27459
1821	GO:0015813	L-glutamate_transport	52	0	0.27459
1822	GO:0080021	response_to_benzoic_acid	3	0	0.27499
1823	GO:0000478	endonucleolytic_cleavage_involved_in_rRNA_processing	104	0	0.27561
1824	GO:0000338	protein_deneddylation	171	0	0.27596
1825	GO:0010388	cullin_deneddylation	171	0	0.27596
1826	GO:0008298	intracellular_mRNA_localization	37	6	0.27629	Multiflorum_1-4k_c111214_f1p8_1320;Multiflorum_1-4k_c114886_f2p9_1309;Multiflorum_1-4k_c150231_f1p8_1315;Multiflorum_1-4k_c295633_f1p8_1067;Multiflorum_3-10k_c53461_f1p3_1313;Multiflorum_3-10k_c65102_f1p4_1367
1827	GO:0071033	nuclear_retention_of_pre-mRNA_at_the_site_of_transcription	37	6	0.27629	Multiflorum_1-4k_c111214_f1p8_1320;Multiflorum_1-4k_c114886_f2p9_1309;Multiflorum_1-4k_c150231_f1p8_1315;Multiflorum_1-4k_c295633_f1p8_1067;Multiflorum_3-10k_c53461_f1p3_1313;Multiflorum_3-10k_c65102_f1p4_1367
1828	GO:0006555	methionine_metabolic_process	749	15	0.27637	Multiflorum_1-4k_c146997_f1p4_1637;Multiflorum_1-4k_c217452_f1p12_1226;Multiflorum_1-4k_c287504_f1p15_1020;Multiflorum_1-4k_c288614_f2p22_1496;Multiflorum_1-4k_c382523_f2p2_1184;Multiflorum_1-4k_c403873_f13p3_1974;Multiflorum_1-4k_c451214_f1p8_1036;Multiflorum_1-4k_c490003_f2p5_1654;Multiflorum_1-4k_c577916_f1p11_941;Multiflorum_1-4k_c59583_f1p16_2270;Multiflorum_3-10k_c111201_f37p252_3309;Multif…
1829	GO:0006379	mRNA_cleavage	46	0	0.27648
1830	GO:0071031	nuclear_mRNA_surveillance_of_mRNA_3'-end_processing	10	0	0.27648
1831	GO:0071034	CUT_catabolic_process	10	0	0.27648
1832	GO:0071043	CUT_metabolic_process	10	0	0.27648
1833	GO:0071049	nuclear_retention_of_pre-mRNA_with_aberrant_3'-ends_at_the_site_of_transcription	10	0	0.27648
1834	GO:0000212	meiotic_spindle_organization	1	0	0.27811
1835	GO:0019322	pentose_biosynthetic_process	1	0	0.27841
1836	GO:0019567	arabinose_biosynthetic_process	1	0	0.27841
1837	GO:0070813	hydrogen_sulfide_metabolic_process	4	0	0.2786
1838	GO:0070814	hydrogen_sulfide_biosynthetic_process	4	0	0.2786
1839	GO:0007018	microtubule-based_movement	466	3	0.27873	Multiflorum_1-4k_c479394_f1p27_1391;Multiflorum_1-4k_c522341_f2p5_1677;Multiflorum_1-4k_c528112_f4p5_1794
1840	GO:0019627	urea_metabolic_process	62	1	0.27958	Multiflorum_3-10k_c49795_f2p16_1700
1841	GO:0052482	defense_response_by_cell_wall_thickening	18	0	0.28008
1842	GO:0052544	defense_response_by_callose_deposition_in_cell_wall	18	0	0.28008
1843	GO:0009269	response_to_desiccation	29	0	0.28041
1844	GO:0009225	nucleotide-sugar_metabolic_process	743	6	0.28076	Multiflorum_1-4k_c381773_f2p12_1853;Multiflorum_1-4k_c461528_f9p2_1886;Multiflorum_1-4k_c516873_f7p60_1381;Multiflorum_1-4k_c559657_f1p0_1723;Multiflorum_1-4k_c564534_f1p0_1883;Multiflorum_3-10k_c21679_f1p440_3312
1845	GO:0051382	kinetochore_assembly	4	0	0.28118
1846	GO:0051383	kinetochore_organization	4	0	0.28118
1847	GO:0009061	anaerobic_respiration	19	0	0.28254
1848	GO:0051346	negative_regulation_of_hydrolase_activity	78	1	0.283	Multiflorum_3-10k_c117265_f1p28_445
1849	GO:0006593	ornithine_catabolic_process	4	0	0.28333
1850	GO:0009413	response_to_flooding	4	0	0.28333
1851	GO:0010121	arginine_catabolic_process_to_proline_via_ornithine	4	0	0.28333
1852	GO:0019493	arginine_catabolic_process_to_proline	4	0	0.28333
1853	GO:0000290	deadenylation-dependent_decapping_of_nuclear-transcribed_mRNA	136	0	0.28451
1854	GO:0006169	adenosine_salvage	2	0	0.28536
1855	GO:0046086	adenosine_biosynthetic_process	2	0	0.28536
1856	GO:0051784	negative_regulation_of_nuclear_division	40	1	0.28573	Multiflorum_1-4k_c89286_f1p12_2019
1857	GO:0009647	skotomorphogenesis	25	0	0.28633
1858	GO:0034394	protein_localization_to_cell_surface	10	0	0.28714
1859	GO:0002130	wobble_position_ribose_methylation	1	0	0.2887
1860	GO:0002131	wobble_position_cytosine_ribose_methylation	1	0	0.2887
1861	GO:0002132	wobble_position_uridine_ribose_methylation	1	0	0.2887
1862	GO:0034314	Arp2/3_complex-mediated_actin_nucleation	19	0	0.28917
1863	GO:0010167	response_to_nitrate	82	1	0.28966	Multiflorum_3-10k_c90429_f1p64_4813
1864	GO:0015976	carbon_utilization	19	0	0.28969
1865	GO:0002221	pattern_recognition_receptor_signaling_pathway	14	0	0.29026
1866	GO:0002757	immune_response-activating_signal_transduction	14	0	0.29026
1867	GO:0002758	innate_immune_response-activating_signal_transduction	14	0	0.29026
1868	GO:0002764	immune_response-regulating_signaling_pathway	14	0	0.29026
1869	GO:0009099	valine_biosynthetic_process	19	0	0.29155
1870	GO:0060341	regulation_of_cellular_localization	23	0	0.29167
1871	GO:0048871	multicellular_organismal_homeostasis	8	0	0.29198
1872	GO:1901002	positive_regulation_of_response_to_salt_stress	26	1	0.29421	Multiflorum_1-4k_c306435_f1p12_1357
1873	GO:0010193	response_to_ozone	6	0	0.29497
1874	GO:0080121	AMP_transport	1	0	0.29498
1875	GO:0043604	amide_biosynthetic_process	4674	55	0.29535	Multiflorum_1-4k_c103601_f1p1_1020;Multiflorum_1-4k_c107573_f2p4_1372;Multiflorum_1-4k_c123782_f2p0_1989;Multiflorum_1-4k_c140996_f1p26_1818;Multiflorum_1-4k_c146997_f1p4_1637;Multiflorum_1-4k_c153411_f1p1_1762;Multiflorum_1-4k_c15561_f1p1_1143;Multiflorum_1-4k_c186004_f2p18_1741;Multiflorum_1-4k_c191214_f1p7_1168;Multiflorum_1-4k_c24929_f1p29_2305;Multiflorum_1-4k_c254560_f2p50_1742;Multiflorum_…
1876	GO:0070920	regulation_of_production_of_small_RNA_involved_in_gene_silencing_by_RNA	9	0	0.29546
1877	GO:1903798	regulation_of_production_of_miRNAs_involved_in_gene_silencing_by_miRNA	9	0	0.29546
1878	GO:1903800	positive_regulation_of_production_of_miRNAs_involved_in_gene_silencing_by_miRNA	9	0	0.29546
1879	GO:2000628	regulation_of_miRNA_metabolic_process	9	0	0.29546
1880	GO:2000630	positive_regulation_of_miRNA_metabolic_process	9	0	0.29546
1881	GO:2000634	regulation_of_primary_miRNA_processing	9	0	0.29546
1882	GO:2000636	positive_regulation_of_primary_miRNA_processing	9	0	0.29546
1883	GO:2000637	positive_regulation_of_gene_silencing_by_miRNA	9	0	0.29546
1884	GO:0010196	nonphotochemical_quenching	8	0	0.29585
1885	GO:1990066	energy_quenching	8	0	0.29585
1886	GO:0010032	meiotic_chromosome_condensation	7	0	0.29726
1887	GO:0046184	aldehyde_biosynthetic_process	31	0	0.2975
1888	GO:0018208	peptidyl-proline_modification	346	8	0.29873	Multiflorum_1-4k_c11209_f4p8_2153;Multiflorum_1-4k_c11608_f3p6_2218;Multiflorum_1-4k_c18395_f2p6_1707;Multiflorum_1-4k_c40197_f3p0_2212;Multiflorum_1-4k_c436890_f2p5_2239;Multiflorum_1-4k_c515799_f11p121_2138;Multiflorum_1-4k_c9902_f2p7_2485;Multiflorum_3-10k_c10677_f1p149_2455
1889	GO:0010115	regulation_of_abscisic_acid_biosynthetic_process	20	0	0.29875
1890	GO:0009299	mRNA_transcription	5	0	0.29898
1891	GO:0051014	actin_filament_severing	1	0	0.29965
1892	GO:0009147	pyrimidine_nucleoside_triphosphate_metabolic_process	96	1	0.30008	Multiflorum_1-4k_c120523_f2p4_2083
1893	GO:0009148	pyrimidine_nucleoside_triphosphate_biosynthetic_process	96	1	0.30008	Multiflorum_1-4k_c120523_f2p4_2083
1894	GO:2000033	regulation_of_seed_dormancy_process	1	0	0.30021
1895	GO:0000056	ribosomal_small_subunit_export_from_nucleus	2	0	0.30033
1896	GO:0010113	negative_regulation_of_systemic_acquired_resistance	2	0	0.30056
1897	GO:0009120	deoxyribonucleoside_metabolic_process	1	0	0.30065
1898	GO:0046104	thymidine_metabolic_process	1	0	0.30065
1899	GO:0046125	pyrimidine_deoxyribonucleoside_metabolic_process	1	0	0.30065
1900	GO:0010289	homogalacturonan_biosynthetic_process	4	0	0.30079
1901	GO:0010394	homogalacturonan_metabolic_process	4	0	0.30079
1902	GO:0015985	energy_coupled_proton_transport,_down_electrochemical_gradient	141	0	0.30179
1903	GO:0015986	ATP_synthesis_coupled_proton_transport	141	0	0.30179
1904	GO:0006722	triterpenoid_metabolic_process	13	0	0.30231
1905	GO:0016104	triterpenoid_biosynthetic_process	13	0	0.30231
1906	GO:0019742	pentacyclic_triterpenoid_metabolic_process	13	0	0.30231
1907	GO:0019745	pentacyclic_triterpenoid_biosynthetic_process	13	0	0.30231
1908	GO:0071481	cellular_response_to_X-ray	7	0	0.30281
1909	GO:0051791	medium-chain_fatty_acid_metabolic_process	2	0	0.303
1910	GO:0002229	defense_response_to_oomycetes	19	0	0.30307
1911	GO:0002239	response_to_oomycetes	19	0	0.30307
1912	GO:0070897	DNA-templated_transcriptional_preinitiation_complex_assembly	113	2	0.30312	Multiflorum_1-4k_c265135_f1p42_3631;Multiflorum_1-4k_c81368_f5p25_1692
1913	GO:0015742	alpha-ketoglutarate_transport	5	0	0.30498
1914	GO:0000050	urea_cycle	56	1	0.30571	Multiflorum_3-10k_c49795_f2p16_1700
1915	GO:0006644	phospholipid_metabolic_process	945	1	0.30653	Multiflorum_3-10k_c42143_f1p280_3748
1916	GO:0051338	regulation_of_transferase_activity	349	1	0.30716	Multiflorum_1-4k_c366187_f2p4_1206
1917	GO:0043407	negative_regulation_of_MAP_kinase_activity	12	0	0.3076
1918	GO:0043409	negative_regulation_of_MAPK_cascade	12	0	0.3076
1919	GO:0002100	tRNA_wobble_adenosine_to_inosine_editing	5	0	0.30874
1920	GO:0035269	protein_O-linked_mannosylation	26	0	0.30899
1921	GO:0006423	cysteinyl-tRNA_aminoacylation	2	0	0.30983
1922	GO:0043572	plastid_fission	13	0	0.31123
1923	GO:0044209	AMP_salvage	6	0	0.31153
1924	GO:0006384	transcription_initiation_from_RNA_polymerase_III_promoter	4	0	0.31161
1925	GO:0006029	proteoglycan_metabolic_process	32	0	0.31269
1926	GO:0046473	phosphatidic_acid_metabolic_process	7	0	0.31305
1927	GO:0000447	endonucleolytic_cleavage_in_ITS1_to_separate_SSU-rRNA_from_5.8S_rRNA_and_LSU-rRN...	50	0	0.31426
1928	GO:1901348	positive_regulation_of_secondary_cell_wall_biogenesis	2	0	0.31482
1929	GO:1903340	positive_regulation_of_cell_wall_organization_or_biogenesis	2	0	0.31482
1930	GO:0010044	response_to_aluminum_ion	51	0	0.31654
1931	GO:0010597	green_leaf_volatile_biosynthetic_process	1	0	0.3172
1932	GO:0019372	lipoxygenase_pathway	1	0	0.3172
1933	GO:0080027	response_to_herbivore	1	0	0.3172
1934	GO:0009901	anther_dehiscence	16	0	0.31727
1935	GO:0006282	regulation_of_DNA_repair	15	0	0.31739
1936	GO:0032889	regulation_of_vacuole_fusion,_non-autophagic	7	0	0.31811
1937	GO:0045992	negative_regulation_of_embryonic_development	7	0	0.31811
1938	GO:0051469	vesicle_fusion_with_vacuole	7	0	0.31811
1939	GO:0006560	proline_metabolic_process	72	1	0.31824	Multiflorum_1-4k_c434514_f1p30_2121
1940	GO:0006562	proline_catabolic_process	36	1	0.31845	Multiflorum_1-4k_c434514_f1p30_2121
1941	GO:0010133	proline_catabolic_process_to_glutamate	36	1	0.31845	Multiflorum_1-4k_c434514_f1p30_2121
1942	GO:0006067	ethanol_metabolic_process	15	0	0.31855
1943	GO:0006069	ethanol_oxidation	15	0	0.31855
1944	GO:0044038	cell_wall_macromolecule_biosynthetic_process	403	3	0.31864	Multiflorum_1-4k_c236168_f1p70_1574;Multiflorum_1-4k_c53741_f1p4_1126;Multiflorum_1-4k_c8037_f1p4_1832
1945	GO:0070589	cellular_component_macromolecule_biosynthetic_process	403	3	0.31864	Multiflorum_1-4k_c236168_f1p70_1574;Multiflorum_1-4k_c53741_f1p4_1126;Multiflorum_1-4k_c8037_f1p4_1832
1946	GO:0071479	cellular_response_to_ionizing_radiation	10	0	0.31871
1947	GO:0010260	animal_organ_senescence	10	0	0.32014
1948	GO:0071804	cellular_potassium_ion_transport	475	3	0.32039	Multiflorum_1-4k_c28109_f2p11_1911;Multiflorum_3-10k_c102754_f1p285_3415;Multiflorum_3-10k_c15404_f2p22_3898
1949	GO:0071805	potassium_ion_transmembrane_transport	475	3	0.32039	Multiflorum_1-4k_c28109_f2p11_1911;Multiflorum_3-10k_c102754_f1p285_3415;Multiflorum_3-10k_c15404_f2p22_3898
1950	GO:0006273	lagging_strand_elongation	29	0	0.32043
1951	GO:0010243	response_to_organonitrogen_compound	126	1	0.32074	Multiflorum_3-10k_c6829_f1p27_1592
1952	GO:0010138	pyrimidine_ribonucleotide_salvage	16	0	0.32079
1953	GO:0032262	pyrimidine_nucleotide_salvage	16	0	0.32079
1954	GO:0044206	UMP_salvage	16	0	0.32079
1955	GO:0051090	regulation_of_sequence-specific_DNA_binding_transcription_factor_activity	12	0	0.32131
1956	GO:0009720	detection_of_hormone_stimulus	10	0	0.3219
1957	GO:0009726	detection_of_endogenous_stimulus	10	0	0.3219
1958	GO:0009729	detection_of_brassinosteroid_stimulus	10	0	0.3219
1959	GO:0035265	organ_growth	40	0	0.32207
1960	GO:0033120	positive_regulation_of_RNA_splicing	1	0	0.32224
1961	GO:0051783	regulation_of_nuclear_division	79	1	0.32345	Multiflorum_1-4k_c89286_f1p12_2019
1962	GO:0046621	negative_regulation_of_organ_growth	4	0	0.32549
1963	GO:0048640	negative_regulation_of_developmental_growth	4	0	0.32549
1964	GO:0009867	jasmonic_acid_mediated_signaling_pathway	332	4	0.32711	Multiflorum_1-4k_c43693_f2p20_2184;Multiflorum_1-4k_c524354_f1p29_1044;Multiflorum_3-10k_c6641_f1p245_3108;Multiflorum_3-10k_c76585_f3p86_1497
1965	GO:1902551	regulation_of_catalase_activity	11	0	0.32719
1966	GO:1902553	positive_regulation_of_catalase_activity	11	0	0.32719
1967	GO:2000468	regulation_of_peroxidase_activity	11	0	0.32719
1968	GO:2000470	positive_regulation_of_peroxidase_activity	11	0	0.32719
1969	GO:0030474	spindle_pole_body_duplication	5	0	0.32749
1970	GO:0051300	spindle_pole_body_organization	5	0	0.32749
1971	GO:0070631	spindle_pole_body_localization	5	0	0.32749
1972	GO:0070632	establishment_of_spindle_pole_body_localization	5	0	0.32749
1973	GO:0071789	spindle_pole_body_localization_to_nuclear_envelope	5	0	0.32749
1974	GO:0071790	establishment_of_spindle_pole_body_localization_to_nuclear_envelope	5	0	0.32749
1975	GO:0033554	cellular_response_to_stress	4617	205	0.32931	Multiflorum_1-4k_c100822_f1p33_2099;Multiflorum_1-4k_c101964_f1p7_1509;Multiflorum_1-4k_c108515_f2p1_2484;Multiflorum_1-4k_c113541_f2p22_2133;Multiflorum_1-4k_c113889_f1p0_1469;Multiflorum_1-4k_c11664_f14p9_3281;Multiflorum_1-4k_c120377_f1p0_2796;Multiflorum_1-4k_c122818_f1p1_1860;Multiflorum_1-4k_c124422_f1p5_2501;Multiflorum_1-4k_c126656_f2p0_1799;Multiflorum_1-4k_c132561_f1p0_1084;Multiflorum_…
1976	GO:0080181	lateral_root_branching	1	0	0.33065
1977	GO:0098734	macromolecule_depalmitoylation	38	0	0.3316
1978	GO:0010208	pollen_wall_assembly	59	0	0.33253
1979	GO:0010927	cellular_component_assembly_involved_in_morphogenesis	59	0	0.33253
1980	GO:0085029	extracellular_matrix_assembly	59	0	0.33253
1981	GO:2000693	positive_regulation_of_seed_maturation	2	0	0.33287
1982	GO:0001736	establishment_of_planar_polarity	12	0	0.33297
1983	GO:0001738	morphogenesis_of_a_polarized_epithelium	12	0	0.33297
1984	GO:0002009	morphogenesis_of_an_epithelium	12	0	0.33297
1985	GO:0007164	establishment_of_tissue_polarity	12	0	0.33297
1986	GO:0048729	tissue_morphogenesis	12	0	0.33297
1987	GO:0010968	regulation_of_microtubule_nucleation	3	0	0.33421
1988	GO:0031110	regulation_of_microtubule_polymerization_or_depolymerization	3	0	0.33421
1989	GO:0031112	positive_regulation_of_microtubule_polymerization_or_depolymerization	3	0	0.33421
1990	GO:0031113	regulation_of_microtubule_polymerization	3	0	0.33421
1991	GO:0031116	positive_regulation_of_microtubule_polymerization	3	0	0.33421
1992	GO:0090063	positive_regulation_of_microtubule_nucleation	3	0	0.33421
1993	GO:0072348	sulfur_compound_transport	154	0	0.3345
1994	GO:0071722	detoxification_of_arsenic-containing_substance	1	0	0.33453
1995	GO:0010252	auxin_homeostasis	58	0	0.33712
1996	GO:0042436	indole-containing_compound_catabolic_process	9	0	0.33768
1997	GO:0033524	sinapate_ester_metabolic_process	1	0	0.3379
1998	GO:0033525	sinapate_ester_biosynthetic_process	1	0	0.3379
1999	GO:1900377	negative_regulation_of_secondary_metabolite_biosynthetic_process	1	0	0.3379
[truncated: 2,467 more rows]

## Sheet: MF_GenTable
MF	GO.ID	Term	Annotated	Significant	PValue	ann.genes
1	GO:0051082	unfolded_protein_binding	2807	65	< 1e-30	Multiflorum_1-4k_c108106_f7p5_2478;Multiflorum_1-4k_c116235_f1p41_1492;Multiflorum_1-4k_c140418_f2p12_1199;Multiflorum_1-4k_c153993_f1p48_1841;Multiflorum_1-4k_c170420_f1p8_1318;Multiflorum_1-4k_c177923_f2p104_2379;Multiflorum_1-4k_c178436_f1p1_1728;Multiflorum_1-4k_c193391_f1p1_1615;Multiflorum_1-4k_c235530_f1p8_1255;Multiflorum_1-4k_c25839_f2p1_1657;Multiflorum_1-4k_c262433_f1p61_2140;Multiflor…
2	GO:0020037	heme_binding	2423	52	< 1e-30	Multiflorum_1-4k_c100639_f1p15_1046;Multiflorum_1-4k_c111921_f1p26_1407;Multiflorum_1-4k_c14334_f5p14_1695;Multiflorum_1-4k_c155295_f1p40_1841;Multiflorum_1-4k_c1797_f6p20_1688;Multiflorum_1-4k_c179813_f1p0_1200;Multiflorum_1-4k_c184001_f1p29_1859;Multiflorum_1-4k_c200800_f1p4_1466;Multiflorum_1-4k_c214394_f3p1_1599;Multiflorum_1-4k_c22319_f1p11_1511;Multiflorum_1-4k_c231802_f2p3_1745;Multiflorum…
3	GO:0003924	GTPase_activity	2256	36	< 1e-30	Multiflorum_1-4k_c107573_f2p4_1372;Multiflorum_1-4k_c123782_f2p0_1989;Multiflorum_1-4k_c140996_f1p26_1818;Multiflorum_1-4k_c163175_f3p9_1666;Multiflorum_1-4k_c191519_f1p5_1586;Multiflorum_1-4k_c232841_f1p14_1795;Multiflorum_1-4k_c254560_f2p50_1742;Multiflorum_1-4k_c263420_f1p2_2446;Multiflorum_1-4k_c292512_f1p12_1009;Multiflorum_1-4k_c319087_f1p70_2224;Multiflorum_1-4k_c382468_f2p9_1101;Multiflor…
4	GO:0015250	water_channel_activity	968	17	< 1e-30	Multiflorum_1-4k_c121088_f1p12_1139;Multiflorum_1-4k_c137919_f19p10_1254;Multiflorum_1-4k_c17364_f23p0_1236;Multiflorum_1-4k_c18545_f4p11_1389;Multiflorum_1-4k_c25702_f2p19_1132;Multiflorum_1-4k_c265862_f1p53_1091;Multiflorum_1-4k_c276847_f2p21_1264;Multiflorum_1-4k_c280562_f1p7_1175;Multiflorum_1-4k_c363801_f1p47_1253;Multiflorum_1-4k_c475211_f1p0_1164;Multiflorum_1-4k_c498921_f2p8_1118;Multiflo…
5	GO:0015254	glycerol_channel_activity	966	17	< 1e-30	Multiflorum_1-4k_c121088_f1p12_1139;Multiflorum_1-4k_c137919_f19p10_1254;Multiflorum_1-4k_c17364_f23p0_1236;Multiflorum_1-4k_c18545_f4p11_1389;Multiflorum_1-4k_c25702_f2p19_1132;Multiflorum_1-4k_c265862_f1p53_1091;Multiflorum_1-4k_c276847_f2p21_1264;Multiflorum_1-4k_c280562_f1p7_1175;Multiflorum_1-4k_c363801_f1p47_1253;Multiflorum_1-4k_c475211_f1p0_1164;Multiflorum_1-4k_c498921_f2p8_1118;Multiflo…
6	GO:0004601	peroxidase_activity	1557	23	< 1e-30	Multiflorum_1-4k_c100639_f1p15_1046;Multiflorum_1-4k_c111921_f1p26_1407;Multiflorum_1-4k_c214394_f3p1_1599;Multiflorum_1-4k_c269867_f1p6_1237;Multiflorum_1-4k_c271456_f2p22_1267;Multiflorum_1-4k_c273775_f2p1_1488;Multiflorum_1-4k_c276696_f1p17_2071;Multiflorum_1-4k_c303767_f12p27_1263;Multiflorum_1-4k_c365717_f2p11_1155;Multiflorum_1-4k_c377552_f1p17_1249;Multiflorum_1-4k_c41900_f1p12_1218;Multif…
7	GO:0005525	GTP_binding	3081	39	< 1e-30	Multiflorum_1-4k_c107573_f2p4_1372;Multiflorum_1-4k_c123782_f2p0_1989;Multiflorum_1-4k_c140996_f1p26_1818;Multiflorum_1-4k_c163175_f3p9_1666;Multiflorum_1-4k_c186004_f2p18_1741;Multiflorum_1-4k_c191519_f1p5_1586;Multiflorum_1-4k_c232841_f1p14_1795;Multiflorum_1-4k_c254560_f2p50_1742;Multiflorum_1-4k_c263420_f1p2_2446;Multiflorum_1-4k_c292512_f1p12_1009;Multiflorum_1-4k_c319087_f1p70_2224;Multiflo…
8	GO:0005200	structural_constituent_of_cytoskeleton	1279	20	< 1e-30	Multiflorum_1-4k_c163175_f3p9_1666;Multiflorum_1-4k_c191519_f1p5_1586;Multiflorum_1-4k_c232841_f1p14_1795;Multiflorum_1-4k_c28653_f1p84_1208;Multiflorum_1-4k_c319087_f1p70_2224;Multiflorum_1-4k_c46880_f1p92_1514;Multiflorum_1-4k_c479394_f1p27_1391;Multiflorum_1-4k_c489862_f1p50_1686;Multiflorum_1-4k_c490257_f2p24_1675;Multiflorum_1-4k_c522341_f2p5_1677;Multiflorum_1-4k_c528112_f4p5_1794;Multiflor…
9	GO:0004197	cysteine-type_endopeptidase_activity	998	15	< 1e-30	Multiflorum_1-4k_c116073_f2p3_1730;Multiflorum_1-4k_c174485_f42p0_1468;Multiflorum_1-4k_c2011_f11p6_1616;Multiflorum_1-4k_c302742_f90p15_1282;Multiflorum_1-4k_c309858_f1p0_1354;Multiflorum_1-4k_c365568_f1p78_1337;Multiflorum_1-4k_c411384_f1p50_1269;Multiflorum_1-4k_c4963_f3p0_1539;Multiflorum_1-4k_c563011_f1p0_1392;Multiflorum_1-4k_c565299_f1p0_1705;Multiflorum_1-4k_c569602_f1p0_1753;Multiflorum_…
10	GO:0080043	quercetin_3-O-glucosyltransferase_activity	681	27	< 1e-30	Multiflorum_1-4k_c10199_f1p31_1755;Multiflorum_1-4k_c180798_f2p4_1643;Multiflorum_1-4k_c18670_f4p13_1604;Multiflorum_1-4k_c191819_f1p6_1800;Multiflorum_1-4k_c19716_f2p7_1666;Multiflorum_1-4k_c19863_f4p6_1597;Multiflorum_1-4k_c27665_f1p5_1864;Multiflorum_1-4k_c28801_f2p6_1628;Multiflorum_1-4k_c318186_f1p6_1542;Multiflorum_1-4k_c318632_f2p6_1777;Multiflorum_1-4k_c412000_f1p23_1665;Multiflorum_1-4k_…
11	GO:0080044	quercetin_7-O-glucosyltransferase_activity	681	27	< 1e-30	Multiflorum_1-4k_c10199_f1p31_1755;Multiflorum_1-4k_c180798_f2p4_1643;Multiflorum_1-4k_c18670_f4p13_1604;Multiflorum_1-4k_c191819_f1p6_1800;Multiflorum_1-4k_c19716_f2p7_1666;Multiflorum_1-4k_c19863_f4p6_1597;Multiflorum_1-4k_c27665_f1p5_1864;Multiflorum_1-4k_c28801_f2p6_1628;Multiflorum_1-4k_c318186_f1p6_1542;Multiflorum_1-4k_c318632_f2p6_1777;Multiflorum_1-4k_c412000_f1p23_1665;Multiflorum_1-4k_…
12	GO:0033760	2'-deoxymugineic-acid_2'-dioxygenase_activity	492	14	< 1e-30	Multiflorum_1-4k_c14002_f2p0_1180;Multiflorum_1-4k_c382531_f2p33_1227;Multiflorum_1-4k_c403633_f2p21_1181;Multiflorum_1-4k_c430796_f1p0_1146;Multiflorum_1-4k_c431286_f1p0_1242;Multiflorum_1-4k_c459638_f15p0_1210;Multiflorum_1-4k_c480881_f2p6_1179;Multiflorum_1-4k_c517848_f3p26_1196;Multiflorum_1-4k_c559454_f2p0_1186;Multiflorum_1-4k_c567214_f1p0_1159;Multiflorum_1-4k_c568620_f1p0_1179;Multiflorum…
13	GO:0003979	UDP-glucose_6-dehydrogenase_activity	443	5	4.3e-26	Multiflorum_1-4k_c381773_f2p12_1853;Multiflorum_1-4k_c461528_f9p2_1886;Multiflorum_1-4k_c559657_f1p0_1723;Multiflorum_1-4k_c564534_f1p0_1883;Multiflorum_3-10k_c21679_f1p440_3312
14	GO:0004623	phospholipase_A2_activity	409	7	1.7e-24	Multiflorum_1-4k_c116073_f2p3_1730;Multiflorum_1-4k_c309858_f1p0_1354;Multiflorum_1-4k_c4963_f3p0_1539;Multiflorum_1-4k_c565299_f1p0_1705;Multiflorum_1-4k_c569602_f1p0_1753;Multiflorum_1-4k_c571289_f1p0_1457;Multiflorum_1-4k_c574317_f1p0_1745
15	GO:0019904	protein_domain_specific_binding	365	6	4.7e-24	Multiflorum_1-4k_c116541_f3p1_1237;Multiflorum_1-4k_c24455_f2p9_1835;Multiflorum_1-4k_c510518_f1p42_1104;Multiflorum_1-4k_c576734_f1p0_1220;Multiflorum_1-4k_c577306_f1p39_960;Multiflorum_3-10k_c83915_f1p623_2170
16	GO:0004497	monooxygenase_activity	1263	36	1e-22	Multiflorum_1-4k_c14334_f5p14_1695;Multiflorum_1-4k_c155295_f1p40_1841;Multiflorum_1-4k_c1797_f6p20_1688;Multiflorum_1-4k_c179813_f1p0_1200;Multiflorum_1-4k_c184001_f1p29_1859;Multiflorum_1-4k_c200800_f1p4_1466;Multiflorum_1-4k_c22319_f1p11_1511;Multiflorum_1-4k_c231802_f2p3_1745;Multiflorum_1-4k_c24998_f3p2_1729;Multiflorum_1-4k_c266820_f1p20_1984;Multiflorum_1-4k_c28079_f1p55_1623;Multiflorum_1…
17	GO:0016709	oxidoreductase_activity,_acting_on_paired_donors,_with_incorporation_or_reductio...	674	17	4.4e-22	Multiflorum_1-4k_c1797_f6p20_1688;Multiflorum_1-4k_c179813_f1p0_1200;Multiflorum_1-4k_c200800_f1p4_1466;Multiflorum_1-4k_c231802_f2p3_1745;Multiflorum_1-4k_c24998_f3p2_1729;Multiflorum_1-4k_c315934_f2p0_1804;Multiflorum_1-4k_c327261_f2p1_1148;Multiflorum_1-4k_c403888_f3p9_1793;Multiflorum_1-4k_c43432_f1p7_1309;Multiflorum_1-4k_c516106_f14p25_1706;Multiflorum_1-4k_c559407_f2p0_1744;Multiflorum_1-4…
18	GO:0045548	phenylalanine_ammonia-lyase_activity	451	17	2.5e-20	Multiflorum_1-4k_c163180_f1p9_1018;Multiflorum_1-4k_c214034_f3p0_1542;Multiflorum_1-4k_c260265_f1p163_1124;Multiflorum_1-4k_c26973_f1p5_1751;Multiflorum_1-4k_c282644_f3p0_1097;Multiflorum_1-4k_c382005_f3p3_1076;Multiflorum_1-4k_c460533_f3p11_2112;Multiflorum_1-4k_c494181_f1p20_2554;Multiflorum_1-4k_c518372_f3p145_1933;Multiflorum_1-4k_c564001_f1p0_2289;Multiflorum_1-4k_c565841_f1p5_977;Multifloru…
19	GO:0004616	phosphogluconate_dehydrogenase_(decarboxylating)_activity	484	8	4.5e-19	Multiflorum_1-4k_c139238_f1p0_1358;Multiflorum_1-4k_c202204_f4p0_1805;Multiflorum_1-4k_c214380_f3p4_1674;Multiflorum_1-4k_c444092_f1p0_1865;Multiflorum_1-4k_c462612_f3p6_1322;Multiflorum_1-4k_c46823_f1p33_1937;Multiflorum_1-4k_c572574_f1p0_1183;Multiflorum_3-10k_c38937_f1p499_3505
20	GO:0003700	transcription_factor_activity,_sequence-specific_DNA_binding	2787	19	1.3e-18	Multiflorum_1-4k_c106768_f14p0_1521;Multiflorum_1-4k_c176134_f3p4_1743;Multiflorum_1-4k_c189305_f1p18_2280;Multiflorum_1-4k_c193595_f1p11_2245;Multiflorum_1-4k_c21071_f1p5_1642;Multiflorum_1-4k_c295108_f2p8_1398;Multiflorum_1-4k_c305357_f2p6_2688;Multiflorum_1-4k_c377963_f1p6_1655;Multiflorum_1-4k_c43843_f1p13_2847;Multiflorum_1-4k_c460114_f13p5_1497;Multiflorum_1-4k_c484493_f2p7_1441;Multiflorum…
21	GO:0003959	NADPH_dehydrogenase_activity	230	34	1.7e-18	Multiflorum_1-4k_c13103_f3p135_1308;Multiflorum_1-4k_c146614_f1p87_1380;Multiflorum_1-4k_c177810_f1p12_1231;Multiflorum_1-4k_c181749_f1p7_1427;Multiflorum_1-4k_c185517_f1p39_1399;Multiflorum_1-4k_c234065_f1p96_1368;Multiflorum_1-4k_c2365_f2p153_1364;Multiflorum_1-4k_c258772_f4p261_1365;Multiflorum_1-4k_c278707_f1p40_1319;Multiflorum_1-4k_c280154_f1p15_1424;Multiflorum_1-4k_c28938_f1p251_2863;Mult…
22	GO:0051287	NAD_binding	1057	13	1.9e-17	Multiflorum_1-4k_c142813_f1p15_1336;Multiflorum_1-4k_c21596_f16p18_1773;Multiflorum_1-4k_c381773_f2p12_1853;Multiflorum_1-4k_c461528_f9p2_1886;Multiflorum_1-4k_c461706_f103p65_1920;Multiflorum_1-4k_c477210_f1p0_1494;Multiflorum_1-4k_c559657_f1p0_1723;Multiflorum_1-4k_c564534_f1p0_1883;Multiflorum_1-4k_c81782_f1p25_1852;Multiflorum_1-4k_c86937_f1p29_3000;Multiflorum_3-10k_c21679_f1p440_3312;Multif…
23	GO:0004462	lactoylglutathione_lyase_activity	180	1	2.8e-17	Multiflorum_1-4k_c568150_f1p0_1090
24	GO:0030410	nicotianamine_synthase_activity	281	4	6.5e-17	Multiflorum_1-4k_c14042_f1p19_1284;Multiflorum_1-4k_c319912_f1p4_1168;Multiflorum_1-4k_c426169_f1p338_2513;Multiflorum_1-4k_c577422_f1p11_959
25	GO:0050661	NADP_binding	373	1	1.1e-16	Multiflorum_3-10k_c33452_f1p237_1180
26	GO:0016705	oxidoreductase_activity,_acting_on_paired_donors,_with_incorporation_or_reductio...	1945	54	5.4e-16	Multiflorum_1-4k_c14002_f2p0_1180;Multiflorum_1-4k_c14334_f5p14_1695;Multiflorum_1-4k_c155295_f1p40_1841;Multiflorum_1-4k_c1797_f6p20_1688;Multiflorum_1-4k_c179813_f1p0_1200;Multiflorum_1-4k_c184001_f1p29_1859;Multiflorum_1-4k_c200800_f1p4_1466;Multiflorum_1-4k_c22319_f1p11_1511;Multiflorum_1-4k_c231802_f2p3_1745;Multiflorum_1-4k_c24998_f3p2_1729;Multiflorum_1-4k_c263345_f1p9_1276;Multiflorum_1-4…
27	GO:0016629	12-oxophytodienoate_reductase_activity	205	28	5.6e-16	Multiflorum_1-4k_c13103_f3p135_1308;Multiflorum_1-4k_c146614_f1p87_1380;Multiflorum_1-4k_c177810_f1p12_1231;Multiflorum_1-4k_c185517_f1p39_1399;Multiflorum_1-4k_c234065_f1p96_1368;Multiflorum_1-4k_c2365_f2p153_1364;Multiflorum_1-4k_c258772_f4p261_1365;Multiflorum_1-4k_c280154_f1p15_1424;Multiflorum_1-4k_c28938_f1p251_2863;Multiflorum_1-4k_c360217_f1p112_1366;Multiflorum_1-4k_c415039_f1p17_1256;Mu…
28	GO:0016722	oxidoreductase_activity,_oxidizing_metal_ions	481	9	1.3e-15	Multiflorum_1-4k_c261307_f2p22_2151;Multiflorum_1-4k_c309671_f2p10_1749;Multiflorum_1-4k_c317704_f2p18_1400;Multiflorum_1-4k_c352126_f17p25_2059;Multiflorum_1-4k_c353302_f3p6_2059;Multiflorum_1-4k_c368320_f1p0_1892;Multiflorum_1-4k_c413541_f1p11_1604;Multiflorum_1-4k_c64343_f2p7_1204;Multiflorum_1-4k_c82628_f1p12_2910
29	GO:0004805	trehalose-phosphatase_activity	208	1	1.9e-14	Multiflorum_1-4k_c132462_f2p7_1577
30	GO:0045551	cinnamyl-alcohol_dehydrogenase_activity	117	3	2.6e-14	Multiflorum_1-4k_c381925_f4p4_1310;Multiflorum_1-4k_c559085_f8p0_1367;Multiflorum_1-4k_c569125_f1p0_1444
31	GO:0005355	glucose_transmembrane_transporter_activity	371	3	7.3e-14	Multiflorum_1-4k_c416119_f1p13_2135;Multiflorum_1-4k_c89974_f1p10_1638;Multiflorum_3-10k_c70319_f1p85_1352
32	GO:0052747	sinapyl_alcohol_dehydrogenase_activity	114	3	8.8e-14	Multiflorum_1-4k_c381925_f4p4_1310;Multiflorum_1-4k_c559085_f8p0_1367;Multiflorum_1-4k_c569125_f1p0_1444
33	GO:0030247	polysaccharide_binding	628	3	1.9e-13	Multiflorum_1-4k_c225666_f1p3_1427;Multiflorum_1-4k_c305467_f7p4_1259;Multiflorum_1-4k_c81864_f4p5_2392
34	GO:0004252	serine-type_endopeptidase_activity	450	3	1.2e-12	Multiflorum_1-4k_c120807_f1p28_2629;Multiflorum_1-4k_c37422_f1p20_1903;Multiflorum_1-4k_c531749_f1p9_2562
35	GO:0016413	O-acetyltransferase_activity	195	1	1.5e-11	Multiflorum_1-4k_c478872_f1p13_1633
36	GO:0032440	2-alkenal_reductase_[NAD(P)]_activity	659	22	5.8e-11	Multiflorum_1-4k_c208861_f1p48_1020;Multiflorum_1-4k_c271982_f1p53_2305;Multiflorum_1-4k_c381703_f4p6_1558;Multiflorum_1-4k_c428567_f2p23_2000;Multiflorum_1-4k_c435739_f2p1_1585;Multiflorum_1-4k_c45507_f4p9_1861;Multiflorum_1-4k_c460258_f7p3_2148;Multiflorum_1-4k_c46662_f1p0_1698;Multiflorum_1-4k_c518025_f3p150_1862;Multiflorum_1-4k_c547781_f2p3_2077;Multiflorum_1-4k_c559231_f4p7_1632;Multiflorum…
37	GO:0016710	trans-cinnamate_4-monooxygenase_activity	185	9	2.1e-10	Multiflorum_1-4k_c179813_f1p0_1200;Multiflorum_1-4k_c200800_f1p4_1466;Multiflorum_1-4k_c315934_f2p0_1804;Multiflorum_1-4k_c327261_f2p1_1148;Multiflorum_1-4k_c403888_f3p9_1793;Multiflorum_1-4k_c559407_f2p0_1744;Multiflorum_1-4k_c563997_f1p10_945;Multiflorum_1-4k_c566085_f1p0_1033;Multiflorum_3-10k_c15062_f1p234_1845
38	GO:0004722	protein_serine/threonine_phosphatase_activity	598	2	3.7e-10	Multiflorum_1-4k_c219278_f1p6_1410;Multiflorum_1-4k_c42130_f4p7_1501
39	GO:0015179	L-amino_acid_transmembrane_transporter_activity	204	2	3.8e-10	Multiflorum_1-4k_c64202_f1p15_1789;Multiflorum_1-4k_c94236_f1p8_1967
40	GO:0015203	polyamine_transmembrane_transporter_activity	71	1	4.5e-10	Multiflorum_1-4k_c64202_f1p15_1789
41	GO:0008374	O-acyltransferase_activity	383	2	6.9e-10	Multiflorum_1-4k_c142813_f1p15_1336;Multiflorum_1-4k_c478872_f1p13_1633
42	GO:0008422	beta-glucosidase_activity	347	4	1.2e-09	Multiflorum_1-4k_c42399_f1p16_1700;Multiflorum_1-4k_c462620_f1p6_1426;Multiflorum_1-4k_c563108_f1p6_993;Multiflorum_1-4k_c6767_f3p7_1849
43	GO:0008378	galactosyltransferase_activity	153	3	1.4e-09	Multiflorum_1-4k_c184202_f1p17_1362;Multiflorum_1-4k_c19960_f6p19_1478;Multiflorum_1-4k_c82735_f1p29_1211
44	GO:0016747	transferase_activity,_transferring_acyl_groups_other_than_amino-acyl_groups	1477	9	1.7e-09	Multiflorum_1-4k_c142813_f1p15_1336;Multiflorum_1-4k_c154304_f1p5_1152;Multiflorum_1-4k_c370257_f1p4_1417;Multiflorum_1-4k_c44399_f1p7_1870;Multiflorum_1-4k_c478872_f1p13_1633;Multiflorum_1-4k_c515634_f240p104_1612;Multiflorum_1-4k_c562752_f1p9_897;Multiflorum_1-4k_c61371_f1p7_1784;Multiflorum_1-4k_c90188_f1p10_1146
45	GO:0015297	antiporter_activity	720	4	2.3e-09	Multiflorum_1-4k_c172331_f6p16_2821;Multiflorum_1-4k_c64202_f1p15_1789;Multiflorum_1-4k_c92695_f1p5_1702;Multiflorum_1-4k_c94236_f1p8_1967
46	GO:0008146	sulfotransferase_activity	132	34	5.4e-09	Multiflorum_1-4k_c10727_f2p53_1214;Multiflorum_1-4k_c123387_f1p46_1310;Multiflorum_1-4k_c14514_f4p26_1290;Multiflorum_1-4k_c16797_f144p61_1294;Multiflorum_1-4k_c183570_f1p63_2532;Multiflorum_1-4k_c191722_f1p35_1293;Multiflorum_1-4k_c19381_f1p26_1408;Multiflorum_1-4k_c211405_f7p10_1286;Multiflorum_1-4k_c226209_f1p13_2159;Multiflorum_1-4k_c25551_f3p10_1153;Multiflorum_1-4k_c263925_f1p47_1290;Multif…
47	GO:0008483	transaminase_activity	448	4	7.9e-09	Multiflorum_1-4k_c19708_f1p7_1323;Multiflorum_1-4k_c458736_f1p14_1154;Multiflorum_1-4k_c58356_f1p19_1586;Multiflorum_3-10k_c118539_f1p200_595
48	GO:0004568	chitinase_activity	135	3	1.1e-08	Multiflorum_1-4k_c380430_f1p38_1218;Multiflorum_1-4k_c551068_f1p38_1072;Multiflorum_1-4k_c81157_f7p4_1245
49	GO:0010181	FMN_binding	483	37	1.4e-08	Multiflorum_1-4k_c119415_f3p15_1404;Multiflorum_1-4k_c13103_f3p135_1308;Multiflorum_1-4k_c142813_f1p15_1336;Multiflorum_1-4k_c146614_f1p87_1380;Multiflorum_1-4k_c177810_f1p12_1231;Multiflorum_1-4k_c181749_f1p7_1427;Multiflorum_1-4k_c185517_f1p39_1399;Multiflorum_1-4k_c234065_f1p96_1368;Multiflorum_1-4k_c2365_f2p153_1364;Multiflorum_1-4k_c258772_f4p261_1365;Multiflorum_1-4k_c278707_f1p40_1319;Mult…
50	GO:0016836	hydro-lyase_activity	565	6	1.7e-08	Multiflorum_1-4k_c22319_f1p11_1511;Multiflorum_1-4k_c231330_f1p16_1817;Multiflorum_1-4k_c403873_f13p3_1974;Multiflorum_1-4k_c47833_f2p20_2780;Multiflorum_1-4k_c97332_f2p5_1232;Multiflorum_3-10k_c32252_f1p41_1621
51	GO:0043874	acireductone_synthase_activity	85	1	2.3e-08	Multiflorum_1-4k_c403873_f13p3_1974
52	GO:0015115	silicate_transmembrane_transporter_activity	135	4	2.7e-08	Multiflorum_1-4k_c137919_f19p10_1254;Multiflorum_1-4k_c17364_f23p0_1236;Multiflorum_1-4k_c25702_f2p19_1132;Multiflorum_1-4k_c280562_f1p7_1175
53	GO:0016616	oxidoreductase_activity,_acting_on_the_CH-OH_group_of_donors,_NAD_or_NADP_as_acc...	1781	22	3.2e-08	Multiflorum_1-4k_c117200_f1p13_1443;Multiflorum_1-4k_c139238_f1p0_1358;Multiflorum_1-4k_c141353_f1p14_1529;Multiflorum_1-4k_c202204_f4p0_1805;Multiflorum_1-4k_c214380_f3p4_1674;Multiflorum_1-4k_c381773_f2p12_1853;Multiflorum_1-4k_c381925_f4p4_1310;Multiflorum_1-4k_c444092_f1p0_1865;Multiflorum_1-4k_c461528_f9p2_1886;Multiflorum_1-4k_c462612_f3p6_1322;Multiflorum_1-4k_c46823_f1p33_1937;Multiflorum…
54	GO:0043715	2,3-diketo-5-methylthiopentyl-1-phosphate_enolase_activity	84	1	3.3e-08	Multiflorum_1-4k_c403873_f13p3_1974
55	GO:0043716	2-hydroxy-3-keto-5-methylthiopentenyl-1-phosphate_phosphatase_activity	84	1	3.3e-08	Multiflorum_1-4k_c403873_f13p3_1974
56	GO:0046570	methylthioribulose_1-phosphate_dehydratase_activity	84	1	3.3e-08	Multiflorum_1-4k_c403873_f13p3_1974
57	GO:0030276	clathrin_binding	211	2	3.6e-08	Multiflorum_1-4k_c315824_f1p10_1361;Multiflorum_1-4k_c578303_f1p8_897
58	GO:0004364	glutathione_transferase_activity	489	46	3.6e-08	Multiflorum_1-4k_c103991_f1p6_1101;Multiflorum_1-4k_c126391_f2p5_1127;Multiflorum_1-4k_c197045_f2p10_980;Multiflorum_1-4k_c226909_f1p23_2130;Multiflorum_1-4k_c23044_f1p1_1362;Multiflorum_1-4k_c381989_f3p1_1014;Multiflorum_1-4k_c433914_f1p8_1350;Multiflorum_1-4k_c490294_f3p19_1006;Multiflorum_1-4k_c51037_f1p1_1093;Multiflorum_1-4k_c517008_f1p36_1048;Multiflorum_1-4k_c530156_f2p17_1005;Multiflorum_…
59	GO:0004185	serine-type_carboxypeptidase_activity	188	1	4.7e-08	Multiflorum_3-10k_c84518_f1p13_3158
60	GO:0019706	protein-cysteine_S-palmitoyltransferase_activity	117	1	6.6e-08	Multiflorum_1-4k_c370257_f1p4_1417
61	GO:0015238	drug_transmembrane_transporter_activity	258	0	7.2e-08
62	GO:0051213	dioxygenase_activity	1219	27	9e-08	Multiflorum_1-4k_c14002_f2p0_1180;Multiflorum_1-4k_c224897_f1p44_2929;Multiflorum_1-4k_c287504_f1p15_1020;Multiflorum_1-4k_c301522_f5p11_1287;Multiflorum_1-4k_c315735_f1p4_1443;Multiflorum_1-4k_c377963_f1p6_1655;Multiflorum_1-4k_c382531_f2p33_1227;Multiflorum_1-4k_c403633_f2p21_1181;Multiflorum_1-4k_c408813_f1p31_2881;Multiflorum_1-4k_c41019_f1p30_1761;Multiflorum_1-4k_c430796_f1p0_1146;Multiflor…
63	GO:0005545	1-phosphatidylinositol_binding	127	1	9.1e-08	Multiflorum_1-4k_c578303_f1p8_897
64	GO:0003872	6-phosphofructokinase_activity	147	0	1.1e-07
65	GO:0009931	calcium-dependent_protein_serine/threonine_kinase_activity	164	0	1.2e-07
66	GO:0046983	protein_dimerization_activity	1513	19	1.4e-07	Multiflorum_1-4k_c154182_f1p49_1402;Multiflorum_1-4k_c21817_f4p61_1547;Multiflorum_1-4k_c231330_f1p16_1817;Multiflorum_1-4k_c272539_f1p40_1173;Multiflorum_1-4k_c351597_f11p0_1485;Multiflorum_1-4k_c370353_f1p12_1816;Multiflorum_1-4k_c38939_f1p48_1343;Multiflorum_1-4k_c403534_f16p18_1444;Multiflorum_1-4k_c454694_f2p21_1442;Multiflorum_1-4k_c463962_f2p8_1540;Multiflorum_1-4k_c490285_f2p76_1287;Multi…
67	GO:0003755	peptidyl-prolyl_cis-trans_isomerase_activity	352	8	1.4e-07	Multiflorum_1-4k_c11209_f4p8_2153;Multiflorum_1-4k_c11608_f3p6_2218;Multiflorum_1-4k_c18395_f2p6_1707;Multiflorum_1-4k_c40197_f3p0_2212;Multiflorum_1-4k_c436890_f2p5_2239;Multiflorum_1-4k_c515799_f11p121_2138;Multiflorum_1-4k_c9902_f2p7_2485;Multiflorum_3-10k_c10677_f1p149_2455
68	GO:0004713	protein_tyrosine_kinase_activity	479	1	1.5e-07	Multiflorum_3-10k_c84518_f1p13_3158
69	GO:0043565	sequence-specific_DNA_binding	2141	15	1.6e-07	Multiflorum_1-4k_c176134_f3p4_1743;Multiflorum_1-4k_c189305_f1p18_2280;Multiflorum_1-4k_c193595_f1p11_2245;Multiflorum_1-4k_c305357_f2p6_2688;Multiflorum_1-4k_c377963_f1p6_1655;Multiflorum_1-4k_c43843_f1p13_2847;Multiflorum_1-4k_c484493_f2p7_1441;Multiflorum_1-4k_c509307_f1p11_1083;Multiflorum_1-4k_c515352_f4p7_2370;Multiflorum_1-4k_c516671_f3p16_1401;Multiflorum_1-4k_c575131_f1p24_768;Multifloru…
70	GO:0003735	structural_constituent_of_ribosome	1703	18	2.1e-07	Multiflorum_1-4k_c15561_f1p1_1143;Multiflorum_1-4k_c24929_f1p29_2305;Multiflorum_1-4k_c283872_f1p0_1541;Multiflorum_1-4k_c28736_f1p0_1247;Multiflorum_1-4k_c391477_f1p16_989;Multiflorum_1-4k_c404469_f3p5_1187;Multiflorum_1-4k_c407170_f4p18_1495;Multiflorum_1-4k_c461006_f31p11_1275;Multiflorum_1-4k_c462622_f2p0_1263;Multiflorum_1-4k_c463680_f3p5_1229;Multiflorum_1-4k_c560017_f1p0_1528;Multiflorum_1…
71	GO:0050502	cis-zeatin_O-beta-D-glucosyltransferase_activity	49	5	2.2e-07	Multiflorum_1-4k_c1829_f16p25_1547;Multiflorum_1-4k_c215656_f2p17_1569;Multiflorum_1-4k_c23412_f5p17_1829;Multiflorum_1-4k_c38585_f2p19_1889;Multiflorum_1-4k_c3996_f5p19_1684
72	GO:0042973	glucan_endo-1,3-beta-D-glucosidase_activity	113	0	3e-07
73	GO:0004176	ATP-dependent_peptidase_activity	132	8	3.2e-07	Multiflorum_1-4k_c110973_f1p2_1756;Multiflorum_1-4k_c11846_f2p2_2363;Multiflorum_1-4k_c24918_f1p2_2072;Multiflorum_1-4k_c265186_f1p3_2450;Multiflorum_1-4k_c315819_f1p9_2479;Multiflorum_1-4k_c417880_f1p11_1928;Multiflorum_1-4k_c531749_f1p9_2562;Multiflorum_1-4k_c58870_f1p11_2500
74	GO:0004683	calmodulin-dependent_protein_kinase_activity	175	0	5.3e-07
75	GO:0005528	FK506_binding	210	8	5.4e-07	Multiflorum_1-4k_c11209_f4p8_2153;Multiflorum_1-4k_c11608_f3p6_2218;Multiflorum_1-4k_c18395_f2p6_1707;Multiflorum_1-4k_c40197_f3p0_2212;Multiflorum_1-4k_c436890_f2p5_2239;Multiflorum_1-4k_c515799_f11p121_2138;Multiflorum_1-4k_c9902_f2p7_2485;Multiflorum_3-10k_c10677_f1p149_2455
76	GO:0010326	methionine-oxo-acid_transaminase_activity	88	0	5.4e-07
77	GO:0016765	transferase_activity,_transferring_alkyl_or_aryl_(other_than_methyl)_groups	1242	61	5.4e-07	Multiflorum_1-4k_c103991_f1p6_1101;Multiflorum_1-4k_c109339_f1p48_1677;Multiflorum_1-4k_c126391_f2p5_1127;Multiflorum_1-4k_c14042_f1p19_1284;Multiflorum_1-4k_c194904_f1p1_1623;Multiflorum_1-4k_c197045_f2p10_980;Multiflorum_1-4k_c214432_f1p4_1637;Multiflorum_1-4k_c226909_f1p23_2130;Multiflorum_1-4k_c23044_f1p1_1362;Multiflorum_1-4k_c265481_f1p33_1654;Multiflorum_1-4k_c319912_f1p4_1168;Multiflorum_…
78	GO:0030170	pyridoxal_phosphate_binding	816	7	6.8e-07	Multiflorum_1-4k_c19708_f1p7_1323;Multiflorum_1-4k_c458736_f1p14_1154;Multiflorum_1-4k_c47292_f2p26_1379;Multiflorum_1-4k_c58356_f1p19_1586;Multiflorum_1-4k_c83466_f1p10_1317;Multiflorum_3-10k_c118539_f1p200_595;Multiflorum_3-10k_c29458_f1p310_3579
79	GO:0004776	succinate-CoA_ligase_(GDP-forming)_activity	37	1	7.9e-07	Multiflorum_1-4k_c327070_f1p26_1262
80	GO:0000287	magnesium_ion_binding	882	15	8.7e-07	Multiflorum_1-4k_c10569_f3p10_2116;Multiflorum_1-4k_c122112_f2p11_1707;Multiflorum_1-4k_c150120_f1p7_1654;Multiflorum_1-4k_c370353_f1p12_1816;Multiflorum_1-4k_c371329_f1p76_1959;Multiflorum_1-4k_c403873_f13p3_1974;Multiflorum_1-4k_c431946_f1p29_1927;Multiflorum_1-4k_c477210_f1p0_1494;Multiflorum_1-4k_c577762_f1p10_907;Multiflorum_1-4k_c61611_f1p15_1370;Multiflorum_3-10k_c100202_f1p189_2012;Multif…
81	GO:0016762	xyloglucan:xyloglucosyl_transferase_activity	96	1	1.1e-06	Multiflorum_1-4k_c518166_f3p10_1056
82	GO:0004499	N,N-dimethylaniline_monooxygenase_activity	81	0	1.4e-06
83	GO:0004575	sucrose_alpha-glucosidase_activity	177	1	2.1e-06	Multiflorum_1-4k_c20451_f2p30_2174
84	GO:0005484	SNAP_receptor_activity	194	2	2.3e-06	Multiflorum_1-4k_c13290_f1p3_1269;Multiflorum_1-4k_c5018_f3p4_1206
85	GO:0004775	succinate-CoA_ligase_(ADP-forming)_activity	95	1	3.1e-06	Multiflorum_1-4k_c327070_f1p26_1262
86	GO:0005351	sugar:proton_symporter_activity	476	7	3.1e-06	Multiflorum_1-4k_c320847_f1p143_1372;Multiflorum_1-4k_c416119_f1p13_2135;Multiflorum_1-4k_c89974_f1p10_1638;Multiflorum_1-4k_c93121_f3p7_3003;Multiflorum_3-10k_c117163_f2p181_4717;Multiflorum_3-10k_c65182_f1p37_3244;Multiflorum_3-10k_c70319_f1p85_1352
87	GO:0052716	hydroquinone:oxygen_oxidoreductase_activity	192	3	3.4e-06	Multiflorum_1-4k_c352126_f17p25_2059;Multiflorum_1-4k_c413541_f1p11_1604;Multiflorum_1-4k_c82628_f1p12_2910
88	GO:0008865	fructokinase_activity	60	0	3.4e-06
89	GO:0008061	chitin_binding	96	1	6e-06	Multiflorum_1-4k_c81157_f7p4_1245
90	GO:0008810	cellulase_activity	136	0	8.6e-06
91	GO:0019239	deaminase_activity	70	0	9.4e-06
92	GO:0005381	iron_ion_transmembrane_transporter_activity	145	0	1e-05
93	GO:0005315	inorganic_phosphate_transmembrane_transporter_activity	158	1	1.1e-05	Multiflorum_3-10k_c6641_f1p245_3108
94	GO:0030060	L-malate_dehydrogenase_activity	115	1	1.1e-05	Multiflorum_1-4k_c117200_f1p13_1443
95	GO:0003857	3-hydroxyacyl-CoA_dehydrogenase_activity	78	0	1.2e-05
96	GO:0004743	pyruvate_kinase_activity	150	4	1.4e-05	Multiflorum_1-4k_c150120_f1p7_1654;Multiflorum_1-4k_c371329_f1p76_1959;Multiflorum_1-4k_c431946_f1p29_1927;Multiflorum_3-10k_c100202_f1p189_2012
97	GO:0030955	potassium_ion_binding	150	4	1.4e-05	Multiflorum_1-4k_c150120_f1p7_1654;Multiflorum_1-4k_c371329_f1p76_1959;Multiflorum_1-4k_c431946_f1p29_1927;Multiflorum_3-10k_c100202_f1p189_2012
98	GO:0004620	phospholipase_activity	716	12	1.8e-05	Multiflorum_1-4k_c116073_f2p3_1730;Multiflorum_1-4k_c187521_f1p14_2187;Multiflorum_1-4k_c309858_f1p0_1354;Multiflorum_1-4k_c4963_f3p0_1539;Multiflorum_1-4k_c544575_f1p28_1171;Multiflorum_1-4k_c565299_f1p0_1705;Multiflorum_1-4k_c569602_f1p0_1753;Multiflorum_1-4k_c571289_f1p0_1457;Multiflorum_1-4k_c574317_f1p0_1745;Multiflorum_1-4k_c65362_f1p40_1981;Multiflorum_3-10k_c100982_f1p386_3906;Multiflorum…
99	GO:0047262	polygalacturonate_4-alpha-galacturonosyltransferase_activity	74	0	1.8e-05
100	GO:0017025	TBP-class_protein_binding	118	2	3.1e-05	Multiflorum_1-4k_c265135_f1p42_3631;Multiflorum_1-4k_c81368_f5p25_1692
101	GO:0016746	transferase_activity,_transferring_acyl_groups	1731	12	3.1e-05	Multiflorum_1-4k_c142813_f1p15_1336;Multiflorum_1-4k_c154304_f1p5_1152;Multiflorum_1-4k_c370257_f1p4_1417;Multiflorum_1-4k_c44399_f1p7_1870;Multiflorum_1-4k_c45152_f1p16_1743;Multiflorum_1-4k_c478872_f1p13_1633;Multiflorum_1-4k_c515634_f240p104_1612;Multiflorum_1-4k_c562752_f1p9_897;Multiflorum_1-4k_c61371_f1p7_1784;Multiflorum_1-4k_c90188_f1p10_1146;Multiflorum_3-10k_c60402_f2p65_2290;Multifloru…
102	GO:0033907	beta-D-fucosidase_activity	42	0	3.4e-05
103	GO:0080079	cellobiose_glucosidase_activity	42	0	3.4e-05
104	GO:0016853	isomerase_activity	1606	19	4.1e-05	Multiflorum_1-4k_c11209_f4p8_2153;Multiflorum_1-4k_c11608_f3p6_2218;Multiflorum_1-4k_c146997_f1p4_1637;Multiflorum_1-4k_c154210_f1p14_1444;Multiflorum_1-4k_c18395_f2p6_1707;Multiflorum_1-4k_c19708_f1p7_1323;Multiflorum_1-4k_c40197_f3p0_2212;Multiflorum_1-4k_c403873_f13p3_1974;Multiflorum_1-4k_c436890_f2p5_2239;Multiflorum_1-4k_c490929_f1p8_1370;Multiflorum_1-4k_c515799_f11p121_2138;Multiflorum_1-…
105	GO:0015171	amino_acid_transmembrane_transporter_activity	670	10	4.4e-05	Multiflorum_1-4k_c188366_f1p23_1828;Multiflorum_1-4k_c21818_f1p4_1771;Multiflorum_1-4k_c266572_f1p28_1811;Multiflorum_1-4k_c285003_f1p10_1084;Multiflorum_1-4k_c424385_f1p3_1773;Multiflorum_1-4k_c474727_f1p29_1801;Multiflorum_1-4k_c529361_f1p57_1639;Multiflorum_1-4k_c64202_f1p15_1789;Multiflorum_1-4k_c94236_f1p8_1967;Multiflorum_3-10k_c30351_f1p37_1809
106	GO:0004707	MAP_kinase_activity	145	0	4.4e-05
107	GO:0004739	pyruvate_dehydrogenase_(acetyl-transferring)_activity	38	0	4.4e-05
108	GO:0015098	molybdate_ion_transmembrane_transporter_activity	31	0	4.6e-05
109	GO:0004674	protein_serine/threonine_kinase_activity	5691	30	4.9e-05	Multiflorum_1-4k_c124008_f1p35_2218;Multiflorum_1-4k_c146213_f1p1_1175;Multiflorum_1-4k_c178846_f1p14_3495;Multiflorum_1-4k_c232433_f1p20_1519;Multiflorum_1-4k_c268215_f1p8_3556;Multiflorum_1-4k_c277078_f1p23_2523;Multiflorum_1-4k_c303663_f6p18_1538;Multiflorum_1-4k_c351664_f5p6_1900;Multiflorum_1-4k_c3723_f7p9_3530;Multiflorum_1-4k_c373565_f1p4_1409;Multiflorum_1-4k_c374454_f1p25_2949;Multifloru…
110	GO:0000149	SNARE_binding	249	2	5.3e-05	Multiflorum_1-4k_c13290_f1p3_1269;Multiflorum_1-4k_c5018_f3p4_1206
111	GO:0009982	pseudouridine_synthase_activity	67	0	5.5e-05
112	GO:0080083	beta-gentiobiose_beta-glucosidase_activity	40	0	5.9e-05
113	GO:0005506	iron_ion_binding	1983	38	6.9e-05	Multiflorum_1-4k_c13681_f1p8_1267;Multiflorum_1-4k_c14334_f5p14_1695;Multiflorum_1-4k_c155295_f1p40_1841;Multiflorum_1-4k_c1797_f6p20_1688;Multiflorum_1-4k_c179813_f1p0_1200;Multiflorum_1-4k_c184001_f1p29_1859;Multiflorum_1-4k_c200800_f1p4_1466;Multiflorum_1-4k_c22319_f1p11_1511;Multiflorum_1-4k_c231802_f2p3_1745;Multiflorum_1-4k_c266820_f1p20_1984;Multiflorum_1-4k_c287504_f1p15_1020;Multiflorum_…
114	GO:0004370	glycerol_kinase_activity	75	1	6.9e-05	Multiflorum_1-4k_c24359_f1p11_2047
115	GO:0042803	protein_homodimerization_activity	366	3	8.2e-05	Multiflorum_1-4k_c370353_f1p12_1816;Multiflorum_1-4k_c60138_f3p11_1953;Multiflorum_1-4k_c86937_f1p29_3000
116	GO:0042285	xylosyltransferase_activity	53	1	8.9e-05	Multiflorum_1-4k_c236168_f1p70_1574
117	GO:0042972	licheninase_activity	54	0	0.0001
118	GO:0009044	xylan_1,4-beta-xylosidase_activity	46	0	0.00011
119	GO:0036402	proteasome-activating_ATPase_activity	106	2	0.00013	Multiflorum_1-4k_c265135_f1p42_3631;Multiflorum_1-4k_c81368_f5p25_1692
120	GO:0031624	ubiquitin_conjugating_enzyme_binding	94	1	0.00014	Multiflorum_1-4k_c12061_f3p24_1322
121	GO:0008171	O-methyltransferase_activity	386	14	0.00015	Multiflorum_1-4k_c154182_f1p49_1402;Multiflorum_1-4k_c21817_f4p61_1547;Multiflorum_1-4k_c272539_f1p40_1173;Multiflorum_1-4k_c351597_f11p0_1485;Multiflorum_1-4k_c38939_f1p48_1343;Multiflorum_1-4k_c403534_f16p18_1444;Multiflorum_1-4k_c454694_f2p21_1442;Multiflorum_1-4k_c490285_f2p76_1287;Multiflorum_1-4k_c516586_f66p220_1442;Multiflorum_1-4k_c517123_f5p212_1223;Multiflorum_1-4k_c517738_f12p98_1113;…
122	GO:0004478	methionine_adenosyltransferase_activity	248	11	0.00015	Multiflorum_1-4k_c109339_f1p48_1677;Multiflorum_1-4k_c194904_f1p1_1623;Multiflorum_1-4k_c214432_f1p4_1637;Multiflorum_1-4k_c265481_f1p33_1654;Multiflorum_1-4k_c455138_f1p4_1588;Multiflorum_1-4k_c559379_f2p3_1639;Multiflorum_1-4k_c562239_f1p0_1234;Multiflorum_1-4k_c565075_f1p0_1253;Multiflorum_1-4k_c574829_f1p0_1109;Multiflorum_3-10k_c30588_f1p250_1645;Multiflorum_3-10k_c44846_f1p318_1914
123	GO:0033855	nicotianamine_aminotransferase_activity	110	3	0.00015	Multiflorum_1-4k_c458736_f1p14_1154;Multiflorum_1-4k_c58356_f1p19_1586;Multiflorum_3-10k_c118539_f1p200_595
124	GO:0004029	aldehyde_dehydrogenase_(NAD)_activity	218	6	0.00015	Multiflorum_1-4k_c229370_f3p5_1491;Multiflorum_1-4k_c434514_f1p30_2121;Multiflorum_1-4k_c517325_f82p36_1812;Multiflorum_3-10k_c101501_f1p126_2356;Multiflorum_3-10k_c22507_f1p130_2027;Multiflorum_3-10k_c78791_f1p72_4339
125	GO:0008107	galactoside_2-alpha-L-fucosyltransferase_activity	67	0	0.00018
126	GO:0008649	rRNA_methyltransferase_activity	27	0	0.00019
127	GO:0008239	dipeptidyl-peptidase_activity	32	0	0.00021
128	GO:0003690	double-stranded_DNA_binding	674	5	0.00021	Multiflorum_1-4k_c176134_f3p4_1743;Multiflorum_1-4k_c45580_f1p4_1711;Multiflorum_1-4k_c515352_f4p7_2370;Multiflorum_1-4k_c59492_f2p6_1686;Multiflorum_1-4k_c90406_f1p17_2851
129	GO:0046715	borate_transmembrane_transporter_activity	12	0	0.00021
130	GO:0005451	monovalent_cation:proton_antiporter_activity	97	2	0.00022	Multiflorum_1-4k_c172331_f6p16_2821;Multiflorum_1-4k_c92695_f1p5_1702
131	GO:0008417	fucosyltransferase_activity	108	0	0.00024
132	GO:0000822	inositol_hexakisphosphate_binding	44	0	0.00029
133	GO:0004362	glutathione-disulfide_reductase_activity	59	0	0.0003
134	GO:0004340	glucokinase_activity	44	0	0.00031
135	GO:0019158	mannokinase_activity	44	0	0.00031
136	GO:0004325	ferrochelatase_activity	43	0	0.00031
137	GO:0070180	large_ribosomal_subunit_rRNA_binding	142	4	0.00032	Multiflorum_1-4k_c404469_f3p5_1187;Multiflorum_1-4k_c461006_f31p11_1275;Multiflorum_1-4k_c462622_f2p0_1263;Multiflorum_1-4k_c463680_f3p5_1229
138	GO:0000295	adenine_nucleotide_transmembrane_transporter_activity	31	0	0.00033
139	GO:0005346	purine_ribonucleotide_transmembrane_transporter_activity	31	0	0.00033
140	GO:0015211	purine_nucleoside_transmembrane_transporter_activity	31	0	0.00033
141	GO:0004564	beta-fructofuranosidase_activity	205	1	0.00035	Multiflorum_1-4k_c20451_f2p30_2174
142	GO:0046556	alpha-L-arabinofuranosidase_activity	85	0	0.00037
143	GO:0051119	sugar_transmembrane_transporter_activity	541	7	0.00037	Multiflorum_1-4k_c320847_f1p143_1372;Multiflorum_1-4k_c416119_f1p13_2135;Multiflorum_1-4k_c89974_f1p10_1638;Multiflorum_1-4k_c93121_f3p7_3003;Multiflorum_3-10k_c117163_f2p181_4717;Multiflorum_3-10k_c65182_f1p37_3244;Multiflorum_3-10k_c70319_f1p85_1352
144	GO:0004157	dihydropyrimidinase_activity	18	0	0.00038
145	GO:0035529	NADH_pyrophosphatase_activity	16	0	0.00038
146	GO:0032050	clathrin_heavy_chain_binding	33	0	0.00038
147	GO:0003934	GTP_cyclohydrolase_I_activity	27	0	0.00038
148	GO:0004650	polygalacturonase_activity	41	0	0.0004
149	GO:0004143	diacylglycerol_kinase_activity	60	1	0.00047	Multiflorum_3-10k_c6224_f1p12_2801
150	GO:0050373	UDP-arabinose_4-epimerase_activity	20	0	0.0005
151	GO:0008375	acetylglucosaminyltransferase_activity	152	1	0.00053	Multiflorum_1-4k_c233638_f1p38_1831
152	GO:0016840	carbon-nitrogen_lyase_activity	498	17	0.00055	Multiflorum_1-4k_c163180_f1p9_1018;Multiflorum_1-4k_c214034_f3p0_1542;Multiflorum_1-4k_c260265_f1p163_1124;Multiflorum_1-4k_c26973_f1p5_1751;Multiflorum_1-4k_c282644_f3p0_1097;Multiflorum_1-4k_c382005_f3p3_1076;Multiflorum_1-4k_c460533_f3p11_2112;Multiflorum_1-4k_c494181_f1p20_2554;Multiflorum_1-4k_c518372_f3p145_1933;Multiflorum_1-4k_c564001_f1p0_2289;Multiflorum_1-4k_c565841_f1p5_977;Multifloru…
153	GO:0008353	RNA_polymerase_II_carboxy-terminal_domain_kinase_activity	88	0	0.00055
154	GO:0004567	beta-mannosidase_activity	50	0	0.00055
155	GO:0008318	protein_prenyltransferase_activity	39	0	0.00057
156	GO:0004634	phosphopyruvate_hydratase_activity	73	0	0.00062
157	GO:0008308	voltage-gated_anion_channel_activity	151	0	0.00063
158	GO:0016872	intramolecular_lyase_activity	85	0	0.00065
159	GO:0047150	betaine-homocysteine_S-methyltransferase_activity	45	2	0.00066	Multiflorum_1-4k_c577916_f1p11_941;Multiflorum_3-10k_c54402_f1p50_909
160	GO:0019205	nucleobase-containing_compound_kinase_activity	149	0	0.00073
161	GO:0009045	xylose_isomerase_activity	20	0	0.00075
162	GO:0080039	xyloglucan_endotransglucosylase_activity	8	0	0.00077
163	GO:0008474	palmitoyl-(protein)_hydrolase_activity	35	0	0.0008
164	GO:0009916	alternative_oxidase_activity	11	5	0.00081	Multiflorum_1-4k_c271361_f1p3_1230;Multiflorum_1-4k_c282166_f4p8_1067;Multiflorum_1-4k_c371086_f1p8_1381;Multiflorum_1-4k_c375456_f1p4_1277;Multiflorum_3-10k_c17218_f1p5_883
165	GO:0031418	L-ascorbic_acid_binding	86	0	0.00081
166	GO:0015114	phosphate_ion_transmembrane_transporter_activity	8	0	0.00091
167	GO:0016298	lipase_activity	794	12	0.00094	Multiflorum_1-4k_c116073_f2p3_1730;Multiflorum_1-4k_c187521_f1p14_2187;Multiflorum_1-4k_c309858_f1p0_1354;Multiflorum_1-4k_c4963_f3p0_1539;Multiflorum_1-4k_c544575_f1p28_1171;Multiflorum_1-4k_c565299_f1p0_1705;Multiflorum_1-4k_c569602_f1p0_1753;Multiflorum_1-4k_c571289_f1p0_1457;Multiflorum_1-4k_c574317_f1p0_1745;Multiflorum_1-4k_c65362_f1p40_1981;Multiflorum_3-10k_c100982_f1p386_3906;Multiflorum…
168	GO:0047701	beta-L-arabinosidase_activity	30	0	0.00095
169	GO:0008898	S-adenosylmethionine-homocysteine_S-methyltransferase_activity	44	2	0.00097	Multiflorum_1-4k_c577916_f1p11_941;Multiflorum_3-10k_c54402_f1p50_909
170	GO:0015020	glucuronosyltransferase_activity	42	1	0.00097	Multiflorum_1-4k_c236168_f1p70_1574
171	GO:0004072	aspartate_kinase_activity	14	0	0.00098
172	GO:0004528	phosphodiesterase_I_activity	16	0	0.00098
173	GO:0070569	uridylyltransferase_activity	64	0	0.00099
174	GO:0003885	D-arabinono-1,4-lactone_oxidase_activity	35	0	0.00103
175	GO:0004420	hydroxymethylglutaryl-CoA_reductase_(NADPH)_activity	13	0	0.00105
176	GO:0016149	translation_release_factor_activity,_codon_specific	42	1	0.00116	Multiflorum_3-10k_c10305_f1p93_4688
177	GO:0001046	core_promoter_sequence-specific_DNA_binding	76	0	0.00119
178	GO:0004693	cyclin-dependent_protein_serine/threonine_kinase_activity	79	0	0.00123
179	GO:0045549	9-cis-epoxycarotenoid_dioxygenase_activity	18	0	0.00126
180	GO:0016206	catechol_O-methyltransferase_activity	74	3	0.00132	Multiflorum_1-4k_c351597_f11p0_1485;Multiflorum_1-4k_c454694_f2p21_1442;Multiflorum_1-4k_c517738_f12p98_1113
181	GO:0017128	phospholipid_scramblase_activity	36	0	0.00133
182	GO:0015369	calcium:proton_antiporter_activity	43	0	0.00133
183	GO:0005536	glucose_binding	46	0	0.00134
184	GO:0000062	fatty-acyl-CoA_binding	103	0	0.00143
185	GO:0001078	transcriptional_repressor_activity,_RNA_polymerase_II_core_promoter_proximal_reg...	26	2	0.00148	Multiflorum_1-4k_c176134_f3p4_1743;Multiflorum_1-4k_c515352_f4p7_2370
186	GO:0005507	copper_ion_binding	1164	15	0.00149	Multiflorum_1-4k_c153428_f1p18_1613;Multiflorum_1-4k_c21596_f16p18_1773;Multiflorum_1-4k_c231330_f1p16_1817;Multiflorum_1-4k_c261307_f2p22_2151;Multiflorum_1-4k_c309671_f2p10_1749;Multiflorum_1-4k_c317704_f2p18_1400;Multiflorum_1-4k_c352126_f17p25_2059;Multiflorum_1-4k_c353302_f3p6_2059;Multiflorum_1-4k_c368320_f1p0_1892;Multiflorum_1-4k_c413541_f1p11_1604;Multiflorum_1-4k_c462809_f2p12_1699;Mult…
187	GO:0016620	oxidoreductase_activity,_acting_on_the_aldehyde_or_oxo_group_of_donors,_NAD_or_N...	462	9	0.00151	Multiflorum_1-4k_c229370_f3p5_1491;Multiflorum_1-4k_c434514_f1p30_2121;Multiflorum_1-4k_c515560_f4p8_1402;Multiflorum_1-4k_c517325_f82p36_1812;Multiflorum_3-10k_c101501_f1p126_2356;Multiflorum_3-10k_c22507_f1p130_2027;Multiflorum_3-10k_c33452_f1p237_1180;Multiflorum_3-10k_c78791_f1p72_4339;Multiflorum_3-10k_c89512_f1p118_1441
188	GO:0052893	N1-acetylspermine:oxygen_oxidoreductase_(propane-1,3-diamine-forming)_activity	11	0	0.00151
189	GO:0052896	spermidine_oxidase_(propane-1,3-diamine-forming)_activity	11	0	0.00151
190	GO:0052897	N8-acetylspermidine:oxygen_oxidoreductase_(propane-1,3-diamine-forming)_activity	11	0	0.00151
191	GO:0052898	N1-acetylspermidine:oxygen_oxidoreductase_(propane-1,3-diamine-forming)_activity	11	0	0.00151
192	GO:0052900	spermine_oxidase_(propane-1,3-diamine-forming)_activity	11	0	0.00151
193	GO:0050897	cobalt_ion_binding	192	3	0.00151	Multiflorum_1-4k_c153428_f1p18_1613;Multiflorum_1-4k_c434514_f1p30_2121;Multiflorum_1-4k_c86937_f1p29_3000
194	GO:0071917	triose-phosphate_transmembrane_transporter_activity	12	0	0.00153
195	GO:0004467	long-chain_fatty_acid-CoA_ligase_activity	50	0	0.00154
196	GO:0008237	metallopeptidase_activity	601	11	0.00179	Multiflorum_1-4k_c110973_f1p2_1756;Multiflorum_1-4k_c11846_f2p2_2363;Multiflorum_1-4k_c155798_f2p3_2036;Multiflorum_1-4k_c24918_f1p2_2072;Multiflorum_1-4k_c262237_f1p3_2142;Multiflorum_1-4k_c265186_f1p3_2450;Multiflorum_1-4k_c315819_f1p9_2479;Multiflorum_1-4k_c417880_f1p11_1928;Multiflorum_1-4k_c429190_f1p3_2108;Multiflorum_1-4k_c58870_f1p11_2500;Multiflorum_1-4k_c85994_f1p3_2053
197	GO:0019200	carbohydrate_kinase_activity	260	0	0.0018
198	GO:0003995	acyl-CoA_dehydrogenase_activity	74	0	0.00181
199	GO:0052890	oxidoreductase_activity,_acting_on_the_CH-CH_group_of_donors,_with_a_flavin_as_a...	74	0	0.00181
200	GO:0016621	cinnamoyl-CoA_reductase_activity	38	1	0.00182	Multiflorum_1-4k_c515560_f4p8_1402
201	GO:0008134	transcription_factor_binding	155	2	0.00187	Multiflorum_1-4k_c265135_f1p42_3631;Multiflorum_1-4k_c81368_f5p25_1692
202	GO:0004345	glucose-6-phosphate_dehydrogenase_activity	36	0	0.00198
203	GO:0001735	prenylcysteine_oxidase_activity	20	0	0.00202
204	GO:0010011	auxin_binding	52	0	0.00209
205	GO:0003677	DNA_binding	11189	324	0.0021	Multiflorum_1-4k_c100822_f1p33_2099;Multiflorum_1-4k_c101964_f1p7_1509;Multiflorum_1-4k_c105443_f6p12_3838;Multiflorum_1-4k_c106768_f14p0_1521;Multiflorum_1-4k_c113304_f1p9_1356;Multiflorum_1-4k_c113541_f2p22_2133;Multiflorum_1-4k_c113889_f1p0_1469;Multiflorum_1-4k_c115686_f2p9_3277;Multiflorum_1-4k_c11664_f14p9_3281;Multiflorum_1-4k_c120223_f1p1_2312;Multiflorum_1-4k_c120377_f1p0_2796;Multifloru…
206	GO:0047668	amygdalin_beta-glucosidase_activity	27	0	0.00218
207	GO:0050224	prunasin_beta-glucosidase_activity	27	0	0.00218
208	GO:0046910	pectinesterase_inhibitor_activity	33	0	0.0022
209	GO:0016894	endonuclease_activity,_active_with_either_ribo-_or_deoxyribonucleic_acids_and_pr...	35	0	0.00226
210	GO:0042132	fructose_1,6-bisphosphate_1-phosphatase_activity	9	0	0.00244
211	GO:0016854	racemase_and_epimerase_activity	219	2	0.00253	Multiflorum_1-4k_c154210_f1p14_1444;Multiflorum_3-10k_c82892_f1p35_1479
212	GO:0003939	L-iditol_2-dehydrogenase_activity	26	0	0.00256
213	GO:0016742	hydroxymethyl-,_formyl-_and_related_transferase_activity	75	0	0.00259
214	GO:0004338	glucan_exo-1,3-beta-glucosidase_activity	76	2	0.00259	Multiflorum_1-4k_c462620_f1p6_1426;Multiflorum_1-4k_c563108_f1p6_993
215	GO:0046922	peptide-O-fucosyltransferase_activity	25	0	0.00266
216	GO:0008967	phosphoglycolate_phosphatase_activity	12	0	0.00275
217	GO:0016207	4-coumarate-CoA_ligase_activity	54	1	0.00276	Multiflorum_3-10k_c41283_f1p61_2091
218	GO:0004477	methenyltetrahydrofolate_cyclohydrolase_activity	39	1	0.00276	Multiflorum_1-4k_c420372_f1p14_2277
219	GO:0004488	methylenetetrahydrofolate_dehydrogenase_(NADP+)_activity	39	1	0.00276	Multiflorum_1-4k_c420372_f1p14_2277
220	GO:0003846	2-acylglycerol_O-acyltransferase_activity	21	0	0.00278
221	GO:0008469	histone-arginine_N-methyltransferase_activity	34	0	0.00314
222	GO:0004427	inorganic_diphosphatase_activity	402	2	0.00319	Multiflorum_1-4k_c577762_f1p10_907;Multiflorum_3-10k_c65842_f1p37_1880
223	GO:0003942	N-acetyl-gamma-glutamyl-phosphate_reductase_activity	24	0	0.00333
224	GO:0005452	inorganic_anion_exchanger_activity	14	0	0.00341
225	GO:0004124	cysteine_synthase_activity	60	1	0.00344	Multiflorum_1-4k_c47292_f2p26_1379
226	GO:0016811	hydrolase_activity,_acting_on_carbon-nitrogen_(but_not_peptide)_bonds,_in_linear...	278	4	0.00346	Multiflorum_1-4k_c260988_f1p35_1204;Multiflorum_1-4k_c357810_f1p21_4686;Multiflorum_1-4k_c413443_f1p12_3067;Multiflorum_1-4k_c9772_f1p13_1380
227	GO:0008936	nicotinamidase_activity	11	1	0.00346	Multiflorum_1-4k_c9772_f1p13_1380
228	GO:0009918	sterol_delta7_reductase_activity	12	0	0.00348
229	GO:0015137	citrate_transmembrane_transporter_activity	18	0	0.00348
230	GO:0015165	pyrimidine_nucleotide-sugar_transmembrane_transporter_activity	20	0	0.0035
231	GO:0046523	S-methyl-5-thioribose-1-phosphate_isomerase_activity	48	3	0.00373	Multiflorum_1-4k_c146997_f1p4_1637;Multiflorum_3-10k_c54004_f1p123_663;Multiflorum_3-10k_c90194_f1p148_1297
232	GO:0005345	purine_nucleobase_transmembrane_transporter_activity	42	0	0.00388
233	GO:0008271	secondary_active_sulfate_transmembrane_transporter_activity	134	0	0.0039
234	GO:0015095	magnesium_ion_transmembrane_transporter_activity	57	0	0.004
235	GO:0047763	caffeate_O-methyltransferase_activity	47	2	0.00405	Multiflorum_1-4k_c351597_f11p0_1485;Multiflorum_1-4k_c454694_f2p21_1442
236	GO:0016783	sulfurtransferase_activity	40	0	0.00406
237	GO:0004655	porphobilinogen_synthase_activity	31	0	0.00412
238	GO:0034593	phosphatidylinositol_bisphosphate_phosphatase_activity	34	0	0.00434
239	GO:0034595	phosphatidylinositol_phosphate_5-phosphatase_activity	34	0	0.00434
240	GO:0008725	DNA-3-methyladenine_glycosylase_activity	9	0	0.00444
241	GO:0004329	formate-tetrahydrofolate_ligase_activity	24	1	0.00447	Multiflorum_1-4k_c420372_f1p14_2277
242	GO:0044212	transcription_regulatory_region_DNA_binding	439	3	0.00449	Multiflorum_1-4k_c176134_f3p4_1743;Multiflorum_1-4k_c515352_f4p7_2370;Multiflorum_1-4k_c90406_f1p17_2851
243	GO:0042162	telomeric_DNA_binding	97	0	0.00455
244	GO:0046923	ER_retention_sequence_binding	61	2	0.00456	Multiflorum_1-4k_c235374_f1p22_2534;Multiflorum_1-4k_c515996_f2p65_1031
245	GO:0016646	oxidoreductase_activity,_acting_on_the_CH-NH_group_of_donors,_NAD_or_NADP_as_acc...	151	3	0.0047	Multiflorum_1-4k_c420372_f1p14_2277;Multiflorum_1-4k_c434514_f1p30_2121;Multiflorum_1-4k_c59583_f1p16_2270
246	GO:0004311	farnesyltranstransferase_activity	19	0	0.00477
247	GO:0008138	protein_tyrosine/serine/threonine_phosphatase_activity	84	0	0.00481
248	GO:0047427	cyanoalanine_nitrilase_activity	15	1	0.00484	Multiflorum_1-4k_c234629_f1p12_1439
249	GO:0003994	aconitate_hydratase_activity	66	4	0.00485	Multiflorum_1-4k_c231330_f1p16_1817;Multiflorum_1-4k_c47833_f2p20_2780;Multiflorum_1-4k_c97332_f2p5_1232;Multiflorum_3-10k_c32252_f1p41_1621
250	GO:0008270	zinc_ion_binding	8862	289	0.00495	Multiflorum_1-4k_c100822_f1p33_2099;Multiflorum_1-4k_c101964_f1p7_1509;Multiflorum_1-4k_c110973_f1p2_1756;Multiflorum_1-4k_c113415_f1p15_3714;Multiflorum_1-4k_c113541_f2p22_2133;Multiflorum_1-4k_c113889_f1p0_1469;Multiflorum_1-4k_c11664_f14p9_3281;Multiflorum_1-4k_c117236_f1p10_1866;Multiflorum_1-4k_c11846_f2p2_2363;Multiflorum_1-4k_c118662_f3p9_1488;Multiflorum_1-4k_c120377_f1p0_2796;Multiflorum…
251	GO:0016635	oxidoreductase_activity,_acting_on_the_CH-CH_group_of_donors,_quinone_or_related...	37	1	0.00497	Multiflorum_1-4k_c7742_f1p14_1301
252	GO:0004708	MAP_kinase_kinase_activity	10	0	0.00504
253	GO:0004177	aminopeptidase_activity	251	4	0.00519	Multiflorum_1-4k_c155798_f2p3_2036;Multiflorum_1-4k_c262237_f1p3_2142;Multiflorum_1-4k_c429190_f1p3_2108;Multiflorum_1-4k_c85994_f1p3_2053
254	GO:0046522	S-methyl-5-thioribose_kinase_activity	26	0	0.0054
255	GO:0003854	3-beta-hydroxy-delta5-steroid_dehydrogenase_activity	48	0	0.00542
256	GO:0070568	guanylyltransferase_activity	83	0	0.00554
257	GO:0004042	acetyl-CoA:L-glutamate_N-acetyltransferase_activity	25	0	0.00565
258	GO:0004363	glutathione_synthase_activity	21	1	0.00567	Multiflorum_1-4k_c370353_f1p12_1816
259	GO:0043295	glutathione_binding	21	1	0.00567	Multiflorum_1-4k_c370353_f1p12_1816
260	GO:0016801	hydrolase_activity,_acting_on_ether_bonds	56	2	0.00576	Multiflorum_1-4k_c21596_f16p18_1773;Multiflorum_1-4k_c60567_f2p50_2080
261	GO:0004459	L-lactate_dehydrogenase_activity	5	0	0.00576
262	GO:0051184	cofactor_transporter_activity	39	0	0.00582
263	GO:0016799	hydrolase_activity,_hydrolyzing_N-glycosyl_compounds	100	0	0.0059
264	GO:0008238	exopeptidase_activity	474	5	0.00591	Multiflorum_1-4k_c155798_f2p3_2036;Multiflorum_1-4k_c262237_f1p3_2142;Multiflorum_1-4k_c429190_f1p3_2108;Multiflorum_1-4k_c85994_f1p3_2053;Multiflorum_3-10k_c84518_f1p13_3158
265	GO:0005261	cation_channel_activity	123	1	0.00599	Multiflorum_1-4k_c28109_f2p11_1911
266	GO:0016168	chlorophyll_binding	22	0	0.00614
267	GO:0042802	identical_protein_binding	740	8	0.00617	Multiflorum_1-4k_c143931_f1p4_2285;Multiflorum_1-4k_c146669_f1p5_1781;Multiflorum_1-4k_c19708_f1p7_1323;Multiflorum_1-4k_c216526_f1p5_2246;Multiflorum_1-4k_c370353_f1p12_1816;Multiflorum_1-4k_c392664_f1p2_1118;Multiflorum_1-4k_c60138_f3p11_1953;Multiflorum_1-4k_c86937_f1p29_3000
268	GO:0005542	folic_acid_binding	10	0	0.00626
269	GO:0047334	diphosphate-fructose-6-phosphate_1-phosphotransferase_activity	42	0	0.0063
270	GO:0004424	imidazoleglycerol-phosphate_dehydratase_activity	18	0	0.00649
271	GO:0015198	oligopeptide_transporter_activity	19	1	0.00655	Multiflorum_1-4k_c23570_f1p17_2280
272	GO:0000293	ferric-chelate_reductase_activity	7	0	0.00662
273	GO:0004411	homogentisate_1,2-dioxygenase_activity	14	0	0.00668
274	GO:0016615	malate_dehydrogenase_activity	226	3	0.00678	Multiflorum_1-4k_c117200_f1p13_1443;Multiflorum_1-4k_c81782_f1p25_1852;Multiflorum_1-4k_c86937_f1p29_3000
275	GO:0035242	protein-arginine_omega-N_asymmetric_methyltransferase_activity	26	0	0.00679
276	GO:0047654	alliin_lyase_activity	19	0	0.00679
277	GO:0008891	glycolate_oxidase_activity	38	0	0.0068
278	GO:0004819	glutamine-tRNA_ligase_activity	20	1	0.00685	Multiflorum_1-4k_c89494_f1p10_2593
279	GO:0004144	diacylglycerol_O-acyltransferase_activity	23	1	0.00687	Multiflorum_1-4k_c142813_f1p15_1336
280	GO:0016906	sterol_3-beta-glucosyltransferase_activity	27	0	0.00698
281	GO:0016833	oxo-acid-lyase_activity	33	0	0.00703
282	GO:0000182	rDNA_binding	3	0	0.00703
283	GO:0016860	intramolecular_oxidoreductase_activity	504	7	0.00709	Multiflorum_1-4k_c146997_f1p4_1637;Multiflorum_1-4k_c403873_f13p3_1974;Multiflorum_1-4k_c490929_f1p8_1370;Multiflorum_1-4k_c563904_f1p1_1446;Multiflorum_1-4k_c567424_f1p0_1414;Multiflorum_3-10k_c54004_f1p123_663;Multiflorum_3-10k_c90194_f1p148_1297
284	GO:0047918	GDP-mannose_3,5-epimerase_activity	21	1	0.0071	Multiflorum_3-10k_c82892_f1p35_1479
285	GO:0016847	1-aminocyclopropane-1-carboxylate_synthase_activity	25	1	0.00714	Multiflorum_1-4k_c83466_f1p10_1317
286	GO:0003825	alpha,alpha-trehalose-phosphate_synthase_(UDP-forming)_activity	53	0	0.00724
287	GO:0016776	phosphotransferase_activity,_phosphate_group_as_acceptor	111	0	0.00729
288	GO:0004475	mannose-1-phosphate_guanylyltransferase_activity	56	0	0.00729
289	GO:0016645	oxidoreductase_activity,_acting_on_the_CH-NH_group_of_donors	184	3	0.00737	Multiflorum_1-4k_c420372_f1p14_2277;Multiflorum_1-4k_c434514_f1p30_2121;Multiflorum_1-4k_c59583_f1p16_2270
290	GO:0010279	indole-3-acetic_acid_amido_synthetase_activity	4	0	0.00741
291	GO:0004337	geranyltranstransferase_activity	25	0	0.00763
292	GO:0003746	translation_elongation_factor_activity	780	18	0.00763	Multiflorum_1-4k_c107573_f2p4_1372;Multiflorum_1-4k_c123782_f2p0_1989;Multiflorum_1-4k_c140996_f1p26_1818;Multiflorum_1-4k_c254560_f2p50_1742;Multiflorum_1-4k_c263420_f1p2_2446;Multiflorum_1-4k_c382468_f2p9_1101;Multiflorum_1-4k_c385009_f2p3_2341;Multiflorum_1-4k_c402808_f1p15_1003;Multiflorum_1-4k_c460859_f3p1_1580;Multiflorum_1-4k_c462503_f1p48_2829;Multiflorum_1-4k_c561870_f1p15_969;Multifloru…
293	GO:0000977	RNA_polymerase_II_regulatory_region_sequence-specific_DNA_binding	228	3	0.00789	Multiflorum_1-4k_c176134_f3p4_1743;Multiflorum_1-4k_c515352_f4p7_2370;Multiflorum_1-4k_c90406_f1p17_2851
294	GO:0004604	phosphoadenylyl-sulfate_reductase_(thioredoxin)_activity	38	2	0.00793	Multiflorum_1-4k_c351731_f15p21_1764;Multiflorum_3-10k_c97052_f1p38_689
295	GO:0033926	glycopeptide_alpha-N-acetylgalactosaminidase_activity	43	0	0.00798
296	GO:0016857	racemase_and_epimerase_activity,_acting_on_carbohydrates_and_derivatives	164	2	0.00812	Multiflorum_1-4k_c154210_f1p14_1444;Multiflorum_3-10k_c82892_f1p35_1479
297	GO:0015204	urea_transmembrane_transporter_activity	7	0	0.00817
298	GO:0016634	oxidoreductase_activity,_acting_on_the_CH-CH_group_of_donors,_oxygen_as_acceptor	66	0	0.00828
299	GO:0017095	heparan_sulfate_6-O-sulfotransferase_activity	19	0	0.00832
300	GO:0016417	S-acyltransferase_activity	206	1	0.00836	Multiflorum_1-4k_c370257_f1p4_1417
301	GO:0004809	tRNA_(guanine-N2-)-methyltransferase_activity	16	0	0.00841
302	GO:0016813	hydrolase_activity,_acting_on_carbon-nitrogen_(but_not_peptide)_bonds,_in_linear...	36	0	0.00852
303	GO:0016755	transferase_activity,_transferring_amino-acyl_groups	30	0	0.00867
304	GO:0004536	deoxyribonuclease_activity	108	0	0.00873
305	GO:0004300	enoyl-CoA_hydratase_activity	46	0	0.00891
306	GO:0004802	transketolase_activity	33	1	0.00892	Multiflorum_1-4k_c62249_f1p23_2184
307	GO:0016597	amino_acid_binding	239	0	0.00895
308	GO:0042500	aspartic_endopeptidase_activity,_intramembrane_cleaving	38	0	0.00914
309	GO:0003993	acid_phosphatase_activity	151	0	0.00951
310	GO:0047216	inositol_3-alpha-galactosyltransferase_activity	20	1	0.00953	Multiflorum_1-4k_c82735_f1p29_1211
311	GO:0008047	enzyme_activator_activity	447	0	0.00971
312	GO:0004806	triglyceride_lipase_activity	23	0	0.00979
313	GO:0070403	NAD+_binding	18	0	0.00987
314	GO:0005244	voltage-gated_ion_channel_activity	272	1	0.00992	Multiflorum_1-4k_c28109_f2p11_1911
315	GO:0022843	voltage-gated_cation_channel_activity	121	1	0.01003	Multiflorum_1-4k_c28109_f2p11_1911
316	GO:0004830	tryptophan-tRNA_ligase_activity	6	0	0.01012
317	GO:0008477	purine_nucleosidase_activity	44	0	0.0102
318	GO:0004792	thiosulfate_sulfurtransferase_activity	7	0	0.01022
319	GO:0042292	URM1_activating_enzyme_activity	7	0	0.01022
320	GO:0061604	molybdopterin-synthase_sulfurtransferase_activity	7	0	0.01022
321	GO:0061605	molybdopterin-synthase_adenylyltransferase_activity	7	0	0.01022
322	GO:0070733	protein_adenylyltransferase_activity	7	0	0.01022
323	GO:0004663	Rab_geranylgeranyltransferase_activity	20	0	0.01042
324	GO:0046423	allene-oxide_cyclase_activity	7	0	0.01064
325	GO:0015926	glucosidase_activity	556	5	0.0107	Multiflorum_1-4k_c20451_f2p30_2174;Multiflorum_1-4k_c42399_f1p16_1700;Multiflorum_1-4k_c462620_f1p6_1426;Multiflorum_1-4k_c563108_f1p6_993;Multiflorum_1-4k_c6767_f3p7_1849
326	GO:0051507	beta-sitosterol_UDP-glucosyltransferase_activity	24	0	0.01074
327	GO:0004332	fructose-bisphosphate_aldolase_activity	79	1	0.01082	Multiflorum_3-10k_c40282_f6p167_2365
328	GO:0017091	AU-rich_element_binding	8	0	0.01085
329	GO:0004856	xylulokinase_activity	18	0	0.01095
330	GO:0046429	4-hydroxy-3-methylbut-2-en-1-yl_diphosphate_synthase_activity	7	0	0.01105
331	GO:0052592	oxidoreductase_activity,_acting_on_CH_or_CH2_groups,_with_an_iron-sulfur_protein...	7	0	0.01105
332	GO:0016778	diphosphotransferase_activity	79	1	0.01107	Multiflorum_1-4k_c61611_f1p15_1370
333	GO:0016892	endoribonuclease_activity,_producing_3'-phosphomonoesters	31	0	0.0112
334	GO:0004622	lysophospholipase_activity	21	0	0.0113
335	GO:0001085	RNA_polymerase_II_transcription_factor_binding	19	0	0.0116
336	GO:0004566	beta-glucuronidase_activity	34	0	0.01195
337	GO:0004558	alpha-1,4-glucosidase_activity	8	0	0.01196
338	GO:0032450	maltose_alpha-glucosidase_activity	8	0	0.01196
339	GO:0047980	hippurate_hydrolase_activity	9	0	0.01208
340	GO:0008661	1-deoxy-D-xylulose-5-phosphate_synthase_activity	8	0	0.01231
341	GO:0005249	voltage-gated_potassium_channel_activity	118	1	0.01231	Multiflorum_1-4k_c28109_f2p11_1911
342	GO:0005267	potassium_channel_activity	118	1	0.01231	Multiflorum_1-4k_c28109_f2p11_1911
343	GO:0004148	dihydrolipoyl_dehydrogenase_activity	29	0	0.01241
344	GO:0016538	cyclin-dependent_protein_serine/threonine_kinase_regulator_activity	51	0	0.01254
345	GO:0090430	caffeoyl-CoA:_alcohol_caffeoyl_transferase_activity	19	0	0.01261
346	GO:0016618	hydroxypyruvate_reductase_activity	17	0	0.01262
347	GO:0005483	soluble_NSF_attachment_protein_activity	24	0	0.01265
348	GO:0070546	L-phenylalanine_aminotransferase_activity	55	0	0.01277
349	GO:0080130	L-phenylalanine:2-oxoglutarate_aminotransferase_activity	55	0	0.01277
350	GO:0043139	5'-3'_DNA_helicase_activity	17	0	0.01286
351	GO:0004665	prephenate_dehydrogenase_(NADP+)_activity	9	0	0.01287
352	GO:0008977	prephenate_dehydrogenase_activity	9	0	0.01287
353	GO:0017136	NAD-dependent_histone_deacetylase_activity	15	0	0.01289
354	GO:0031078	histone_deacetylase_activity_(H3-K14_specific)	15	0	0.01289
355	GO:0032041	NAD-dependent_histone_deacetylase_activity_(H3-K14_specific)	15	0	0.01289
356	GO:0010997	anaphase-promoting_complex_binding	16	0	0.0129
357	GO:0055103	ligase_regulator_activity	16	0	0.0129
358	GO:0055106	ubiquitin-protein_transferase_regulator_activity	16	0	0.0129
359	GO:0097027	ubiquitin-protein_transferase_activator_activity	16	0	0.0129
360	GO:0010328	auxin_influx_transmembrane_transporter_activity	20	0	0.01333
361	GO:0008381	mechanically-gated_ion_channel_activity	6	0	0.01335
362	GO:0022833	mechanically_gated_channel_activity	6	0	0.01335
363	GO:0004372	glycine_hydroxymethyltransferase_activity	59	0	0.01362
364	GO:0005459	UDP-galactose_transmembrane_transporter_activity	9	0	0.0137
365	GO:0000179	rRNA_(adenine-N6,N6-)-dimethyltransferase_activity	6	0	0.01446
366	GO:0016433	rRNA_(adenine)_methyltransferase_activity	6	0	0.01446
367	GO:0016628	oxidoreductase_activity,_acting_on_the_CH-CH_group_of_donors,_NAD_or_NADP_as_acc...	929	50	0.01495	Multiflorum_1-4k_c13103_f3p135_1308;Multiflorum_1-4k_c146614_f1p87_1380;Multiflorum_1-4k_c177810_f1p12_1231;Multiflorum_1-4k_c185517_f1p39_1399;Multiflorum_1-4k_c208861_f1p48_1020;Multiflorum_1-4k_c234065_f1p96_1368;Multiflorum_1-4k_c2365_f2p153_1364;Multiflorum_1-4k_c258772_f4p261_1365;Multiflorum_1-4k_c271982_f1p53_2305;Multiflorum_1-4k_c280154_f1p15_1424;Multiflorum_1-4k_c28938_f1p251_2863;Mul…
368	GO:0004529	exodeoxyribonuclease_activity	16	0	0.01505
369	GO:0016895	exodeoxyribonuclease_activity,_producing_5'-phosphomonoesters	16	0	0.01505
370	GO:0090447	glycerol-3-phosphate_2-O-acyltransferase_activity	20	0	0.01513
371	GO:0004470	malic_enzyme_activity	108	2	0.01517	Multiflorum_1-4k_c81782_f1p25_1852;Multiflorum_1-4k_c86937_f1p29_3000
372	GO:0004180	carboxypeptidase_activity	217	1	0.01524	Multiflorum_3-10k_c84518_f1p13_3158
373	GO:0051996	squalene_synthase_activity	11	0	0.01538
374	GO:0004520	endodeoxyribonuclease_activity	98	0	0.01547
375	GO:0004661	protein_geranylgeranyltransferase_activity	23	0	0.01556
376	GO:0047987	hydroperoxide_dehydratase_activity	48	1	0.01557	Multiflorum_1-4k_c22319_f1p11_1511
377	GO:0008901	ferredoxin_hydrogenase_activity	12	0	0.01566
378	GO:0016695	oxidoreductase_activity,_acting_on_hydrogen_as_donor	12	0	0.01566
379	GO:0016699	oxidoreductase_activity,_acting_on_hydrogen_as_donor,_iron-sulfur_protein_as_acc...	12	0	0.01566
380	GO:0004818	glutamate-tRNA_ligase_activity	9	1	0.01577	Multiflorum_1-4k_c89494_f1p10_2593
381	GO:0004013	adenosylhomocysteinase_activity	53	2	0.01608	Multiflorum_1-4k_c21596_f16p18_1773;Multiflorum_1-4k_c60567_f2p50_2080
382	GO:0016802	trialkylsulfonium_hydrolase_activity	53	2	0.01608	Multiflorum_1-4k_c21596_f16p18_1773;Multiflorum_1-4k_c60567_f2p50_2080
383	GO:0004457	lactate_dehydrogenase_activity	10	0	0.01611
384	GO:0004458	D-lactate_dehydrogenase_(cytochrome)_activity	5	0	0.01611
385	GO:0008720	D-lactate_dehydrogenase_activity	5	0	0.01611
386	GO:0016898	oxidoreductase_activity,_acting_on_the_CH-OH_group_of_donors,_cytochrome_as_acce...	5	0	0.01611
387	GO:0019154	glycolate_dehydrogenase_activity	5	0	0.01611
388	GO:0004585	ornithine_carbamoyltransferase_activity	3	0	0.01629
389	GO:0004471	malate_dehydrogenase_(decarboxylating)_(NAD+)_activity	102	2	0.01636	Multiflorum_1-4k_c81782_f1p25_1852;Multiflorum_1-4k_c86937_f1p29_3000
390	GO:0008531	riboflavin_kinase_activity	10	0	0.01658
391	GO:0003919	FMN_adenylyltransferase_activity	10	0	0.01658
392	GO:0043141	ATP-dependent_5'-3'_DNA_helicase_activity	16	0	0.01661
393	GO:0046964	3'-phosphoadenosine_5'-phosphosulfate_transmembrane_transporter_activity	4	0	0.01664
394	GO:0015563	uptake_transmembrane_transporter_activity	4	0	0.01685
395	GO:0080138	borate_uptake_transmembrane_transporter_activity	4	0	0.01685
396	GO:0008889	glycerophosphodiester_phosphodiesterase_activity	67	1	0.01708	Multiflorum_3-10k_c58851_f1p115_2569
397	GO:0003997	acyl-CoA_oxidase_activity	64	0	0.01713
398	GO:0052856	NADHX_epimerase_activity	10	0	0.01717
399	GO:0052857	NADPHX_epimerase_activity	10	0	0.01717
400	GO:0015121	phosphoenolpyruvate:phosphate_antiporter_activity	11	0	0.0175
401	GO:0089721	phosphoenolpyruvate_transmembrane_transporter_activity	11	0	0.0175
402	GO:0004659	prenyltransferase_activity	94	0	0.01764
403	GO:0004605	phosphatidate_cytidylyltransferase_activity	18	0	0.01771
404	GO:0004549	tRNA-specific_ribonuclease_activity	38	0	0.01773
405	GO:0003978	UDP-glucose_4-epimerase_activity	39	0	0.01811
406	GO:0004022	alcohol_dehydrogenase_(NAD)_activity	50	1	0.01814	Multiflorum_1-4k_c141353_f1p14_1529
407	GO:0033949	fructan_beta-(2,6)-fructosidase_activity	24	0	0.01818
408	GO:0008840	4-hydroxy-tetrahydrodipicolinate_synthase	5	0	0.01833
409	GO:0003691	double-stranded_telomeric_DNA_binding	83	0	0.01836
410	GO:0010491	UTP:arabinose-1-phosphate_uridylyltransferase_activity	7	0	0.0186
411	GO:0017103	UTP:galactose-1-phosphate_uridylyltransferase_activity	7	0	0.0186
412	GO:0047338	UTP:xylose-1-phosphate_uridylyltransferase_activity	7	0	0.0186
413	GO:0047350	glucuronate-1-phosphate_uridylyltransferase_activity	7	0	0.0186
414	GO:0016744	transferase_activity,_transferring_aldehyde_or_ketonic_groups	59	1	0.01866	Multiflorum_1-4k_c62249_f1p23_2184
415	GO:0016641	oxidoreductase_activity,_acting_on_the_CH-NH2_group_of_donors,_oxygen_as_accepto...	54	0	0.01881
416	GO:0015166	polyol_transmembrane_transporter_activity	1006	17	0.01888	Multiflorum_1-4k_c121088_f1p12_1139;Multiflorum_1-4k_c137919_f19p10_1254;Multiflorum_1-4k_c17364_f23p0_1236;Multiflorum_1-4k_c18545_f4p11_1389;Multiflorum_1-4k_c25702_f2p19_1132;Multiflorum_1-4k_c265862_f1p53_1091;Multiflorum_1-4k_c276847_f2p21_1264;Multiflorum_1-4k_c280562_f1p7_1175;Multiflorum_1-4k_c363801_f1p47_1253;Multiflorum_1-4k_c475211_f1p0_1164;Multiflorum_1-4k_c498921_f2p8_1118;Multiflo…
417	GO:0015665	alcohol_transmembrane_transporter_activity	1006	17	0.01888	Multiflorum_1-4k_c121088_f1p12_1139;Multiflorum_1-4k_c137919_f19p10_1254;Multiflorum_1-4k_c17364_f23p0_1236;Multiflorum_1-4k_c18545_f4p11_1389;Multiflorum_1-4k_c25702_f2p19_1132;Multiflorum_1-4k_c265862_f1p53_1091;Multiflorum_1-4k_c276847_f2p21_1264;Multiflorum_1-4k_c280562_f1p7_1175;Multiflorum_1-4k_c363801_f1p47_1253;Multiflorum_1-4k_c475211_f1p0_1164;Multiflorum_1-4k_c498921_f2p8_1118;Multiflo…
418	GO:1901618	organic_hydroxy_compound_transmembrane_transporter_activity	1006	17	0.01888	Multiflorum_1-4k_c121088_f1p12_1139;Multiflorum_1-4k_c137919_f19p10_1254;Multiflorum_1-4k_c17364_f23p0_1236;Multiflorum_1-4k_c18545_f4p11_1389;Multiflorum_1-4k_c25702_f2p19_1132;Multiflorum_1-4k_c265862_f1p53_1091;Multiflorum_1-4k_c276847_f2p21_1264;Multiflorum_1-4k_c280562_f1p7_1175;Multiflorum_1-4k_c363801_f1p47_1253;Multiflorum_1-4k_c475211_f1p0_1164;Multiflorum_1-4k_c498921_f2p8_1118;Multiflo…
419	GO:0003977	UDP-N-acetylglucosamine_diphosphorylase_activity	42	0	0.01892
420	GO:0052668	farnesol_kinase_activity	8	0	0.01931
421	GO:0052673	prenol_kinase_activity	8	0	0.01931
422	GO:0004165	dodecenoyl-CoA_delta-isomerase_activity	41	0	0.01952
423	GO:0008692	3-hydroxybutyryl-CoA_epimerase_activity	41	0	0.01952
424	GO:0016856	racemase_and_epimerase_activity,_acting_on_hydroxy_acids_and_derivatives	41	0	0.01952
425	GO:0030267	glyoxylate_reductase_(NADP)_activity	18	0	0.02022
426	GO:0000150	recombinase_activity	20	0	0.02028
427	GO:0052736	beta-glucanase_activity	19	0	0.02033
428	GO:0052861	glucan_endo-1,3-beta-glucanase_activity,_C-3_substituted_reducing_group	19	0	0.02033
429	GO:0008519	ammonium_transmembrane_transporter_activity	108	1	0.02046	Multiflorum_1-4k_c265862_f1p53_1091
430	GO:0004069	L-aspartate:2-oxoglutarate_aminotransferase_activity	61	0	0.02046
431	GO:0008192	RNA_guanylyltransferase_activity	18	0	0.0205
432	GO:0003883	CTP_synthase_activity	43	1	0.02063	Multiflorum_1-4k_c120523_f2p4_2083
433	GO:0043813	phosphatidylinositol-3,5-bisphosphate_5-phosphatase_activity	7	0	0.02067
434	GO:0015018	galactosylgalactosylxylosylprotein_3-beta-glucuronosyltransferase_activity	32	0	0.02103
435	GO:0016211	ammonia_ligase_activity	66	1	0.02108	Multiflorum_3-10k_c48195_f1p79_4175
436	GO:0016880	acid-ammonia_(or_amide)_ligase_activity	66	1	0.02108	Multiflorum_3-10k_c48195_f1p79_4175
437	GO:0009882	blue_light_photoreceptor_activity	36	0	0.0212
438	GO:0009678	hydrogen-translocating_pyrophosphatase_activity	355	1	0.02189	Multiflorum_3-10k_c65842_f1p37_1880
439	GO:0004514	nicotinate-nucleotide_diphosphorylase_(carboxylating)_activity	10	0	0.02203
440	GO:0004516	nicotinate_phosphoribosyltransferase_activity	10	0	0.02203
441	GO:0004392	heme_oxygenase_(decyclizing)_activity	15	0	0.0221
442	GO:0019199	transmembrane_receptor_protein_kinase_activity	66	1	0.02213	Multiflorum_1-4k_c53502_f1p9_1157
443	GO:0090599	alpha-glucosidase_activity	205	1	0.02217	Multiflorum_1-4k_c20451_f2p30_2174
444	GO:0005342	organic_acid_transmembrane_transporter_activity	710	10	0.02226	Multiflorum_1-4k_c188366_f1p23_1828;Multiflorum_1-4k_c21818_f1p4_1771;Multiflorum_1-4k_c266572_f1p28_1811;Multiflorum_1-4k_c285003_f1p10_1084;Multiflorum_1-4k_c424385_f1p3_1773;Multiflorum_1-4k_c474727_f1p29_1801;Multiflorum_1-4k_c529361_f1p57_1639;Multiflorum_1-4k_c64202_f1p15_1789;Multiflorum_1-4k_c94236_f1p8_1967;Multiflorum_3-10k_c30351_f1p37_1809
445	GO:0004435	phosphatidylinositol_phospholipase_C_activity	43	0	0.02271
446	GO:0004629	phospholipase_C_activity	43	0	0.02271
447	GO:0050072	m7G(5')pppN_diphosphatase_activity	11	0	0.02273
448	GO:0004020	adenylylsulfate_kinase_activity	36	2	0.02279	Multiflorum_1-4k_c381984_f3p9_1132;Multiflorum_1-4k_c503748_f1p13_1285
449	GO:0008327	methyl-CpG_binding	21	1	0.02282	Multiflorum_1-4k_c516671_f3p16_1401
450	GO:0044769	ATPase_activity,_coupled_to_transmembrane_movement_of_ions,_rotational_mechanism	208	0	0.02309
451	GO:0005347	ATP_transmembrane_transporter_activity	17	0	0.0232
452	GO:0015217	ADP_transmembrane_transporter_activity	17	0	0.0232
453	GO:0004749	ribose_phosphate_diphosphokinase_activity	36	1	0.02326	Multiflorum_1-4k_c61611_f1p15_1370
454	GO:0015112	nitrate_transmembrane_transporter_activity	30	0	0.02334
455	GO:0015140	malate_transmembrane_transporter_activity	16	0	0.02355
456	GO:0015556	C4-dicarboxylate_transmembrane_transporter_activity	16	0	0.02355
457	GO:0002020	protease_binding	87	1	0.02361	Multiflorum_1-4k_c315824_f1p10_1361
458	GO:0005460	UDP-glucose_transmembrane_transporter_activity	12	0	0.02364
459	GO:0004161	dimethylallyltranstransferase_activity	21	0	0.02377
460	GO:0018812	3-hydroxyacyl-CoA_dehydratase_activity	43	0	0.02394
461	GO:0051087	chaperone_binding	95	1	0.02409	Multiflorum_3-10k_c17251_f1p9_970
462	GO:0047652	allantoate_deiminase_activity	13	0	0.02428
463	GO:0017176	phosphatidylinositol_N-acetylglucosaminyltransferase_activity	5	0	0.02465
464	GO:0004400	histidinol-phosphate_transaminase_activity	8	0	0.02467
465	GO:0004353	glutamate_dehydrogenase_[NAD(P)+]_activity	38	1	0.02469	Multiflorum_1-4k_c153428_f1p18_1613
466	GO:0005496	steroid_binding	45	1	0.02482	Multiflorum_1-4k_c176287_f5p23_1196
467	GO:0004829	threonine-tRNA_ligase_activity	27	0	0.02489
468	GO:0000774	adenyl-nucleotide_exchange_factor_activity	7	0	0.02495
469	GO:0016701	oxidoreductase_activity,_acting_on_single_donors_with_incorporation_of_molecular...	286	12	0.02495	Multiflorum_1-4k_c13681_f1p8_1267;Multiflorum_1-4k_c224897_f1p44_2929;Multiflorum_1-4k_c287504_f1p15_1020;Multiflorum_1-4k_c377963_f1p6_1655;Multiflorum_1-4k_c408813_f1p31_2881;Multiflorum_1-4k_c41019_f1p30_1761;Multiflorum_1-4k_c451214_f1p8_1036;Multiflorum_1-4k_c5142_f3p46_2525;Multiflorum_3-10k_c42585_f1p166_3694;Multiflorum_3-10k_c44893_f1p20_3625;Multiflorum_3-10k_c53834_f1p130_1130;Multiflo…
470	GO:0004831	tyrosine-tRNA_ligase_activity	31	0	0.02506
471	GO:0004358	glutamate_N-acetyltransferase_activity	6	0	0.02518
472	GO:0005102	receptor_binding	63	0	0.02536
473	GO:0004449	isocitrate_dehydrogenase_(NAD+)_activity	29	1	0.02573	Multiflorum_1-4k_c477210_f1p0_1494
474	GO:0016841	ammonia-lyase_activity	480	17	0.02582	Multiflorum_1-4k_c163180_f1p9_1018;Multiflorum_1-4k_c214034_f3p0_1542;Multiflorum_1-4k_c260265_f1p163_1124;Multiflorum_1-4k_c26973_f1p5_1751;Multiflorum_1-4k_c282644_f3p0_1097;Multiflorum_1-4k_c382005_f3p3_1076;Multiflorum_1-4k_c460533_f3p11_2112;Multiflorum_1-4k_c494181_f1p20_2554;Multiflorum_1-4k_c518372_f3p145_1933;Multiflorum_1-4k_c564001_f1p0_2289;Multiflorum_1-4k_c565841_f1p5_977;Multifloru…
475	GO:0004473	malate_dehydrogenase_(decarboxylating)_(NADP+)_activity	34	1	0.02589	Multiflorum_1-4k_c81782_f1p25_1852
476	GO:0008821	crossover_junction_endodeoxyribonuclease_activity	4	0	0.02597
477	GO:0016889	endodeoxyribonuclease_activity,_producing_3'-phosphomonoesters	4	0	0.02597
478	GO:0046933	proton-transporting_ATP_synthase_activity,_rotational_mechanism	98	0	0.02599
479	GO:0051745	4-hydroxy-3-methylbut-2-en-1-yl_diphosphate_reductase_activity	3	0	0.02638
480	GO:0019210	kinase_inhibitor_activity	38	0	0.02665
481	GO:0004766	spermidine_synthase_activity	27	0	0.02689
482	GO:0035197	siRNA_binding	12	0	0.0274
483	GO:0004356	glutamate-ammonia_ligase_activity	65	1	0.02769	Multiflorum_3-10k_c48195_f1p79_4175
484	GO:0015228	coenzyme_A_transmembrane_transporter_activity	10	0	0.02789
485	GO:0051185	coenzyme_transporter_activity	10	0	0.02789
486	GO:0071077	adenosine_3',5'-bisphosphate_transmembrane_transporter_activity	10	0	0.02789
487	GO:0005199	structural_constituent_of_cell_wall	25	0	0.02794
488	GO:0045430	chalcone_isomerase_activity	10	0	0.02803
489	GO:0008970	phosphatidylcholine_1-acylhydrolase_activity	6	0	0.0281
490	GO:0000156	phosphorelay_response_regulator_activity	53	0	0.02818
491	GO:0005365	myo-inositol_transmembrane_transporter_activity	39	0	0.02866
492	GO:0005366	myo-inositol:proton_symporter_activity	39	0	0.02866
493	GO:0008759	UDP-3-O-[3-hydroxymyristoyl]_N-acetylglucosamine_deacetylase_activity	2	0	0.0287
494	GO:0003756	protein_disulfide_isomerase_activity	210	3	0.02916	Multiflorum_1-4k_c490929_f1p8_1370;Multiflorum_1-4k_c563904_f1p1_1446;Multiflorum_1-4k_c567424_f1p0_1414
495	GO:0016864	intramolecular_oxidoreductase_activity,_transposing_S-S_bonds	210	3	0.02916	Multiflorum_1-4k_c490929_f1p8_1370;Multiflorum_1-4k_c563904_f1p1_1446;Multiflorum_1-4k_c567424_f1p0_1414
496	GO:0004357	glutamate-cysteine_ligase_activity	13	0	0.02917
497	GO:0050577	GDP-L-fucose_synthase_activity	5	0	0.0294
498	GO:0008081	phosphoric_diester_hydrolase_activity	359	6	0.02971	Multiflorum_1-4k_c187521_f1p14_2187;Multiflorum_1-4k_c544575_f1p28_1171;Multiflorum_1-4k_c65362_f1p40_1981;Multiflorum_3-10k_c100982_f1p386_3906;Multiflorum_3-10k_c42432_f1p259_2826;Multiflorum_3-10k_c58851_f1p115_2569
499	GO:0004132	dCMP_deaminase_activity	2	0	0.02988
500	GO:0015301	anion:anion_antiporter_activity	14	0	0.02994
501	GO:0008792	arginine_decarboxylase_activity	7	0	0.02997
502	GO:0047372	acylglycerol_lipase_activity	74	0	0.03015
503	GO:0017057	6-phosphogluconolactonase_activity	17	0	0.03033
504	GO:0016653	oxidoreductase_activity,_acting_on_NAD(P)H,_heme_protein_as_acceptor	52	0	0.03077
505	GO:0005471	ATP:ADP_antiporter_activity	16	0	0.03129
506	GO:0004815	aspartate-tRNA_ligase_activity	12	0	0.03148
507	GO:0016706	oxidoreductase_activity,_acting_on_paired_donors,_with_incorporation_or_reductio...	554	14	0.0316	Multiflorum_1-4k_c14002_f2p0_1180;Multiflorum_1-4k_c382531_f2p33_1227;Multiflorum_1-4k_c403633_f2p21_1181;Multiflorum_1-4k_c430796_f1p0_1146;Multiflorum_1-4k_c431286_f1p0_1242;Multiflorum_1-4k_c459638_f15p0_1210;Multiflorum_1-4k_c480881_f2p6_1179;Multiflorum_1-4k_c517848_f3p26_1196;Multiflorum_1-4k_c559454_f2p0_1186;Multiflorum_1-4k_c567214_f1p0_1159;Multiflorum_1-4k_c568620_f1p0_1179;Multiflorum…
508	GO:0033897	ribonuclease_T2_activity	17	0	0.03178
509	GO:0016717	oxidoreductase_activity,_acting_on_paired_donors,_with_oxidation_of_a_pair_of_do...	100	4	0.03209	Multiflorum_1-4k_c263345_f1p9_1276;Multiflorum_1-4k_c279963_f2p4_1252;Multiflorum_1-4k_c470548_f1p16_1114;Multiflorum_3-10k_c117372_f1p151_571
510	GO:0004439	phosphatidylinositol-4,5-bisphosphate_5-phosphatase_activity	27	0	0.03213
511	GO:0060590	ATPase_regulator_activity	40	0	0.03229
512	GO:0052684	L-serine_hydro-lyase_(adding_indole,_L-tryptophan-forming)_activity	23	0	0.03302
513	GO:0004108	citrate_(Si)-synthase_activity	23	0	0.03309
514	GO:0036440	citrate_synthase_activity	23	0	0.03309
515	GO:0000384	first_spliceosomal_transesterification_activity	32	0	0.03313
516	GO:0008426	protein_kinase_C_inhibitor_activity	22	0	0.03319
517	GO:0008963	phospho-N-acetylmuramoyl-pentapeptide-transferase_activity	3	0	0.03336
518	GO:0004664	prephenate_dehydratase_activity	17	0	0.03381
519	GO:0047769	arogenate_dehydratase_activity	17	0	0.03381
520	GO:0003983	UTP:glucose-1-phosphate_uridylyltransferase_activity	21	0	0.03382
521	GO:0051748	UTP-monosaccharide-1-phosphate_uridylyltransferase_activity	21	0	0.03382
522	GO:0004067	asparaginase_activity	7	0	0.03421
523	GO:0003991	acetylglutamate_kinase_activity	18	0	0.03422
524	GO:0034618	arginine_binding	18	0	0.03422
525	GO:0016859	cis-trans_isomerase_activity	357	8	0.03422	Multiflorum_1-4k_c11209_f4p8_2153;Multiflorum_1-4k_c11608_f3p6_2218;Multiflorum_1-4k_c18395_f2p6_1707;Multiflorum_1-4k_c40197_f3p0_2212;Multiflorum_1-4k_c436890_f2p5_2239;Multiflorum_1-4k_c515799_f11p121_2138;Multiflorum_1-4k_c9902_f2p7_2485;Multiflorum_3-10k_c10677_f1p149_2455
526	GO:0004000	adenosine_deaminase_activity	20	0	0.03424
527	GO:0045309	protein_phosphorylated_amino_acid_binding	11	0	0.0343
528	GO:0051219	phosphoprotein_binding	11	0	0.0343
529	GO:0047274	galactinol-sucrose_galactosyltransferase_activity	24	0	0.03465
530	GO:0008296	3'-5'-exodeoxyribonuclease_activity	8	0	0.03485
531	GO:0008309	double-stranded_DNA_exodeoxyribonuclease_activity	8	0	0.03485
532	GO:0008311	double-stranded_DNA_3'-5'_exodeoxyribonuclease_activity	8	0	0.03485
533	GO:0019206	nucleoside_kinase_activity	43	0	0.03521
534	GO:0031072	heat_shock_protein_binding	120	2	0.03532	Multiflorum_1-4k_c567709_f1p15_956;Multiflorum_3-10k_c106767_f4p133_1193
535	GO:0004017	adenylate_kinase_activity	28	0	0.03536
536	GO:0052852	very-long-chain-(S)-2-hydroxy-acid_oxidase_activity	32	0	0.03559
537	GO:0052853	long-chain-(S)-2-hydroxy-long-chain-acid_oxidase_activity	32	0	0.03559
538	GO:0052854	medium-chain-(S)-2-hydroxy-acid_oxidase_activity	32	0	0.03559
539	GO:0052886	9,9'-dicis-carotene:quinone_oxidoreductase_activity	5	0	0.03575
540	GO:0052887	7,9,9'-tricis-neurosporene:quinone_oxidoreductase_activity	5	0	0.03575
541	GO:0003840	gamma-glutamyltransferase_activity	7	0	0.03579
542	GO:0009973	adenylyl-sulfate_reductase_activity	30	2	0.03667	Multiflorum_1-4k_c351731_f15p21_1764;Multiflorum_3-10k_c97052_f1p38_689
543	GO:0004412	homoserine_dehydrogenase_activity	11	0	0.03699
544	GO:0001664	G-protein_coupled_receptor_binding	44	0	0.03754
545	GO:0004181	metallocarboxypeptidase_activity	10	0	0.03778
546	GO:0034979	NAD-dependent_protein_deacetylase_activity	17	0	0.0379
547	GO:0004310	farnesyl-diphosphate_farnesyltransferase_activity	13	0	0.0379
548	GO:0016426	tRNA_(adenine)_methyltransferase_activity	3	0	0.03805
549	GO:0016429	tRNA_(adenine-N1-)-methyltransferase_activity	3	0	0.03805
550	GO:0004421	hydroxymethylglutaryl-CoA_synthase_activity	10	0	0.0381
551	GO:0001134	transcription_factor_activity,_transcription_factor_recruiting	3	0	0.03854
552	GO:0016774	phosphotransferase_activity,_carboxyl_group_as_acceptor	71	0	0.03879
553	GO:0004045	aminoacyl-tRNA_hydrolase_activity	15	0	0.03889
554	GO:0008169	C-methyltransferase_activity	31	0	0.03897
555	GO:0015232	heme_transporter_activity	23	0	0.03912
556	GO:0008398	sterol_14-demethylase_activity	31	0	0.03944
557	GO:0016843	amine-lyase_activity	12	0	0.03957
558	GO:0008235	metalloexopeptidase_activity	134	0	0.04033
559	GO:0008930	methylthioadenosine_nucleosidase_activity	12	0	0.04115
560	GO:0045156	electron_transporter,_transferring_electrons_within_the_cyclic_electron_transpor...	8	0	0.04155
561	GO:0008430	selenium_binding	16	0	0.0416
562	GO:0050278	sedoheptulose-bisphosphatase_activity	16	0	0.04207
563	GO:0060589	nucleoside-triphosphatase_regulator_activity	394	0	0.04237
564	GO:0030523	dihydrolipoamide_S-acyltransferase_activity	42	0	0.04314
565	GO:0003707	steroid_hormone_receptor_activity	31	1	0.04375	Multiflorum_1-4k_c176287_f5p23_1196
566	GO:0030284	estrogen_receptor_activity	31	1	0.04375	Multiflorum_1-4k_c176287_f5p23_1196
567	GO:0004779	sulfate_adenylyltransferase_activity	34	2	0.04383	Multiflorum_1-4k_c381984_f3p9_1132;Multiflorum_1-4k_c503748_f1p13_1285
568	GO:0004781	sulfate_adenylyltransferase_(ATP)_activity	34	2	0.04383	Multiflorum_1-4k_c381984_f3p9_1132;Multiflorum_1-4k_c503748_f1p13_1285
569	GO:0004351	glutamate_decarboxylase_activity	42	0	0.04425
570	GO:0046912	transferase_activity,_transferring_acyl_groups,_acyl_groups_converted_into_alkyl...	106	2	0.0445	Multiflorum_1-4k_c45152_f1p16_1743;Multiflorum_3-10k_c60402_f2p65_2290
571	GO:0008172	S-methyltransferase_activity	248	7	0.04462	Multiflorum_1-4k_c217452_f1p12_1226;Multiflorum_1-4k_c288614_f2p22_1496;Multiflorum_1-4k_c382523_f2p2_1184;Multiflorum_1-4k_c490003_f2p5_1654;Multiflorum_1-4k_c577916_f1p11_941;Multiflorum_3-10k_c54402_f1p50_909;Multiflorum_3-10k_c78546_f2p436_2643
572	GO:0030151	molybdenum_ion_binding	39	0	0.04515
573	GO:0050281	serine-glyoxylate_transaminase_activity	3	0	0.04522
574	GO:0016647	oxidoreductase_activity,_acting_on_the_CH-NH_group_of_donors,_oxygen_as_acceptor	17	0	0.04525
575	GO:0016210	naringenin-chalcone_synthase_activity	5	0	0.04527
576	GO:0019948	SUMO_activating_enzyme_activity	16	0	0.04554
577	GO:0043023	ribosomal_large_subunit_binding	34	1	0.0458	Multiflorum_1-4k_c103601_f1p1_1020
578	GO:0003862	3-isopropylmalate_dehydrogenase_activity	14	0	0.04586
579	GO:0005350	pyrimidine_nucleobase_transmembrane_transporter_activity	19	0	0.046
580	GO:0015207	adenine_transmembrane_transporter_activity	19	0	0.046
581	GO:0015208	guanine_transmembrane_transporter_activity	19	0	0.046
582	GO:0015210	uracil_transmembrane_transporter_activity	19	0	0.046
583	GO:0004366	glycerol-3-phosphate_O-acyltransferase_activity	11	0	0.04643
584	GO:0033741	adenylyl-sulfate_reductase_(glutathione)_activity	29	2	0.04648	Multiflorum_1-4k_c351731_f15p21_1764;Multiflorum_3-10k_c97052_f1p38_689
585	GO:0016888	endodeoxyribonuclease_activity,_producing_5'-phosphomonoesters	18	0	0.04673
586	GO:0045158	electron_transporter,_transferring_electrons_within_cytochrome_b6/f_complex_of_p...	4	0	0.04674
587	GO:0008320	protein_transmembrane_transporter_activity	67	0	0.0468
588	GO:0022884	macromolecule_transmembrane_transporter_activity	67	0	0.0468
589	GO:0061659	ubiquitin-like_protein_ligase_activity	1058	13	0.0469	Multiflorum_1-4k_c12061_f3p24_1322;Multiflorum_1-4k_c211434_f2p6_1432;Multiflorum_1-4k_c2652_f3p3_1522;Multiflorum_1-4k_c361374_f1p8_2098;Multiflorum_1-4k_c36447_f1p6_1403;Multiflorum_1-4k_c366220_f2p4_1156;Multiflorum_1-4k_c373162_f1p10_1650;Multiflorum_1-4k_c47547_f1p25_1725;Multiflorum_1-4k_c567669_f1p15_895;Multiflorum_1-4k_c73600_f1p5_1043;Multiflorum_3-10k_c110423_f1p46_774;Multiflorum_3-10…
590	GO:0004401	histidinol-phosphatase_activity	5	0	0.04751
591	GO:0004610	phosphoacetylglucosamine_mutase_activity	4	0	0.04752
592	GO:0036209	9beta-pimara-7,15-diene_oxidase_activity	10	0	0.04774
593	GO:0050589	leucocyanidin_oxygenase_activity	37	0	0.04821
594	GO:0004484	mRNA_guanylyltransferase_activity	16	0	0.04826
595	GO:0004651	polynucleotide_5'-phosphatase_activity	16	0	0.04826
596	GO:0004371	glycerone_kinase_activity	9	1	0.04828	Multiflorum_1-4k_c487111_f1p17_2130
597	GO:0035252	UDP-xylosyltransferase_activity	7	0	0.04833
598	GO:0070402	NADPH_binding	19	0	0.04839
599	GO:0008442	3-hydroxyisobutyrate_dehydrogenase_activity	16	0	0.04861
600	GO:0005338	nucleotide-sugar_transmembrane_transporter_activity	64	1	0.04867	Multiflorum_1-4k_c515959_f6p29_1234
601	GO:0005275	amine_transmembrane_transporter_activity	54	2	0.04897	Multiflorum_1-4k_c265862_f1p53_1091;Multiflorum_1-4k_c424385_f1p3_1773
602	GO:0003906	DNA-(apurinic_or_apyrimidinic_site)_lyase_activity	29	0	0.04897
603	GO:0019201	nucleotide_kinase_activity	66	0	0.04912
604	GO:0004150	dihydroneopterin_aldolase_activity	17	0	0.04936
605	GO:0002196	Ser-tRNA(Ala)_hydrolase_activity	11	0	0.04946
606	GO:0004334	fumarylacetoacetase_activity	8	0	0.05046
607	GO:0016822	hydrolase_activity,_acting_on_acid_carbon-carbon_bonds	8	0	0.05046
608	GO:0016823	hydrolase_activity,_acting_on_acid_carbon-carbon_bonds,_in_ketonic_substances	8	0	0.05046
609	GO:0001013	RNA_polymerase_I_regulatory_region_DNA_binding	2	0	0.05133
610	GO:0001082	transcription_factor_activity,_RNA_polymerase_I_transcription_factor_binding	2	0	0.05133
611	GO:0001163	RNA_polymerase_I_regulatory_region_sequence-specific_DNA_binding	2	0	0.05133
612	GO:0001164	RNA_polymerase_I_CORE_element_sequence-specific_DNA_binding	2	0	0.05133
613	GO:0001167	RNA_polymerase_I_transcription_factor_activity,_sequence-specific_DNA_binding	2	0	0.05133
614	GO:0001169	transcription_factor_activity,_RNA_polymerase_I_CORE_element_sequence-specific_b...	2	0	0.05133
615	GO:0001186	transcription_factor_activity,_RNA_polymerase_I_transcription_factor_recruiting	2	0	0.05133
616	GO:0001187	transcription_factor_activity,_RNA_polymerase_I_CORE_element_binding_transcripti...	2	0	0.05133
617	GO:0030291	protein_serine/threonine_kinase_inhibitor_activity	25	0	0.05139
618	GO:0004747	ribokinase_activity	15	0	0.05152
619	GO:0004615	phosphomannomutase_activity	23	0	0.05213
620	GO:0016713	oxidoreductase_activity,_acting_on_paired_donors,_with_incorporation_or_reductio...	6	0	0.05233
621	GO:0018685	alkane_1-monooxygenase_activity	6	0	0.05233
622	GO:0016882	cyclo-ligase_activity	8	0	0.05233
623	GO:0003871	5-methyltetrahydropteroyltriglutamate-homocysteine_S-methyltransferase_activity	202	5	0.05245	Multiflorum_1-4k_c217452_f1p12_1226;Multiflorum_1-4k_c288614_f2p22_1496;Multiflorum_1-4k_c382523_f2p2_1184;Multiflorum_1-4k_c490003_f2p5_1654;Multiflorum_3-10k_c78546_f2p436_2643
624	GO:0042085	5-methyltetrahydropteroyltri-L-glutamate-dependent_methyltransferase_activity	202	5	0.05245	Multiflorum_1-4k_c217452_f1p12_1226;Multiflorum_1-4k_c288614_f2p22_1496;Multiflorum_1-4k_c382523_f2p2_1184;Multiflorum_1-4k_c490003_f2p5_1654;Multiflorum_3-10k_c78546_f2p436_2643
625	GO:0008266	poly(U)_RNA_binding	16	0	0.05247
626	GO:0004489	methylenetetrahydrofolate_reductase_(NAD(P)H)_activity	42	1	0.05271	Multiflorum_1-4k_c59583_f1p16_2270
627	GO:0016743	carboxyl-_or_carbamoyltransferase_activity	6	0	0.05282
628	GO:0004128	cytochrome-b5_reductase_activity,_acting_on_NAD(P)H	35	0	0.05288
629	GO:0008515	sucrose_transmembrane_transporter_activity	15	0	0.053
630	GO:0015154	disaccharide_transmembrane_transporter_activity	15	0	0.053
631	GO:0015157	oligosaccharide_transmembrane_transporter_activity	15	0	0.053
632	GO:0004584	dolichyl-phosphate-mannose-glycolipid_alpha-mannosyltransferase_activity	2	0	0.05361
633	GO:0004046	aminoacylase_activity	9	0	0.05366
634	GO:0003896	DNA_primase_activity	10	0	0.05366
635	GO:0008782	adenosylhomocysteine_nucleosidase_activity	11	0	0.05368
636	GO:0019156	isoamylase_activity	3	0	0.05369
637	GO:0019139	cytokinin_dehydrogenase_activity	15	0	0.0538
638	GO:0004021	L-alanine:2-oxoglutarate_aminotransferase_activity	15	0	0.054
639	GO:0047635	alanine-oxo-acid_transaminase_activity	15	0	0.054
640	GO:0000234	phosphoethanolamine_N-methyltransferase_activity	23	0	0.05401
641	GO:0016150	translation_release_factor_activity,_codon_nonspecific	4	0	0.05424
642	GO:0004750	ribulose-phosphate_3-epimerase_activity	37	0	0.05431
643	GO:0061630	ubiquitin_protein_ligase_activity	1032	13	0.05454	Multiflorum_1-4k_c12061_f3p24_1322;Multiflorum_1-4k_c211434_f2p6_1432;Multiflorum_1-4k_c2652_f3p3_1522;Multiflorum_1-4k_c361374_f1p8_2098;Multiflorum_1-4k_c36447_f1p6_1403;Multiflorum_1-4k_c366220_f2p4_1156;Multiflorum_1-4k_c373162_f1p10_1650;Multiflorum_1-4k_c47547_f1p25_1725;Multiflorum_1-4k_c567669_f1p15_895;Multiflorum_1-4k_c73600_f1p5_1043;Multiflorum_3-10k_c110423_f1p46_774;Multiflorum_3-10…
644	GO:0047453	ATP-dependent_NAD(P)H-hydrate_dehydratase_activity	8	0	0.05497
645	GO:0052855	ADP-dependent_NAD(P)H-hydrate_dehydratase_activity	8	0	0.05497
646	GO:0008696	4-amino-4-deoxychorismate_lyase_activity	7	0	0.05523
647	GO:0016780	phosphotransferase_activity,_for_other_substituted_phosphate_groups	42	0	0.05545
648	GO:0004719	protein-L-isoaspartate_(D-aspartate)_O-methyltransferase_activity	9	0	0.05556
649	GO:0008265	Mo-molybdopterin_cofactor_sulfurase_activity	5	0	0.05572
650	GO:0048040	UDP-glucuronate_decarboxylase_activity	19	0	0.05599
651	GO:0008650	rRNA_(uridine-2'-O-)-methyltransferase_activity	8	0	0.0567
652	GO:0016436	rRNA_(uridine)_methyltransferase_activity	8	0	0.0567
653	GO:0035673	oligopeptide_transmembrane_transporter_activity	15	1	0.05696	Multiflorum_1-4k_c23570_f1p17_2280
654	GO:1904680	peptide_transmembrane_transporter_activity	15	1	0.05696	Multiflorum_1-4k_c23570_f1p17_2280
655	GO:0042887	amide_transmembrane_transporter_activity	22	1	0.05696	Multiflorum_1-4k_c23570_f1p17_2280
656	GO:0033989	3alpha,7alpha,12alpha-trihydroxy-5beta-cholest-24-enoyl-CoA_hydratase_activity	2	0	0.05735
657	GO:0004298	threonine-type_endopeptidase_activity	156	3	0.05735	Multiflorum_1-4k_c436595_f2p11_1130;Multiflorum_1-4k_c451867_f1p19_1107;Multiflorum_1-4k_c516890_f1p20_1170
658	GO:0070003	threonine-type_peptidase_activity	156	3	0.05735	Multiflorum_1-4k_c436595_f2p11_1130;Multiflorum_1-4k_c451867_f1p19_1107;Multiflorum_1-4k_c516890_f1p20_1170
659	GO:0019104	DNA_N-glycosylase_activity	37	0	0.05781
660	GO:0016899	oxidoreductase_activity,_acting_on_the_CH-OH_group_of_donors,_oxygen_as_acceptor	77	0	0.05791
661	GO:0008312	7S_RNA_binding	36	0	0.05881
662	GO:0043916	DNA-7-methylguanine_glycosylase_activity	2	0	0.05905
663	GO:0052821	DNA-7-methyladenine_glycosylase_activity	2	0	0.05905
664	GO:0052822	DNA-3-methylguanine_glycosylase_activity	2	0	0.05905
665	GO:0048256	flap_endonuclease_activity	15	0	0.05934
666	GO:0005310	dicarboxylic_acid_transmembrane_transporter_activity	31	0	0.05966
667	GO:0008705	methionine_synthase_activity	201	5	0.06095	Multiflorum_1-4k_c217452_f1p12_1226;Multiflorum_1-4k_c288614_f2p22_1496;Multiflorum_1-4k_c382523_f2p2_1184;Multiflorum_1-4k_c490003_f2p5_1654;Multiflorum_3-10k_c78546_f2p436_2643
668	GO:0042084	5-methyltetrahydrofolate-dependent_methyltransferase_activity	201	5	0.06095	Multiflorum_1-4k_c217452_f1p12_1226;Multiflorum_1-4k_c288614_f2p22_1496;Multiflorum_1-4k_c382523_f2p2_1184;Multiflorum_1-4k_c490003_f2p5_1654;Multiflorum_3-10k_c78546_f2p436_2643
669	GO:0016803	ether_hydrolase_activity	3	0	0.06223
670	GO:0000104	succinate_dehydrogenase_activity	28	1	0.06242	Multiflorum_1-4k_c7742_f1p14_1301
671	GO:0008177	succinate_dehydrogenase_(ubiquinone)_activity	28	1	0.06242	Multiflorum_1-4k_c7742_f1p14_1301
672	GO:0071566	UFM1_activating_enzyme_activity	7	0	0.06277
673	GO:0016837	carbon-oxygen_lyase_activity,_acting_on_polysaccharides	5	0	0.06312
674	GO:0030570	pectate_lyase_activity	5	0	0.06312
675	GO:0043754	dihydrolipoyllysine-residue_(2-methylpropanoyl)transferase_activity	2	0	0.06314
676	GO:0004641	phosphoribosylformylglycinamidine_cyclo-ligase_activity	2	0	0.06318
677	GO:0005047	signal_recognition_particle_binding	66	0	0.06326
678	GO:0004849	uridine_kinase_activity	26	0	0.06336
679	GO:0016415	octanoyltransferase_activity	9	0	0.06336
680	GO:0061503	tRNA_threonylcarbamoyladenosine_dehydratase	11	0	0.06371
681	GO:0004034	aldose_1-epimerase_activity	40	1	0.06411	Multiflorum_1-4k_c154210_f1p14_1444
682	GO:0030515	snoRNA_binding	73	0	0.06457
683	GO:0070567	cytidylyltransferase_activity	21	0	0.06465
684	GO:0015105	arsenite_transmembrane_transporter_activity	8	0	0.06518
685	GO:0009000	selenocysteine_lyase_activity	2	0	0.06574
686	GO:0005504	fatty_acid_binding	4	0	0.06578
687	GO:0008948	oxaloacetate_decarboxylase_activity	36	1	0.06614	Multiflorum_1-4k_c81782_f1p25_1852
688	GO:0042284	sphingolipid_delta-4_desaturase_activity	6	0	0.0664
689	GO:0016790	thiolester_hydrolase_activity	93	0	0.06656
690	GO:0090471	9,15,9'-tri-cis-zeta-carotene_isomerase_activity	4	0	0.06729
691	GO:0004742	dihydrolipoyllysine-residue_acetyltransferase_activity	39	0	0.06805
692	GO:0016418	S-acetyltransferase_activity	39	0	0.06805
693	GO:0051539	4_iron,_4_sulfur_cluster_binding	326	8	0.06809	Multiflorum_1-4k_c142813_f1p15_1336;Multiflorum_1-4k_c231330_f1p16_1817;Multiflorum_1-4k_c351731_f15p21_1764;Multiflorum_1-4k_c461706_f103p65_1920;Multiflorum_1-4k_c47833_f2p20_2780;Multiflorum_1-4k_c97332_f2p5_1232;Multiflorum_3-10k_c32252_f1p41_1621;Multiflorum_3-10k_c97052_f1p38_689
694	GO:0000213	tRNA-intron_endonuclease_activity	14	0	0.06834
695	GO:0004637	phosphoribosylamine-glycine_ligase_activity	3	0	0.06919
696	GO:0033843	xyloglucan_6-xylosyltransferase_activity	13	0	0.06997
697	GO:0004030	aldehyde_dehydrogenase_[NAD(P)+]_activity	33	1	0.07092	Multiflorum_3-10k_c78791_f1p72_4339
698	GO:0046554	malate_dehydrogenase_(NADP+)_activity	5	0	0.07112
699	GO:0046943	carboxylic_acid_transmembrane_transporter_activity	700	10	0.07139	Multiflorum_1-4k_c188366_f1p23_1828;Multiflorum_1-4k_c21818_f1p4_1771;Multiflorum_1-4k_c266572_f1p28_1811;Multiflorum_1-4k_c285003_f1p10_1084;Multiflorum_1-4k_c424385_f1p3_1773;Multiflorum_1-4k_c474727_f1p29_1801;Multiflorum_1-4k_c529361_f1p57_1639;Multiflorum_1-4k_c64202_f1p15_1789;Multiflorum_1-4k_c94236_f1p8_1967;Multiflorum_3-10k_c30351_f1p37_1809
700	GO:0004551	nucleotide_diphosphatase_activity	27	0	0.07142
701	GO:0003830	beta-1,4-mannosylglycoprotein_4-beta-N-acetylglucosaminyltransferase_activity	15	0	0.07205
702	GO:0016661	oxidoreductase_activity,_acting_on_other_nitrogenous_compounds_as_donors	21	0	0.07212
703	GO:0000030	mannosyltransferase_activity	86	0	0.07318
704	GO:0004314	[acyl-carrier-protein]_S-malonyltransferase_activity	2	0	0.07324
705	GO:0016419	S-malonyltransferase_activity	2	0	0.07324
706	GO:0016420	malonyltransferase_activity	2	0	0.07324
707	GO:0004748	ribonucleoside-diphosphate_reductase_activity,_thioredoxin_disulfide_as_acceptor	19	0	0.07329
708	GO:0016728	oxidoreductase_activity,_acting_on_CH_or_CH2_groups,_disulfide_as_acceptor	19	0	0.07329
709	GO:0061731	ribonucleoside-diphosphate_reductase_activity	19	0	0.07329
710	GO:0016985	mannan_endo-1,4-beta-mannosidase_activity	18	0	0.07428
711	GO:0004557	alpha-galactosidase_activity	14	0	0.07471
712	GO:0052692	raffinose_alpha-galactosidase_activity	14	0	0.07471
713	GO:0099516	ion_antiporter_activity	189	2	0.07501	Multiflorum_1-4k_c172331_f6p16_2821;Multiflorum_1-4k_c92695_f1p5_1702
714	GO:0051879	Hsp90_protein_binding	17	0	0.07636
715	GO:0008802	betaine-aldehyde_dehydrogenase_activity	8	0	0.07649
716	GO:0019145	aminobutyraldehyde_dehydrogenase_activity	8	0	0.07649
717	GO:0033737	1-pyrroline_dehydrogenase_activity	8	0	0.07649
718	GO:0004648	O-phospho-L-serine:2-oxoglutarate_aminotransferase_activity	4	0	0.07672
719	GO:0004367	glycerol-3-phosphate_dehydrogenase_[NAD+]_activity	15	0	0.07825
720	GO:0008252	nucleotidase_activity	19	0	0.07857
721	GO:0015174	basic_amino_acid_transmembrane_transporter_activity	56	0	0.07906
722	GO:0048244	phytanoyl-CoA_dioxygenase_activity	10	0	0.07933
723	GO:0016929	SUMO-specific_protease_activity	29	0	0.07944
724	GO:0008514	organic_anion_transmembrane_transporter_activity	111	0	0.07996
725	GO:0004860	protein_kinase_inhibitor_activity	32	0	0.08
726	GO:0009029	tetraacyldisaccharide_4'-kinase_activity	3	0	0.08009
727	GO:0008728	GTP_diphosphokinase_activity	7	0	0.0801
728	GO:0004630	phospholipase_D_activity	133	5	0.08013	Multiflorum_1-4k_c187521_f1p14_2187;Multiflorum_1-4k_c544575_f1p28_1171;Multiflorum_1-4k_c65362_f1p40_1981;Multiflorum_3-10k_c100982_f1p386_3906;Multiflorum_3-10k_c42432_f1p259_2826
729	GO:0070290	N-acylphosphatidylethanolamine-specific_phospholipase_D_activity	133	5	0.08013	Multiflorum_1-4k_c187521_f1p14_2187;Multiflorum_1-4k_c544575_f1p28_1171;Multiflorum_1-4k_c65362_f1p40_1981;Multiflorum_3-10k_c100982_f1p386_3906;Multiflorum_3-10k_c42432_f1p259_2826
730	GO:0005046	KDEL_sequence_binding	25	1	0.08033	Multiflorum_1-4k_c235374_f1p22_2534
731	GO:0004419	hydroxymethylglutaryl-CoA_lyase_activity	7	0	0.08071
732	GO:0009975	cyclase_activity	16	0	0.08116
733	GO:0004038	allantoinase_activity	10	0	0.08133
734	GO:0008453	alanine-glyoxylate_transaminase_activity	22	0	0.08214
735	GO:0070008	serine-type_exopeptidase_activity	206	1	0.08221	Multiflorum_3-10k_c84518_f1p13_3158
736	GO:0008175	tRNA_methyltransferase_activity	49	0	0.08234
737	GO:0004867	serine-type_endopeptidase_inhibitor_activity	58	1	0.08237	Multiflorum_3-10k_c117265_f1p28_445
738	GO:0004109	coproporphyrinogen_oxidase_activity	2	0	0.08239
739	GO:0005262	calcium_channel_activity	5	0	0.08298
740	GO:0016846	carbon-sulfur_lyase_activity	255	2	0.0831	Multiflorum_1-4k_c568150_f1p0_1090;Multiflorum_1-4k_c83466_f1p10_1317
741	GO:0008780	acyl-[acyl-carrier-protein]-UDP-N-acetylglucosamine_O-acyltransferase_activity	2	0	0.08407
742	GO:0003837	beta-ureidopropionase_activity	5	0	0.08503
743	GO:0017108	5'-flap_endonuclease_activity	12	0	0.08633
744	GO:0003918	DNA_topoisomerase_type_II_(ATP-hydrolyzing)_activity	25	0	0.08651
745	GO:0061505	DNA_topoisomerase_II_activity	25	0	0.08651
746	GO:0005242	inward_rectifier_potassium_channel_activity	7	0	0.08701
747	GO:0004365	glyceraldehyde-3-phosphate_dehydrogenase_(NAD+)_(phosphorylating)_activity	49	1	0.08758	Multiflorum_3-10k_c33452_f1p237_1180
748	GO:0004586	ornithine_decarboxylase_activity	7	0	0.08785
749	GO:0004834	tryptophan_synthase_activity	31	0	0.08806
750	GO:0030621	U4_snRNA_binding	3	0	0.08807
751	GO:0008425	2-polyprenyl-6-methoxy-1,4-benzoquinone_methyltransferase_activity	20	0	0.08807
752	GO:0030580	quinone_cofactor_methyltransferase_activity	20	0	0.08807
753	GO:0004563	beta-N-acetylhexosaminidase_activity	19	0	0.08993
754	GO:0015929	hexosaminidase_activity	19	0	0.08993
755	GO:0004326	tetrahydrofolylpolyglutamate_synthase_activity	3	0	0.09114
756	GO:0008174	mRNA_methyltransferase_activity	8	0	0.09132
757	GO:0004014	adenosylmethionine_decarboxylase_activity	102	2	0.0918	Multiflorum_1-4k_c313100_f1p14_1769;Multiflorum_1-4k_c459950_f4p13_1994
758	GO:0004056	argininosuccinate_lyase_activity	4	0	0.09186
759	GO:0005231	excitatory_extracellular_ligand-gated_ion_channel_activity	4	0	0.09254
760	GO:0005234	extracellular-glutamate-gated_ion_channel_activity	4	0	0.09254
761	GO:0000994	RNA_polymerase_III_core_binding	21	1	0.09293	Multiflorum_1-4k_c44917_f2p2_1212
762	GO:0010355	homogentisate_farnesyltransferase_activity	3	0	0.09317
763	GO:0010356	homogentisate_geranylgeranyltransferase_activity	3	0	0.09317
764	GO:0010357	homogentisate_solanesyltransferase_activity	3	0	0.09317
765	GO:0010485	H4_histone_acetyltransferase_activity	3	0	0.09349
766	GO:0016277	[myelin_basic_protein]-arginine_N-methyltransferase_activity	4	0	0.09394
767	GO:0035241	protein-arginine_omega-N_monomethyltransferase_activity	4	0	0.09394
768	GO:0008253	5'-nucleotidase_activity	8	0	0.09473
769	GO:0052883	tyrosine_ammonia-lyase_activity	32	2	0.09489	Multiflorum_1-4k_c494181_f1p20_2554;Multiflorum_3-10k_c81328_f1p321_2506
770	GO:0019172	glyoxalase_III_activity	19	0	0.09576
771	GO:0015131	oxaloacetate_transmembrane_transporter_activity	10	0	0.09607
772	GO:0004024	alcohol_dehydrogenase_activity,_zinc-dependent	5	0	0.09665
773	GO:0004335	galactokinase_activity	9	0	0.09694
774	GO:0003856	3-dehydroquinate_synthase_activity	2	0	0.09759
775	GO:0047341	fucose-1-phosphate_guanylyltransferase_activity	7	0	0.09793
776	GO:0050201	fucokinase_activity	7	0	0.09793
777	GO:0080116	glucuronoxylan_glucuronosyltransferase_activity	3	1	0.09817	Multiflorum_1-4k_c236168_f1p70_1574
778	GO:0004827	proline-tRNA_ligase_activity	22	0	0.09861
779	GO:0000175	3'-5'-exoribonuclease_activity	34	0	0.09906
780	GO:0035091	phosphatidylinositol_binding	417	1	0.09907	Multiflorum_1-4k_c578303_f1p8_897
781	GO:0003697	single-stranded_DNA_binding	114	0	0.09964
782	GO:0051117	ATPase_binding	40	0	0.09973
783	GO:0008660	1-aminocyclopropane-1-carboxylate_deaminase_activity	12	0	0.10027
784	GO:0004793	threonine_aldolase_activity	3	0	0.10036
785	GO:0008732	L-allo-threonine_aldolase_activity	3	0	0.10036
786	GO:0008495	protoheme_IX_farnesyltransferase_activity	4	0	0.10095
787	GO:0008886	glyceraldehyde-3-phosphate_dehydrogenase_(NADP+)_(non-phosphorylating)_activity	3	0	0.10096
788	GO:0046820	4-amino-4-deoxychorismate_synthase_activity	2	0	0.10152
789	GO:0008446	GDP-mannose_4,6-dehydratase_activity	8	0	0.10209
790	GO:0010420	polyprenyldihydroxybenzoate_methyltransferase_activity	17	0	0.10212
791	GO:0061542	3-demethylubiquinone-n_3-O-methyltransferase_activity	17	0	0.10212
792	GO:0004583	dolichyl-phosphate-glucose-glycolipid_alpha-glucosyltransferase_activity	3	0	0.10261
793	GO:0004399	histidinol_dehydrogenase_activity	11	0	0.10374
794	GO:0016411	acylglycerol_O-acyltransferase_activity	59	1	0.10438	Multiflorum_1-4k_c142813_f1p15_1336
795	GO:0003841	1-acylglycerol-3-phosphate_O-acyltransferase_activity	16	0	0.10451
796	GO:0042171	lysophosphatidic_acid_acyltransferase_activity	16	0	0.10451
797	GO:0071617	lysophospholipid_acyltransferase_activity	16	0	0.10451
798	GO:0050513	glycoprotein_2-beta-D-xylosyltransferase_activity	2	0	0.10483
799	GO:0004733	pyridoxamine-phosphate_oxidase_activity	15	0	0.10546
800	GO:0004096	catalase_activity	60	0	0.10549
801	GO:0033699	DNA_5'-adenosine_monophosphate_hydrolase_activity	3	0	0.10559
802	GO:0004631	phosphomevalonate_kinase_activity	13	0	0.10564
803	GO:0004560	alpha-L-fucosidase_activity	26	0	0.10631
804	GO:0015928	fucosidase_activity	26	0	0.10631
805	GO:0050738	fructosyltransferase_activity	39	0	0.10646
806	GO:0004609	phosphatidylserine_decarboxylase_activity	23	0	0.10685
807	GO:0050515	4-(cytidine_5'-diphospho)-2-C-methyl-D-erythritol_kinase_activity	3	0	0.10699
808	GO:0004550	nucleoside_diphosphate_kinase_activity	34	0	0.10733
809	GO:0001716	L-amino-acid_oxidase_activity	3	0	0.10786
810	GO:0008734	L-aspartate_oxidase_activity	3	0	0.10786
811	GO:0015922	aspartate_oxidase_activity	3	0	0.10786
812	GO:0044318	L-aspartate:fumarate_oxidoreductase_activity	3	0	0.10786
813	GO:0016702	oxidoreductase_activity,_acting_on_single_donors_with_incorporation_of_molecular...	237	11	0.10798	Multiflorum_1-4k_c224897_f1p44_2929;Multiflorum_1-4k_c287504_f1p15_1020;Multiflorum_1-4k_c377963_f1p6_1655;Multiflorum_1-4k_c408813_f1p31_2881;Multiflorum_1-4k_c41019_f1p30_1761;Multiflorum_1-4k_c451214_f1p8_1036;Multiflorum_1-4k_c5142_f3p46_2525;Multiflorum_3-10k_c42585_f1p166_3694;Multiflorum_3-10k_c44893_f1p20_3625;Multiflorum_3-10k_c53834_f1p130_1130;Multiflorum_3-10k_c66301_f1p192_3541
814	GO:0046906	tetrapyrrole_binding	2458	52	0.10859	Multiflorum_1-4k_c100639_f1p15_1046;Multiflorum_1-4k_c111921_f1p26_1407;Multiflorum_1-4k_c14334_f5p14_1695;Multiflorum_1-4k_c155295_f1p40_1841;Multiflorum_1-4k_c1797_f6p20_1688;Multiflorum_1-4k_c179813_f1p0_1200;Multiflorum_1-4k_c184001_f1p29_1859;Multiflorum_1-4k_c200800_f1p4_1466;Multiflorum_1-4k_c214394_f3p1_1599;Multiflorum_1-4k_c22319_f1p11_1511;Multiflorum_1-4k_c231802_f2p3_1745;Multiflorum…
815	GO:0004828	serine-tRNA_ligase_activity	20	0	0.10908
816	GO:0000268	peroxisome_targeting_sequence_binding	14	0	0.11108
817	GO:0005052	peroxisome_matrix_targeting_signal-1_binding	14	0	0.11108
818	GO:0004479	methionyl-tRNA_formyltransferase_activity	3	0	0.11155
819	GO:0010285	L,L-diaminopimelate_aminotransferase_activity	7	0	0.11172
820	GO:0046863	ribulose-1,5-bisphosphate_carboxylase/oxygenase_activator_activity	2	0	0.1121
821	GO:0035613	RNA_stem-loop_binding	19	0	0.11303
822	GO:0035614	snRNA_stem-loop_binding	19	0	0.11303
823	GO:0003916	DNA_topoisomerase_activity	36	0	0.11321
824	GO:0004556	alpha-amylase_activity	14	0	0.11345
825	GO:0015205	nucleobase_transmembrane_transporter_activity	45	0	0.11365
826	GO:0043177	organic_acid_binding	14	0	0.11369
827	GO:0034038	deoxyhypusine_synthase_activity	13	0	0.11593
828	GO:0009815	1-aminocyclopropane-1-carboxylate_oxidase_activity	13	0	0.11636
829	GO:0015266	protein_channel_activity	44	0	0.11646
830	GO:0000217	DNA_secondary_structure_binding	34	0	0.11789
831	GO:0000400	four-way_junction_DNA_binding	34	0	0.11789
832	GO:0004057	arginyltransferase_activity	6	0	0.11804
833	GO:0005094	Rho_GDP-dissociation_inhibitor_activity	13	0	0.1181
834	GO:0070006	metalloaminopeptidase_activity	109	0	0.11835
835	GO:0003876	AMP_deaminase_activity	8	0	0.11843
836	GO:0047623	adenosine-phosphate_deaminase_activity	8	0	0.11843
837	GO:0050269	coniferyl-aldehyde_dehydrogenase_activity	7	0	0.11958
838	GO:0043765	T/G_mismatch-specific_endonuclease_activity	2	0	0.1196
839	GO:0001671	ATPase_activator_activity	32	0	0.11964
840	GO:0019781	NEDD8_activating_enzyme_activity	13	0	0.12007
841	GO:0042781	3'-tRNA_processing_endoribonuclease_activity	2	0	0.12013
842	GO:0051499	D-aminoacyl-tRNA_deacylase_activity	2	0	0.12175
843	GO:0016435	rRNA_(guanine)_methyltransferase_activity	7	0	0.12179
844	GO:0050284	sinapate_1-glucosyltransferase_activity	2	0	0.12221
845	GO:0035312	5'-3'_exodeoxyribonuclease_activity	8	0	0.12268
846	GO:0019148	D-cysteine_desulfhydrase_activity	13	0	0.12275
847	GO:0010354	homogentisate_prenyltransferase_activity	6	0	0.12287
848	GO:0047568	3-oxo-5-beta-steroid_4-dehydrogenase_activity	9	1	0.12316	Multiflorum_1-4k_c44013_f3p26_1508
849	GO:0004395	hexaprenyldihydroxybenzoate_methyltransferase_activity	12	0	0.12328
850	GO:0003923	GPI-anchor_transamidase_activity	25	0	0.12371
851	GO:0003922	GMP_synthase_(glutamine-hydrolyzing)_activity	10	0	0.12527
852	GO:0030246	carbohydrate_binding	1613	12	0.12534	Multiflorum_1-4k_c153993_f1p48_1841;Multiflorum_1-4k_c154210_f1p14_1444;Multiflorum_1-4k_c178846_f1p14_3495;Multiflorum_1-4k_c225666_f1p3_1427;Multiflorum_1-4k_c278562_f3p0_1602;Multiflorum_1-4k_c305467_f7p4_1259;Multiflorum_1-4k_c404959_f21p16_1615;Multiflorum_1-4k_c45655_f1p15_2578;Multiflorum_1-4k_c473912_f1p4_2541;Multiflorum_1-4k_c6158_f1p22_1203;Multiflorum_1-4k_c81864_f4p5_2392;Multiflorum…
853	GO:0031593	polyubiquitin_binding	31	1	0.12621	Multiflorum_1-4k_c279290_f2p16_1451
854	GO:0016308	1-phosphatidylinositol-4-phosphate_5-kinase_activity	34	1	0.12677	Multiflorum_3-10k_c42143_f1p280_3748
855	GO:0008756	o-succinylbenzoate-CoA_ligase_activity	2	0	0.12695
856	GO:0003958	NADPH-hemoprotein_reductase_activity	17	0	0.12792
857	GO:0043891	glyceraldehyde-3-phosphate_dehydrogenase_(NAD(P)+)_(phosphorylating)_activity	50	1	0.12811	Multiflorum_3-10k_c33452_f1p237_1180
858	GO:0004152	dihydroorotate_dehydrogenase_activity	4	0	0.12895
859	GO:0017113	dihydropyrimidine_dehydrogenase_(NADP+)_activity	4	0	0.12895
860	GO:0004352	glutamate_dehydrogenase_(NAD+)_activity	26	1	0.12912	Multiflorum_1-4k_c153428_f1p18_1613
861	GO:0016719	carotene_7,8-desaturase_activity	3	0	0.12927
862	GO:0015398	high-affinity_secondary_active_ammonium_transmembrane_transporter_activity	12	0	0.12997
863	GO:0008909	isochorismate_synthase_activity	7	0	0.13002
864	GO:0050486	intramolecular_transferase_activity,_transferring_hydroxy_groups	7	0	0.13002
865	GO:0003810	protein-glutamine_gamma-glutamyltransferase_activity	3	0	0.131
866	GO:0016656	monodehydroascorbate_reductase_(NADH)_activity	43	0	0.13105
867	GO:0010242	oxygen_evolving_activity	4	0	0.13156
868	GO:0016905	myosin_heavy_chain_kinase_activity	7	0	0.13302
869	GO:0003827	alpha-1,3-mannosylglycoprotein_2-beta-N-acetylglucosaminyltransferase_activity	7	0	0.13328
870	GO:0019777	Atg12_transferase_activity	2	0	0.13334
871	GO:0004715	non-membrane_spanning_protein_tyrosine_kinase_activity	15	0	0.13357
872	GO:0008395	steroid_hydroxylase_activity	10	0	0.13401
873	GO:0010012	steroid_22-alpha_hydroxylase_activity	10	0	0.13401
874	GO:0050307	sucrose-phosphate_phosphatase_activity	13	0	0.13497
875	GO:0015245	fatty_acid_transporter_activity	5	0	0.13522
876	GO:0009917	sterol_5-alpha_reductase_activity	2	0	0.13578
877	GO:0050213	progesterone_5-alpha-reductase_activity	2	0	0.13578
878	GO:0050508	glucuronosyl-N-acetylglucosaminyl-proteoglycan_4-alpha-N-acetylglucosaminyltrans...	10	1	0.13711	Multiflorum_1-4k_c233638_f1p38_1831
879	GO:0036381	pyridoxal_5'-phosphate_synthase_(glutamine_hydrolysing)_activity	6	0	0.1382
880	GO:0035173	histone_kinase_activity	8	0	0.13831
881	GO:0015088	copper_uptake_transmembrane_transporter_activity	3	0	0.13843
882	GO:0004660	protein_farnesyltransferase_activity	8	0	0.13968
883	GO:0046409	p-coumarate_3-hydroxylase_activity	4	0	0.13987
884	GO:0032266	phosphatidylinositol-3-phosphate_binding	34	0	0.14015
885	GO:0050306	sucrose_1F-fructosyltransferase_activity	38	0	0.14052
886	GO:0016866	intramolecular_transferase_activity	283	2	0.14075	Multiflorum_1-4k_c19708_f1p7_1323;Multiflorum_1-4k_c516873_f7p60_1381
887	GO:0050236	pyridoxine:NADP_4-dehydrogenase_activity	2	0	0.14187
888	GO:0003984	acetolactate_synthase_activity	5	0	0.1423
889	GO:0050313	sulfur_dioxygenase_activity	12	0	0.14294
890	GO:0030604	1-deoxy-D-xylulose-5-phosphate_reductoisomerase_activity	4	0	0.14328
891	GO:0016730	oxidoreductase_activity,_acting_on_iron-sulfur_proteins_as_donors	43	0	0.14364
892	GO:0033612	receptor_serine/threonine_kinase_binding	19	0	0.14422
893	GO:0080124	pheophytinase_activity	3	0	0.1445
894	GO:0052631	sphingolipid_delta-8_desaturase_activity	1	0	0.14529
895	GO:0042389	omega-3_fatty_acid_desaturase_activity	1	0	0.1454
896	GO:0050824	water_binding	6	0	0.14545
897	GO:0050825	ice_binding	6	0	0.14545
898	GO:0004496	mevalonate_kinase_activity	10	0	0.14553
899	GO:0051989	coproporphyrinogen_dehydrogenase_activity	1	0	0.14564
900	GO:0030695	GTPase_regulator_activity	354	0	0.14595
901	GO:0050017	L-3-cyanoalanine_synthase_activity	4	0	0.14597
902	GO:0008897	holo-[acyl-carrier-protein]_synthase_activity	6	0	0.14668
903	GO:0004321	fatty-acyl-CoA_synthase_activity	2	0	0.14734
904	GO:0004169	dolichyl-phosphate-mannose-protein_mannosyltransferase_activity	31	0	0.14792
905	GO:0019203	carbohydrate_phosphatase_activity	253	1	0.14852	Multiflorum_1-4k_c132462_f2p7_1577
906	GO:0016422	mRNA_(2'-O-methyladenosine-N6-)-methyltransferase_activity	2	0	0.14856
907	GO:0050505	hydroquinone_glucosyltransferase_activity	1	0	0.14865
908	GO:0010291	carotene_beta-ring_hydroxylase_activity	1	0	0.1488
909	GO:2001080	chitosan_binding	7	0	0.14901
910	GO:0004376	glycolipid_mannosyltransferase_activity	7	0	0.14933
911	GO:0004377	GDP-Man:Man3GlcNAc2-PP-Dol_alpha-1,2-mannosyltransferase_activity	7	0	0.14933
912	GO:0003973	(S)-2-hydroxy-acid_oxidase_activity	39	0	0.14971
913	GO:0017077	oxidative_phosphorylation_uncoupler_activity	1	0	0.15113
914	GO:0052923	all-trans-nonaprenyl-diphosphate_synthase_(geranyl-diphosphate_specific)_activit...	1	0	0.15126
915	GO:0051731	polynucleotide_5'-hydroxyl-kinase_activity	17	0	0.15134
916	GO:0004053	arginase_activity	3	0	0.15165
917	GO:0004071	aspartate-ammonia_ligase_activity	1	0	0.15219
918	GO:0004816	asparagine-tRNA_ligase_activity	3	0	0.15259
919	GO:0043495	protein_anchor	2	0	0.15261
920	GO:0003848	2-amino-4-hydroxy-6-hydroxymethyldihydropteridine_diphosphokinase_activity	32	0	0.15337
921	GO:0004156	dihydropteroate_synthase_activity	32	0	0.15337
922	GO:0004140	dephospho-CoA_kinase_activity	6	0	0.15345
923	GO:0004360	glutamine-fructose-6-phosphate_transaminase_(isomerizing)_activity	14	0	0.15353
924	GO:0070548	L-glutamine_aminotransferase_activity	14	0	0.15353
925	GO:0051861	glycolipid_binding	11	0	0.15471
926	GO:0004055	argininosuccinate_synthase_activity	18	1	0.15539	Multiflorum_3-10k_c49795_f2p16_1700
927	GO:0033853	aspartate-prephenate_aminotransferase_activity	11	0	0.15612
928	GO:0033854	glutamate-prephenate_aminotransferase_activity	11	0	0.15612
929	GO:0004857	enzyme_inhibitor_activity	338	4	0.15615	Multiflorum_1-4k_c90446_f1p9_1394;Multiflorum_3-10k_c116547_f2p12_795;Multiflorum_3-10k_c117077_f8p38_810;Multiflorum_3-10k_c117265_f1p28_445
930	GO:0004512	inositol-3-phosphate_synthase_activity	57	0	0.1566
931	GO:0004463	leukotriene-A4_hydrolase_activity	2	0	0.15704
932	GO:0080046	quercetin_4'-O-glucosyltransferase_activity	1	0	0.15729
933	GO:0047207	1,2-beta-fructan_1F-fructosyltransferase_activity	1	0	0.15774
934	GO:0045431	flavonol_synthase_activity	3	0	0.15775
935	GO:0050321	tau-protein_kinase_activity	14	0	0.15822
936	GO:0047734	CDP-glycerol_diphosphatase_activity	1	0	0.1588
937	GO:0016844	strictosidine_synthase_activity	6	0	0.15905
938	GO:0003882	CDP-diacylglycerol-serine_O-phosphatidyltransferase_activity	5	0	0.15937
939	GO:0004526	ribonuclease_P_activity	24	0	0.16046
940	GO:0098518	polynucleotide_phosphatase_activity	26	0	0.16047
941	GO:0016408	C-acyltransferase_activity	79	0	0.16053
942	GO:0005457	GDP-fucose_transmembrane_transporter_activity	1	0	0.16119
943	GO:0000978	RNA_polymerase_II_core_promoter_proximal_region_sequence-specific_DNA_binding	5	0	0.16197
944	GO:0097599	xylanase_activity	47	0	0.16208
945	GO:0031176	endo-1,4-beta-xylanase_activity	1	0	0.16208
946	GO:1904264	ubiquitin_protein_ligase_activity_involved_in_ERAD_pathway	10	0	0.16213
947	GO:1990381	ubiquitin-specific_protease_binding	10	0	0.16213
948	GO:0005463	UDP-N-acetylgalactosamine_transmembrane_transporter_activity	5	0	0.16287
949	GO:0005509	calcium_ion_binding	2161	25	0.16374	Multiflorum_1-4k_c153993_f1p48_1841;Multiflorum_1-4k_c187521_f1p14_2187;Multiflorum_1-4k_c21348_f1p17_2273;Multiflorum_1-4k_c266639_f1p5_1492;Multiflorum_1-4k_c276696_f1p17_2071;Multiflorum_1-4k_c278562_f3p0_1602;Multiflorum_1-4k_c305177_f3p28_2303;Multiflorum_1-4k_c305917_f1p10_2244;Multiflorum_1-4k_c309016_f1p10_2203;Multiflorum_1-4k_c373152_f1p0_1978;Multiflorum_1-4k_c398780_f2p21_1916;Multifl…
950	GO:0004066	asparagine_synthase_(glutamine-hydrolyzing)_activity	76	0	0.16586
951	GO:0047172	shikimate_O-hydroxycinnamoyltransferase_activity	1	0	0.1659
952	GO:0050734	hydroxycinnamoyltransferase_activity	1	0	0.1659
953	GO:0050737	O-hydroxycinnamoyltransferase_activity	1	0	0.1659
954	GO:0019843	rRNA_binding	499	9	0.16639	Multiflorum_1-4k_c391477_f1p16_989;Multiflorum_1-4k_c404469_f3p5_1187;Multiflorum_1-4k_c461006_f31p11_1275;Multiflorum_1-4k_c462622_f2p0_1263;Multiflorum_1-4k_c463680_f3p5_1229;Multiflorum_1-4k_c563632_f1p31_962;Multiflorum_1-4k_c564616_f1p24_904;Multiflorum_1-4k_c576131_f1p21_789;Multiflorum_3-10k_c17056_f1p130_942
955	GO:0000987	core_promoter_proximal_region_sequence-specific_DNA_binding	7	0	0.16692
956	GO:0001159	core_promoter_proximal_region_DNA_binding	7	0	0.16692
957	GO:0045140	inositol_phosphoceramide_synthase_activity	1	0	0.1674
958	GO:0017169	CDP-alcohol_phosphatidyltransferase_activity	6	0	0.1675
959	GO:0008987	quinolinate_synthetase_A_activity	3	0	0.16761
960	GO:0045543	gibberellin_2-beta-dioxygenase_activity	3	0	0.16902
961	GO:0052634	C-19_gibberellin_2-beta-dioxygenase_activity	3	0	0.16902
962	GO:0046608	carotenoid_isomerase_activity	1	0	0.16938
963	GO:0005253	anion_channel_activity	153	0	0.16966
964	GO:0004612	phosphoenolpyruvate_carboxykinase_(ATP)_activity	16	1	0.16975	Multiflorum_1-4k_c142117_f1p10_2266
965	GO:0004106	chorismate_mutase_activity	9	0	0.16988
966	GO:0005092	GDP-dissociation_inhibitor_activity	41	0	0.16991
967	GO:0004535	poly(A)-specific_ribonuclease_activity	1	0	0.1703
968	GO:0016842	amidine-lyase_activity	6	0	0.1718
969	GO:0016688	L-ascorbate_peroxidase_activity	56	0	0.17228
970	GO:0080123	jasmonate-amino_synthetase_activity	34	0	0.17278
971	GO:0016508	long-chain-enoyl-CoA_hydratase_activity	12	0	0.17295
972	GO:0047526	2'-hydroxyisoflavone_reductase_activity	1	0	0.17305
973	GO:0008479	queuine_tRNA-ribosyltransferase_activity	13	0	0.1732
974	GO:0010331	gibberellin_binding	2	0	0.1743
975	GO:0019840	isoprenoid_binding	2	0	0.1743
976	GO:0015189	L-lysine_transmembrane_transporter_activity	52	0	0.17492
977	GO:0004160	dihydroxy-acid_dehydratase_activity	6	0	0.1752
978	GO:1901682	sulfur_compound_transmembrane_transporter_activity	150	0	0.17524
979	GO:0003960	NADPH:quinone_reductase_activity	1	0	0.17622
980	GO:0035671	enone_reductase_activity	1	0	0.17622
981	GO:0035798	2-alkenal_reductase_(NADP+)_activity	1	0	0.17622
982	GO:0004506	squalene_monooxygenase_activity	6	0	0.17736
983	GO:0004866	endopeptidase_inhibitor_activity	68	1	0.17763	Multiflorum_3-10k_c117265_f1p28_445
984	GO:0061135	endopeptidase_regulator_activity	68	1	0.17763	Multiflorum_3-10k_c117265_f1p28_445
985	GO:0009041	uridylate_kinase_activity	18	0	0.17838
986	GO:0019209	kinase_activator_activity	11	0	0.17931
987	GO:0030295	protein_kinase_activator_activity	11	0	0.17931
988	GO:0036080	purine_nucleotide-sugar_transmembrane_transporter_activity	7	0	0.17945
989	GO:0010277	chlorophyllide_a_oxygenase_[overall]_activity	5	0	0.18014
990	GO:0080048	GDP-D-glucose_phosphorylase_activity	6	0	0.18024
991	GO:0030414	peptidase_inhibitor_activity	74	1	0.18048	Multiflorum_3-10k_c117265_f1p28_445
992	GO:0061134	peptidase_regulator_activity	74	1	0.18048	Multiflorum_3-10k_c117265_f1p28_445
993	GO:0000702	oxidized_base_lesion_DNA_N-glycosylase_activity	21	0	0.18089
994	GO:0008534	oxidized_purine_nucleobase_lesion_DNA_N-glycosylase_activity	21	0	0.18089
995	GO:0004033	aldo-keto_reductase_(NADP)_activity	10	0	0.18141
996	GO:0008878	glucose-1-phosphate_adenylyltransferase_activity	10	0	0.18221
997	GO:0031071	cysteine_desulfurase_activity	1	0	0.18296
998	GO:0008887	glycerate_kinase_activity	1	0	0.18344
999	GO:0004385	guanylate_kinase_activity	10	0	0.18344
1000	GO:0047218	hydroxycinnamate_4-beta-glucosyltransferase_activity	1	0	0.18362
1001	GO:0070037	rRNA_(pseudouridine)_methyltransferase_activity	4	0	0.18382
1002	GO:0016807	cysteine-type_carboxypeptidase_activity	6	0	0.18438
1003	GO:0019786	Atg8-specific_protease_activity	6	0	0.18438
1004	GO:0070004	cysteine-type_exopeptidase_activity	6	0	0.18438
1005	GO:0019905	syntaxin_binding	55	0	0.18504
1006	GO:0004084	branched-chain-amino-acid_transaminase_activity	13	0	0.1856
1007	GO:0052654	L-leucine_transaminase_activity	13	0	0.1856
1008	GO:0052655	L-valine_transaminase_activity	13	0	0.1856
1009	GO:0052656	L-isoleucine_transaminase_activity	13	0	0.1856
1010	GO:0047412	N-(long-chain-acyl)ethanolamine_deacylase_activity	5	0	0.18587
1011	GO:0030544	Hsp70_protein_binding	4	0	0.18689
1012	GO:0051765	inositol_tetrakisphosphate_kinase_activity	12	0	0.1882
1013	GO:0051766	inositol_trisphosphate_kinase_activity	12	0	0.1882
1014	GO:0018454	acetoacetyl-CoA_reductase_activity	1	0	0.18937
1015	GO:0045703	ketoreductase_activity	1	0	0.18937
1016	GO:0005254	chloride_channel_activity	98	0	0.19072
1017	GO:0080084	5S_rDNA_binding	1	0	0.19161
1018	GO:0047912	galacturonokinase_activity	2	0	0.19215
1019	GO:1990714	hydroxyproline_O-galactosyltransferase_activity	6	0	0.19233
1020	GO:0004147	dihydrolipoamide_branched_chain_acyltransferase_activity	3	0	0.19351
1021	GO:0004452	isopentenyl-diphosphate_delta-isomerase_activity	19	0	0.19364
1022	GO:0050113	inositol_oxygenase_activity	14	1	0.1943	Multiflorum_1-4k_c13681_f1p8_1267
1023	GO:0019902	phosphatase_binding	14	1	0.19455	Multiflorum_3-10k_c105157_f1p9_1577
1024	GO:0019903	protein_phosphatase_binding	14	1	0.19455	Multiflorum_3-10k_c105157_f1p9_1577
1025	GO:0051721	protein_phosphatase_2A_binding	14	1	0.19455	Multiflorum_3-10k_c105157_f1p9_1577
1026	GO:0004794	L-threonine_ammonia-lyase_activity	2	0	0.19503
1027	GO:0003796	lysozyme_activity	1	0	0.19512
1028	GO:0061783	peptidoglycan_muralytic_activity	1	0	0.19512
1029	GO:0004149	dihydrolipoyllysine-residue_succinyltransferase_activity	45	0	0.19514
1030	GO:0016748	succinyltransferase_activity	45	0	0.19514
1031	GO:0016751	S-succinyltransferase_activity	45	0	0.19514
1032	GO:0004846	urate_oxidase_activity	5	0	0.19545
1033	GO:0016663	oxidoreductase_activity,_acting_on_other_nitrogenous_compounds_as_donors,_oxygen...	5	0	0.19545
1034	GO:0004640	phosphoribosylanthranilate_isomerase_activity	8	0	0.19574
1035	GO:0031957	very_long-chain_fatty_acid-CoA_ligase_activity	4	0	0.19633
1036	GO:0015927	trehalase_activity	1	0	0.19641
1037	GO:0008173	RNA_methyltransferase_activity	107	0	0.19818
1038	GO:0090416	nicotinate_transporter_activity	1	0	0.19973
1039	GO:0090417	N-methylnicotinate_transporter_activity	1	0	0.19973
1040	GO:0001758	retinal_dehydrogenase_activity	6	0	0.20097
1041	GO:0016723	oxidoreductase_activity,_oxidizing_metal_ions,_NAD_or_NADP_as_acceptor	23	0	0.20106
1042	GO:0030586	[methionine_synthase]_reductase_activity	16	0	0.20115
1043	GO:0004126	cytidine_deaminase_activity	1	0	0.20135
1044	GO:0015093	ferrous_iron_transmembrane_transporter_activity	8	0	0.20213
1045	GO:0016863	intramolecular_oxidoreductase_activity,_transposing_C=C_bonds	80	0	0.20264
1046	GO:0017089	glycolipid_transporter_activity	10	0	0.20347
1047	GO:0050347	trans-octaprenyltranstransferase_activity	2	0	0.2042
1048	GO:0035064	methylated_histone_binding	18	0	0.20446
1049	GO:0045547	dehydrodolichyl_diphosphate_synthase_activity	5	0	0.20548
1050	GO:0046577	long-chain-alcohol_oxidase_activity	3	0	0.20569
1051	GO:0004315	3-oxoacyl-[acyl-carrier-protein]_synthase_activity	4	0	0.20632
1052	GO:0016855	racemase_and_epimerase_activity,_acting_on_amino_acids_and_derivatives	4	0	0.20657
1053	GO:0036361	racemase_activity,_acting_on_amino_acids_and_derivatives	4	0	0.20657
1054	GO:0047661	amino-acid_racemase_activity	4	0	0.20657
1055	GO:0030272	5-formyltetrahydrofolate_cyclo-ligase_activity	4	0	0.20714
1056	GO:0080132	fatty_acid_alpha-hydroxylase_activity	5	0	0.20833
1057	GO:0000026	alpha-1,2-mannosyltransferase_activity	19	0	0.20843
1058	GO:0030946	protein_tyrosine_phosphatase_activity,_metal-dependent	4	0	0.21005
1059	GO:0031409	pigment_binding	3	0	0.21234
1060	GO:0005096	GTPase_activator_activity	311	0	0.21315
1061	GO:0003914	DNA_(6-4)_photolyase_activity	1	0	0.21316
1062	GO:0017137	Rab_GTPase_binding	118	0	0.21327
1063	GO:0008676	3-deoxy-8-phosphooctulonate_synthase_activity	5	0	0.21449
1064	GO:1990837	sequence-specific_double-stranded_DNA_binding	337	3	0.21515	Multiflorum_1-4k_c176134_f3p4_1743;Multiflorum_1-4k_c515352_f4p7_2370;Multiflorum_1-4k_c90406_f1p17_2851
1065	GO:0033840	NDP-glucose-starch_glucosyltransferase_activity	2	0	0.2175
1066	GO:0004714	transmembrane_receptor_protein_tyrosine_kinase_activity	15	0	0.21937
1067	GO:0004448	isocitrate_dehydrogenase_activity	57	1	0.22012	Multiflorum_1-4k_c477210_f1p0_1494
1068	GO:0016767	geranylgeranyl-diphosphate_geranylgeranyltransferase_activity	4	0	0.22106
1069	GO:0044183	protein_binding_involved_in_protein_folding	19	0	0.2213
1070	GO:0030337	DNA_polymerase_processivity_factor_activity	15	0	0.22141
1071	GO:0004633	phosphopantothenoylcysteine_decarboxylase_activity	9	0	0.22151
1072	GO:0010385	double-stranded_methylated_DNA_binding	2	0	0.22163
1073	GO:0008710	8-amino-7-oxononanoate_synthase_activity	2	0	0.22283
1074	GO:0015136	sialic_acid_transmembrane_transporter_activity	5	0	0.22287
1075	GO:0016979	lipoate-protein_ligase_activity	24	0	0.22287
1076	GO:0016992	lipoate_synthase_activity	24	0	0.22287
1077	GO:0070283	radical_SAM_enzyme_activity	24	0	0.22287
1078	GO:0019135	deoxyhypusine_monooxygenase_activity	6	0	0.22303
1079	GO:0010340	carboxyl-O-methyltransferase_activity	13	0	0.2239
1080	GO:0051998	protein_carboxyl_O-methyltransferase_activity	13	0	0.2239
1081	GO:0015385	sodium:proton_antiporter_activity	32	1	0.22397	Multiflorum_1-4k_c92695_f1p5_1702
1082	GO:0008373	sialyltransferase_activity	10	0	0.22421
1083	GO:0004644	phosphoribosylglycinamide_formyltransferase_activity	8	0	0.22449
1084	GO:0004777	succinate-semialdehyde_dehydrogenase_(NAD+)_activity	7	0	0.22497
1085	GO:0009013	succinate-semialdehyde_dehydrogenase_[NAD(P)+]_activity	7	0	0.22497
1086	GO:0016795	phosphoric_triester_hydrolase_activity	1	0	0.22525
1087	GO:0047862	diisopropyl-fluorophosphatase_activity	1	0	0.22525
1088	GO:0008176	tRNA_(guanine-N7-)-methyltransferase_activity	9	0	0.22549
1089	GO:0004491	methylmalonate-semialdehyde_dehydrogenase_(acylating)_activity	19	0	0.22728
1090	GO:0018478	malonate-semialdehyde_dehydrogenase_(acetylating)_activity	19	0	0.22728
1091	GO:0050126	N-carbamoylputrescine_amidase_activity	8	1	0.22776	Multiflorum_1-4k_c260988_f1p35_1204
1092	GO:0016668	oxidoreductase_activity,_acting_on_a_sulfur_group_of_donors,_NAD(P)_as_acceptor	135	1	0.22807	Multiflorum_1-4k_c518127_f4p55_1736
1093	GO:0003713	transcription_coactivator_activity	102	1	0.22808	Multiflorum_1-4k_c362289_f1p45_2841
1094	GO:0046899	nucleoside_triphosphate_adenylate_kinase_activity	1	0	0.22889
1095	GO:0003904	deoxyribodipyrimidine_photo-lyase_activity	2	0	0.22905
1096	GO:0003913	DNA_photolyase_activity	2	0	0.22905
1097	GO:0005458	GDP-mannose_transmembrane_transporter_activity	6	0	0.22937
1098	GO:0015194	L-serine_transmembrane_transporter_activity	18	0	0.23039
1099	GO:0022889	serine_transmembrane_transporter_activity	18	0	0.23039
1100	GO:1905361	L-serine_transporter_activity	18	0	0.23039
1101	GO:0016289	CoA_hydrolase_activity	20	0	0.23052
1102	GO:0045437	uridine_nucleosidase_activity	21	0	0.23103
1103	GO:0050263	ribosylpyrimidine_nucleosidase_activity	21	0	0.23103
1104	GO:0047213	anthocyanidin_3-O-glucosyltransferase_activity	1	0	0.23207
1105	GO:0016632	oxidoreductase_activity,_acting_on_the_CH-CH_group_of_donors,_cytochrome_as_acce...	4	0	0.2322
1106	GO:0016633	galactonolactone_dehydrogenase_activity	4	0	0.2322
1107	GO:0080049	L-gulono-1,4-lactone_dehydrogenase_activity	4	0	0.2322
1108	GO:0034602	oxoglutarate_dehydrogenase_(NAD+)_activity	1	0	0.23289
1109	GO:0003921	GMP_synthase_activity	7	0	0.23362
1110	GO:0004089	carbonate_dehydratase_activity	25	0	0.23369
1111	GO:0047268	galactinol-raffinose_galactosyltransferase_activity	8	0	0.23402
1112	GO:0008940	nitrate_reductase_activity	10	0	0.2343
1113	GO:0046857	oxidoreductase_activity,_acting_on_other_nitrogenous_compounds_as_donors,_with_N...	10	0	0.2343
1114	GO:0050464	nitrate_reductase_(NADPH)_activity	10	0	0.2343
1115	GO:0000823	inositol-1,4,5-trisphosphate_6-kinase_activity	6	0	0.2355
1116	GO:0008440	inositol-1,4,5-trisphosphate_3-kinase_activity	6	0	0.2355
1117	GO:0047326	inositol_tetrakisphosphate_5-kinase_activity	6	0	0.2355
1118	GO:0000976	transcription_regulatory_region_sequence-specific_DNA_binding	326	3	0.23574	Multiflorum_1-4k_c176134_f3p4_1743;Multiflorum_1-4k_c515352_f4p7_2370;Multiflorum_1-4k_c90406_f1p17_2851
1119	GO:0030731	guanidinoacetate_N-methyltransferase_activity	1	0	0.23578
1120	GO:0050463	nitrate_reductase_[NAD(P)H]_activity	1	0	0.2368
1121	GO:0000064	L-ornithine_transmembrane_transporter_activity	1	0	0.23704
1122	GO:0005290	L-histidine_transmembrane_transporter_activity	1	0	0.23704
1123	GO:0045118	azole_transporter_activity	1	0	0.23704
1124	GO:1901474	azole_transmembrane_transporter_activity	1	0	0.23704
1125	GO:0016209	antioxidant_activity	1694	23	0.23718	Multiflorum_1-4k_c100639_f1p15_1046;Multiflorum_1-4k_c111921_f1p26_1407;Multiflorum_1-4k_c214394_f3p1_1599;Multiflorum_1-4k_c269867_f1p6_1237;Multiflorum_1-4k_c271456_f2p22_1267;Multiflorum_1-4k_c273775_f2p1_1488;Multiflorum_1-4k_c276696_f1p17_2071;Multiflorum_1-4k_c303767_f12p27_1263;Multiflorum_1-4k_c365717_f2p11_1155;Multiflorum_1-4k_c377552_f1p17_1249;Multiflorum_1-4k_c41900_f1p12_1218;Multif…
1126	GO:0036202	ent-cassa-12,15-diene_11-hydroxylase_activity	3	0	0.23724
1127	GO:0005247	voltage-gated_chloride_channel_activity	96	0	0.23842
1128	GO:0004417	hydroxyethylthiazole_kinase_activity	5	0	0.23876
1129	GO:0050379	UDP-glucuronate_5'-epimerase_activity	10	0	0.23908
1130	GO:0004318	enoyl-[acyl-carrier-protein]_reductase_(NADH)_activity	18	0	0.24065
1131	GO:0008193	tRNA_guanylyltransferase_activity	2	0	0.24068
1132	GO:0070696	transmembrane_receptor_protein_serine/threonine_kinase_binding	4	0	0.24232
1133	GO:0010295	(+)-abscisic_acid_8'-hydroxylase_activity	9	0	0.24246
1134	GO:0043130	ubiquitin_binding	72	1	0.24355	Multiflorum_1-4k_c279290_f2p16_1451
1135	GO:0043047	single-stranded_telomeric_DNA_binding	19	0	0.24361
1136	GO:0098847	sequence-specific_single_stranded_DNA_binding	19	0	0.24361
1137	GO:0004668	protein-arginine_deiminase_activity	9	0	0.24361
1138	GO:0047632	agmatine_deiminase_activity	9	0	0.24361
1139	GO:0004791	thioredoxin-disulfide_reductase_activity	4	0	0.24381
1140	GO:0052381	tRNA_dimethylallyltransferase_activity	1	0	0.24395
1141	GO:0004821	histidine-tRNA_ligase_activity	3	0	0.24415
1142	GO:0016791	phosphatase_activity	1686	4	0.24503	Multiflorum_1-4k_c132462_f2p7_1577;Multiflorum_1-4k_c219278_f1p6_1410;Multiflorum_1-4k_c403873_f13p3_1974;Multiflorum_1-4k_c42130_f4p7_1501
1143	GO:0000009	alpha-1,6-mannosyltransferase_activity	1	0	0.24532
1144	GO:0052917	dol-P-Man:Man(7)GlcNAc(2)-PP-Dol_alpha-1,6-mannosyltransferase_activity	1	0	0.24532
1145	GO:0004853	uroporphyrinogen_decarboxylase_activity	6	0	0.24607
1146	GO:0015450	P-P-bond-hydrolysis-driven_protein_transmembrane_transporter_activity	25	0	0.24635
1147	GO:0050152	omega-amidase_activity	3	0	0.24644
1148	GO:0004573	mannosyl-oligosaccharide_glucosidase_activity	3	0	0.24665
1149	GO:0052832	inositol_monophosphate_3-phosphatase_activity	4	0	0.2467
1150	GO:0052833	inositol_monophosphate_4-phosphatase_activity	4	0	0.2467
1151	GO:0035174	histone_serine_kinase_activity	7	0	0.24729
1152	GO:0047617	acyl-CoA_hydrolase_activity	4	0	0.24752
1153	GO:0016869	intramolecular_transferase_activity,_transferring_amino_groups	7	1	0.24871	Multiflorum_1-4k_c19708_f1p7_1323
1154	GO:0042286	glutamate-1-semialdehyde_2,1-aminomutase_activity	7	1	0.24871	Multiflorum_1-4k_c19708_f1p7_1323
1155	GO:0019202	amino_acid_kinase_activity	27	0	0.24948
1156	GO:0016205	selenocysteine_methyltransferase_activity	1	0	0.25031
1157	GO:0051995	Se-methyltransferase_activity	1	0	0.25031
1158	GO:0008466	glycogenin_glucosyltransferase_activity	1	0	0.25032
1159	GO:0030976	thiamine_pyrophosphate_binding	46	0	0.25049
1160	GO:0015603	iron_chelate_transmembrane_transporter_activity	1	0	0.25064
1161	GO:0051980	iron-nicotianamine_transmembrane_transporter_activity	1	0	0.25064
1162	GO:0035184	histone_threonine_kinase_activity	1	0	0.25074
1163	GO:0035402	histone_kinase_activity_(H3-T11_specific)	1	0	0.25074
1164	GO:0072354	histone_kinase_activity_(H3-T3_specific)	1	0	0.25074
1165	GO:0008465	glycerate_dehydrogenase_activity	1	0	0.25284
1166	GO:0004003	ATP-dependent_DNA_helicase_activity	90	0	0.25405
1167	GO:0047100	glyceraldehyde-3-phosphate_dehydrogenase_(NADP+)_(phosphorylating)_activity	4	0	0.25416
1168	GO:0043021	ribonucleoprotein_complex_binding	247	1	0.25439	Multiflorum_1-4k_c103601_f1p1_1020
1169	GO:1901677	phosphate_transmembrane_transporter_activity	193	1	0.25561	Multiflorum_3-10k_c6641_f1p245_3108
1170	GO:0015605	organophosphate_ester_transmembrane_transporter_activity	35	0	0.25601
1171	GO:0004320	oleoyl-[acyl-carrier-protein]_hydrolase_activity	5	0	0.25618
1172	GO:0016295	myristoyl-[acyl-carrier-protein]_hydrolase_activity	5	0	0.25618
1173	GO:0016296	palmitoyl-[acyl-carrier-protein]_hydrolase_activity	5	0	0.25618
1174	GO:0015416	ATPase-coupled_organic_phosphonate_transmembrane_transporter_activity	4	0	0.25619
1175	GO:0015604	organic_phosphonate_transmembrane_transporter_activity	4	0	0.25619
1176	GO:0043225	ATPase-coupled_anion_transmembrane_transporter_activity	4	0	0.25619
1177	GO:0010309	acireductone_dioxygenase_[iron(II)-requiring]_activity	38	3	0.25662	Multiflorum_1-4k_c287504_f1p15_1020;Multiflorum_1-4k_c377963_f1p6_1655;Multiflorum_1-4k_c451214_f1p8_1036
1178	GO:0008757	S-adenosylmethionine-dependent_methyltransferase_activity	1022	19	0.25715	Multiflorum_1-4k_c154182_f1p49_1402;Multiflorum_1-4k_c21817_f4p61_1547;Multiflorum_1-4k_c272539_f1p40_1173;Multiflorum_1-4k_c311912_f1p3_2382;Multiflorum_1-4k_c351597_f11p0_1485;Multiflorum_1-4k_c38939_f1p48_1343;Multiflorum_1-4k_c403534_f16p18_1444;Multiflorum_1-4k_c454694_f2p21_1442;Multiflorum_1-4k_c490285_f2p76_1287;Multiflorum_1-4k_c516586_f66p220_1442;Multiflorum_1-4k_c517123_f5p212_1223;Mu…
1179	GO:0016301	kinase_activity	10493	59	0.25731	Multiflorum_1-4k_c114201_f1p26_2793;Multiflorum_1-4k_c114519_f1p20_2456;Multiflorum_1-4k_c124008_f1p35_2218;Multiflorum_1-4k_c124422_f1p5_2501;Multiflorum_1-4k_c142117_f1p10_2266;Multiflorum_1-4k_c143176_f1p7_1216;Multiflorum_1-4k_c146213_f1p1_1175;Multiflorum_1-4k_c150120_f1p7_1654;Multiflorum_1-4k_c178846_f1p14_3495;Multiflorum_1-4k_c232433_f1p20_1519;Multiflorum_1-4k_c24359_f1p11_2047;Multiflo…
1180	GO:0004635	phosphoribosyl-AMP_cyclohydrolase_activity	2	0	0.25741
1181	GO:0004636	phosphoribosyl-ATP_diphosphatase_activity	2	0	0.25741
1182	GO:0008441	3'(2'),5'-bisphosphate_nucleotidase_activity	7	0	0.25765
1183	GO:0003849	3-deoxy-7-phosphoheptulonate_synthase_activity	24	0	0.25794
1184	GO:0016861	intramolecular_oxidoreductase_activity,_interconverting_aldoses_and_ketoses	124	3	0.25795	Multiflorum_1-4k_c146997_f1p4_1637;Multiflorum_3-10k_c54004_f1p123_663;Multiflorum_3-10k_c90194_f1p148_1297
1185	GO:0016532	superoxide_dismutase_copper_chaperone_activity	11	0	0.25824
1186	GO:0003866	3-phosphoshikimate_1-carboxyvinyltransferase_activity	3	0	0.25983
1187	GO:0042586	peptide_deformylase_activity	4	0	0.26064
1188	GO:0004061	arylformamidase_activity	8	0	0.26172
1189	GO:0008883	glutamyl-tRNA_reductase_activity	11	0	0.26284
1190	GO:0045131	pre-mRNA_branch_point_binding	8	0	0.26294
1191	GO:0004825	methionine-tRNA_ligase_activity	13	0	0.26299
1192	GO:0050270	S-adenosylhomocysteine_deaminase_activity	6	0	0.26418
1193	GO:0052669	CTP:2-trans,-6-trans-farnesol_kinase_activity	2	0	0.26424
1194	GO:0052670	geraniol_kinase_activity	2	0	0.26424
1195	GO:0052671	geranylgeraniol_kinase_activity	2	0	0.26424
1196	GO:0047538	2-carboxy-D-arabinitol-1-phosphatase_activity	1	0	0.26669
1197	GO:0019003	GDP_binding	4	0	0.26676
1198	GO:0004028	3-chloroallyl_aldehyde_dehydrogenase_activity	58	2	0.2669	Multiflorum_1-4k_c434514_f1p30_2121;Multiflorum_3-10k_c78791_f1p72_4339
1199	GO:0016814	hydrolase_activity,_acting_on_carbon-nitrogen_(but_not_peptide)_bonds,_in_cyclic...	149	1	0.26719	Multiflorum_1-4k_c420372_f1p14_2277
1200	GO:1901505	carbohydrate_derivative_transporter_activity	135	1	0.26775	Multiflorum_1-4k_c515959_f6p29_1234
1201	GO:0046537	2,3-bisphosphoglycerate-independent_phosphoglycerate_mutase_activity	4	0	0.26992
1202	GO:0009703	nitrate_reductase_(NADH)_activity	9	0	0.27089
1203	GO:0034511	U3_snoRNA_binding	27	0	0.2711
1204	GO:0003879	ATP_phosphoribosyltransferase_activity	2	0	0.27149
1205	GO:0016002	sulfite_reductase_activity	10	0	0.27248
1206	GO:0016673	oxidoreductase_activity,_acting_on_a_sulfur_group_of_donors,_iron-sulfur_protein...	10	0	0.27248
1207	GO:0050311	sulfite_reductase_(ferredoxin)_activity	10	0	0.27248
1208	GO:0001047	core_promoter_binding	85	0	0.27306
1209	GO:0016796	exonuclease_activity,_active_with_either_ribo-_or_deoxyribonucleic_acids_and_pro...	88	1	0.27308	Multiflorum_3-10k_c22470_f1p60_3641
1210	GO:0015292	uniporter_activity	1	0	0.27343
1211	GO:0003855	3-dehydroquinate_dehydratase_activity	12	0	0.27401
1212	GO:0004764	shikimate_3-dehydrogenase_(NADP+)_activity	12	0	0.27401
1213	GO:0047196	long-chain-alcohol_O-fatty-acyltransferase_activity	5	0	0.27445
1214	GO:0004146	dihydrofolate_reductase_activity	26	0	0.27504
1215	GO:0004799	thymidylate_synthase_activity	26	0	0.27504
1216	GO:0042083	5,10-methylenetetrahydrofolate-dependent_methyltransferase_activity	26	0	0.27504
1217	GO:0032182	ubiquitin-like_protein_binding	87	1	0.27523	Multiflorum_1-4k_c279290_f2p16_1451
1218	GO:0008276	protein_methyltransferase_activity	234	1	0.27526	Multiflorum_3-10k_c25180_f1p14_4347
1219	GO:0004737	pyruvate_decarboxylase_activity	5	0	0.27667
1220	GO:0003975	UDP-N-acetylglucosamine-dolichyl-phosphate_N-acetylglucosaminephosphotransferase...	1	0	0.27739
1221	GO:1901681	sulfur_compound_binding	128	1	0.27776	Multiflorum_1-4k_c370353_f1p12_1816
1222	GO:0004788	thiamine_diphosphokinase_activity	4	0	0.27806
1223	GO:0030975	thiamine_binding	4	0	0.27806
1224	GO:0015295	solute:proton_symporter_activity	503	7	0.27819	Multiflorum_1-4k_c320847_f1p143_1372;Multiflorum_1-4k_c416119_f1p13_2135;Multiflorum_1-4k_c89974_f1p10_1638;Multiflorum_1-4k_c93121_f3p7_3003;Multiflorum_3-10k_c117163_f2p181_4717;Multiflorum_3-10k_c65182_f1p37_3244;Multiflorum_3-10k_c70319_f1p85_1352
1225	GO:0047810	D-alanine:2-oxoglutarate_aminotransferase_activity	1	0	0.27925
1226	GO:0016297	acyl-[acyl-carrier-protein]_hydrolase_activity	9	0	0.28204
1227	GO:0010349	L-galactose_dehydrogenase_activity	8	0	0.2821
1228	GO:0004767	sphingomyelin_phosphodiesterase_activity	14	0	0.28233
1229	GO:0005313	L-glutamate_transmembrane_transporter_activity	52	0	0.28255
1230	GO:0015172	acidic_amino_acid_transmembrane_transporter_activity	52	0	0.28255
1231	GO:1990534	thermospermine_oxidase_activity	1	0	0.28372
1232	GO:0018658	salicylate_1-monooxygenase_activity	2	0	0.28485
1233	GO:0061597	cyclic_pyranopterin_monophosphate_synthase_activity	2	0	0.28515
1234	GO:0003955	NAD(P)H_dehydrogenase_(quinone)_activity	10	0	0.28628
1235	GO:0004587	ornithine-oxo-acid_transaminase_activity	4	0	0.2863
1236	GO:0008478	pyridoxal_kinase_activity	10	0	0.28908
1237	GO:0043764	UDP-3-O-[3-hydroxymyristoyl]_glucosamine_N-acyltransferase_activity	1	0	0.28995
1238	GO:0008460	dTDP-glucose_4,6-dehydratase_activity	30	0	0.29048
1239	GO:0051060	pullulanase_activity	1	0	0.29092
1240	GO:0003951	NAD+_kinase_activity	14	0	0.29104
1241	GO:0003938	IMP_dehydrogenase_activity	4	0	0.29253
1242	GO:0047884	FAD_diphosphatase_activity	1	0	0.29408
1243	GO:0080122	AMP_transmembrane_transporter_activity	1	0	0.29506
1244	GO:0008108	UDP-glucose:hexose-1-phosphate_uridylyltransferase_activity	1	0	0.29524
1245	GO:0016004	phospholipase_activator_activity	17	0	0.29544
1246	GO:0060229	lipase_activator_activity	17	0	0.29544
1247	GO:0080025	phosphatidylinositol-3,5-bisphosphate_binding	30	0	0.29554
1248	GO:0031683	G-protein_beta/gamma-subunit_complex_binding	17	0	0.29557
1249	GO:0016664	oxidoreductase_activity,_acting_on_other_nitrogenous_compounds_as_donors,_iron-s...	6	0	0.2969
1250	GO:0048307	ferredoxin-nitrite_reductase_activity	6	0	0.2969
1251	GO:0098809	nitrite_reductase_activity	6	0	0.2969
1252	GO:0003988	acetyl-CoA_C-acyltransferase_activity	47	0	0.2969
1253	GO:0070566	adenylyltransferase_activity	105	2	0.29696	Multiflorum_1-4k_c381984_f3p9_1132;Multiflorum_1-4k_c503748_f1p13_1285
1254	GO:0004222	metalloendopeptidase_activity	399	7	0.30019	Multiflorum_1-4k_c110973_f1p2_1756;Multiflorum_1-4k_c11846_f2p2_2363;Multiflorum_1-4k_c24918_f1p2_2072;Multiflorum_1-4k_c265186_f1p3_2450;Multiflorum_1-4k_c315819_f1p9_2479;Multiflorum_1-4k_c417880_f1p11_1928;Multiflorum_1-4k_c58870_f1p11_2500
1255	GO:0004312	fatty_acid_synthase_activity	42	0	0.30101
1256	GO:0000996	core_DNA-dependent_RNA_polymerase_binding_promoter_specificity_activity	13	0	0.30208
1257	GO:0016987	sigma_factor_activity	13	0	0.30208
1258	GO:0033919	glucan_1,3-alpha-glucosidase_activity	17	0	0.30244
1259	GO:0090600	alpha-1,3-glucosidase_activity	17	0	0.30244
1260	GO:0008716	D-alanine-D-alanine_ligase_activity	2	0	0.30274
1261	GO:0019207	kinase_regulator_activity	184	1	0.30279	Multiflorum_1-4k_c366187_f2p4_1206
1262	GO:0004375	glycine_dehydrogenase_(decarboxylating)_activity	13	0	0.30289
1263	GO:0016594	glycine_binding	13	0	0.30289
1264	GO:0016642	oxidoreductase_activity,_acting_on_the_CH-NH2_group_of_donors,_disulfide_as_acce...	13	0	0.30289
1265	GO:0017017	MAP_kinase_tyrosine/serine/threonine_phosphatase_activity	4	0	0.30302
1266	GO:0003747	translation_release_factor_activity	55	1	0.30397	Multiflorum_3-10k_c10305_f1p93_4688
1267	GO:0008079	translation_termination_factor_activity	55	1	0.30397	Multiflorum_3-10k_c10305_f1p93_4688
1268	GO:0030941	chloroplast_targeting_sequence_binding	1	0	0.30664
1269	GO:0004103	choline_kinase_activity	1	0	0.30883
1270	GO:0004301	epoxide_hydrolase_activity	1	0	0.30941
1271	GO:0015139	alpha-ketoglutarate_transmembrane_transporter_activity	5	0	0.30996
1272	GO:0050242	pyruvate,_phosphate_dikinase_activity	1	0	0.31058
1273	GO:0008168	methyltransferase_activity	1905	30	0.31087	Multiflorum_1-4k_c154182_f1p49_1402;Multiflorum_1-4k_c217452_f1p12_1226;Multiflorum_1-4k_c21817_f4p61_1547;Multiflorum_1-4k_c272539_f1p40_1173;Multiflorum_1-4k_c27665_f1p5_1864;Multiflorum_1-4k_c28326_f3p8_2312;Multiflorum_1-4k_c288614_f2p22_1496;Multiflorum_1-4k_c311912_f1p3_2382;Multiflorum_1-4k_c351597_f11p0_1485;Multiflorum_1-4k_c382523_f2p2_1184;Multiflorum_1-4k_c38939_f1p48_1343;Multiflorum…
1274	GO:0004817	cysteine-tRNA_ligase_activity	2	0	0.3115
1275	GO:0004019	adenylosuccinate_synthase_activity	9	0	0.31229
1276	GO:0004851	uroporphyrin-III_C-methyltransferase_activity	1	0	0.31236
1277	GO:0071567	UFM1_hydrolase_activity	5	0	0.31267
1278	GO:0008251	tRNA-specific_adenosine_deaminase_activity	5	0	0.31383
1279	GO:0004848	ureidoglycolate_hydrolase_activity	8	0	0.31449
1280	GO:0050613	delta14-sterol_reductase_activity	3	0	0.31476
1281	GO:0019887	protein_kinase_regulator_activity	176	1	0.3158	Multiflorum_1-4k_c366187_f2p4_1206
1282	GO:0016901	oxidoreductase_activity,_acting_on_the_CH-OH_group_of_donors,_quinone_or_similar...	68	0	0.31583
1283	GO:0051903	S-(hydroxymethyl)glutathione_dehydrogenase_activity	15	0	0.31828
1284	GO:0004416	hydroxyacylglutathione_hydrolase_activity	12	0	0.31926
1285	GO:0003842	1-pyrroline-5-carboxylate_dehydrogenase_activity	36	1	0.31958	Multiflorum_1-4k_c434514_f1p30_2121
1286	GO:0008117	sphinganine-1-phosphate_aldolase_activity	2	0	0.3196
1287	GO:0004760	serine-pyruvate_transaminase_activity	1	0	0.31964
1288	GO:0010488	UDP-galactose:N-glycan_beta-1,3-galactosyltransferase_activity	3	0	0.32244
1289	GO:0008135	translation_factor_activity,_RNA_binding	1631	31	0.32577	Multiflorum_1-4k_c103601_f1p1_1020;Multiflorum_1-4k_c107573_f2p4_1372;Multiflorum_1-4k_c123782_f2p0_1989;Multiflorum_1-4k_c140996_f1p26_1818;Multiflorum_1-4k_c146997_f1p4_1637;Multiflorum_1-4k_c153411_f1p1_1762;Multiflorum_1-4k_c186004_f2p18_1741;Multiflorum_1-4k_c254560_f2p50_1742;Multiflorum_1-4k_c263420_f1p2_2446;Multiflorum_1-4k_c314216_f1p99_1747;Multiflorum_1-4k_c382468_f2p9_1101;Multifloru…
1290	GO:0001653	peptide_receptor_activity	1	0	0.32595
1291	GO:0047631	ADP-ribose_diphosphatase_activity	2	0	0.32774
1292	GO:0047938	glucose-6-phosphate_1-epimerase_activity	7	0	0.32793
1293	GO:0003937	IMP_cyclohydrolase_activity	3	0	0.32844
1294	GO:0004643	phosphoribosylaminoimidazolecarboxamide_formyltransferase_activity	3	0	0.32844
1295	GO:0004476	mannose-6-phosphate_isomerase_activity	1	0	0.32855
1296	GO:0008843	endochitinase_activity	3	0	0.32991
1297	GO:0016231	beta-N-acetylglucosaminidase_activity	3	0	0.32991
1298	GO:0008934	inositol_monophosphate_1-phosphatase_activity	16	0	0.33073
1299	GO:0052745	inositol_phosphate_phosphatase_activity	16	0	0.33073
1300	GO:0052834	inositol_monophosphate_phosphatase_activity	16	0	0.33073
1301	GO:0004482	mRNA_(guanine-N7-)-methyltransferase_activity	6	0	0.33128
1302	GO:0009001	serine_O-acetyltransferase_activity	4	0	0.33282
1303	GO:0016412	serine_O-acyltransferase_activity	4	0	0.33282
1304	GO:0030626	U12_snRNA_binding	9	0	0.33383
1305	GO:0000309	nicotinamide-nucleotide_adenylyltransferase_activity	2	0	0.33396
1306	GO:0004515	nicotinate-nucleotide_adenylyltransferase_activity	2	0	0.33396
1307	GO:0004081	bis(5'-nucleosyl)-tetraphosphatase_(asymmetrical)_activity	1	0	0.33488
1308	GO:0008796	bis(5'-nucleosyl)-tetraphosphatase_activity	1	0	0.33488
1309	GO:0080031	methyl_salicylate_esterase_activity	2	0	0.33512
1310	GO:0008144	drug_binding	212	8	0.33672	Multiflorum_1-4k_c11209_f4p8_2153;Multiflorum_1-4k_c11608_f3p6_2218;Multiflorum_1-4k_c18395_f2p6_1707;Multiflorum_1-4k_c40197_f3p0_2212;Multiflorum_1-4k_c436890_f2p5_2239;Multiflorum_1-4k_c515799_f11p121_2138;Multiflorum_1-4k_c9902_f2p7_2485;Multiflorum_3-10k_c10677_f1p149_2455
1311	GO:0030158	protein_xylosyltransferase_activity	3	0	0.33716
1312	GO:0010013	N-1-naphthylphthalamic_acid_binding	2	0	0.33723
1313	GO:0003838	sterol_24-C-methyltransferase_activity	10	0	0.33771
1314	GO:0001135	transcription_factor_activity,_RNA_polymerase_II_transcription_factor_recruiting	1	0	0.33779
1315	GO:0048027	mRNA_5'-UTR_binding	45	2	0.33904	Multiflorum_1-4k_c231330_f1p16_1817;Multiflorum_1-4k_c47833_f2p20_2780
1316	GO:0009670	triose-phosphate:phosphate_antiporter_activity	2	0	0.33944
1317	GO:0035175	histone_kinase_activity_(H3-S10_specific)	3	0	0.34042
1318	GO:0044022	histone_kinase_activity_(H3-S28_specific)	3	0	0.34042
1319	GO:0046961	proton-transporting_ATPase_activity,_rotational_mechanism	169	0	0.34204
1320	GO:0003878	ATP_citrate_synthase_activity	63	2	0.3424	Multiflorum_1-4k_c45152_f1p16_1743;Multiflorum_3-10k_c60402_f2p65_2290
1321	GO:0016409	palmitoyltransferase_activity	147	1	0.34258	Multiflorum_1-4k_c370257_f1p4_1417
1322	GO:0019137	thioglucosidase_activity	3	0	0.34291
1323	GO:0004758	serine_C-palmitoyltransferase_activity	30	0	0.34314
1324	GO:0016454	C-palmitoyltransferase_activity	30	0	0.34314
1325	GO:0052691	UDP-arabinopyranose_mutase_activity	61	1	0.34394	Multiflorum_1-4k_c516873_f7p60_1381
1326	GO:0004049	anthranilate_synthase_activity	3	0	0.34484
1327	GO:0015173	aromatic_amino_acid_transmembrane_transporter_activity	1	0	0.34896
1328	GO:0047634	agmatine_N4-coumaroyltransferase_activity	1	0	0.34902
1329	GO:0051724	NAD_transporter_activity	4	0	0.34928
1330	GO:0004455	ketol-acid_reductoisomerase_activity	16	0	0.34995
1331	GO:0004151	dihydroorotase_activity	3	0	0.35026
1332	GO:0030597	RNA_glycosylase_activity	7	0	0.35042
1333	GO:0030598	rRNA_N-glycosylase_activity	7	0	0.35042
1334	GO:0008418	protein-N-terminal_asparagine_amidohydrolase_activity	10	0	0.35135
1335	GO:1990482	sphingolipid_alpha-glucuronosyltransferase_activity	3	0	0.35136
1336	GO:0016798	hydrolase_activity,_acting_on_glycosyl_bonds	2339	14	0.35142	Multiflorum_1-4k_c20451_f2p30_2174;Multiflorum_1-4k_c21348_f1p17_2273;Multiflorum_1-4k_c225666_f1p3_1427;Multiflorum_1-4k_c305467_f7p4_1259;Multiflorum_1-4k_c380430_f1p38_1218;Multiflorum_1-4k_c42399_f1p16_1700;Multiflorum_1-4k_c462620_f1p6_1426;Multiflorum_1-4k_c516629_f3p63_1163;Multiflorum_1-4k_c518166_f3p10_1056;Multiflorum_1-4k_c551068_f1p38_1072;Multiflorum_1-4k_c563108_f1p6_993;Multiflorum…
1337	GO:0004349	glutamate_5-kinase_activity	12	0	0.3522
1338	GO:0004127	cytidylate_kinase_activity	6	0	0.35371
1339	GO:0035035	histone_acetyltransferase_binding	1	0	0.35405
1340	GO:0016423	tRNA_(guanine)_methyltransferase_activity	30	0	0.3545
1341	GO:0061665	SUMO_ligase_activity	26	0	0.35562
1342	GO:0033818	beta-ketoacyl-acyl-carrier-protein_synthase_III_activity	1	0	0.35572
1343	GO:0016881	acid-amino_acid_ligase_activity	111	2	0.35741	Multiflorum_1-4k_c370353_f1p12_1816;Multiflorum_3-10k_c58601_f2p1_3632
1344	GO:0005385	zinc_ion_transmembrane_transporter_activity	245	2	0.35992	Multiflorum_3-10k_c106911_f2p155_3305;Multiflorum_3-10k_c90429_f1p64_4813
1345	GO:0016756	glutathione_gamma-glutamylcysteinyltransferase_activity	14	0	0.36001
1346	GO:0004582	dolichyl-phosphate_beta-D-mannosyltransferase_activity	25	0	0.36073
1347	GO:0008236	serine-type_peptidase_activity	706	4	0.36191	Multiflorum_1-4k_c120807_f1p28_2629;Multiflorum_1-4k_c37422_f1p20_1903;Multiflorum_1-4k_c531749_f1p9_2562;Multiflorum_3-10k_c84518_f1p13_3158
1348	GO:0017171	serine_hydrolase_activity	706	4	0.36191	Multiflorum_1-4k_c120807_f1p28_2629;Multiflorum_1-4k_c37422_f1p20_1903;Multiflorum_1-4k_c531749_f1p9_2562;Multiflorum_3-10k_c84518_f1p13_3158
1349	GO:0050815	phosphoserine_binding	3	0	0.36342
1350	GO:1990269	RNA_polymerase_II_C-terminal_domain_phosphoserine_binding	3	0	0.36342
1351	GO:0052918	dol-P-Man:Man(8)GlcNAc(2)-PP-Dol_alpha-1,2-mannosyltransferase_activity	3	0	0.36398
1352	GO:0052926	dol-P-Man:Man(6)GlcNAc(2)-PP-Dol_alpha-1,2-mannosyltransferase_activity	3	0	0.36398
1353	GO:0033862	UMP_kinase_activity	8	0	0.36499
1354	GO:0004425	indole-3-glycerol-phosphate_synthase_activity	4	0	0.36532
1355	GO:0004844	uracil_DNA_N-glycosylase_activity	4	0	0.36558
1356	GO:0097506	deaminated_base_DNA_N-glycosylase_activity	4	0	0.36558
1357	GO:0008798	beta-aspartyl-peptidase_activity	1	0	0.36625
1358	GO:0004807	triose-phosphate_isomerase_activity	28	0	0.36879
1359	GO:0050105	L-gulonolactone_oxidase_activity	1	0	0.36964
1360	GO:0016852	sirohydrochlorin_cobaltochelatase_activity	4	0	0.37148
1361	GO:0051266	sirohydrochlorin_ferrochelatase_activity	4	0	0.37148
1362	GO:0050378	UDP-glucuronate_4-epimerase_activity	3	0	0.37192
1363	GO:0047622	adenosine_nucleosidase_activity	2	0	0.37198
1364	GO:0072585	xanthosine_nucleotidase_activity	2	0	0.37198
1365	GO:0017040	ceramidase_activity	29	2	0.37348	Multiflorum_1-4k_c357810_f1p21_4686;Multiflorum_1-4k_c413443_f1p12_3067
1366	GO:0016835	carbon-oxygen_lyase_activity	693	7	0.3739	Multiflorum_1-4k_c22319_f1p11_1511;Multiflorum_1-4k_c231330_f1p16_1817;Multiflorum_1-4k_c403873_f13p3_1974;Multiflorum_1-4k_c47292_f2p26_1379;Multiflorum_1-4k_c47833_f2p20_2780;Multiflorum_1-4k_c97332_f2p5_1232;Multiflorum_3-10k_c32252_f1p41_1621
1367	GO:0016405	CoA-ligase_activity	200	2	0.37773	Multiflorum_1-4k_c327070_f1p26_1262;Multiflorum_3-10k_c41283_f1p61_2091
1368	GO:0090484	drug_transporter_activity	260	0	0.3795
1369	GO:0008517	folic_acid_transporter_activity	2	0	0.38012
1370	GO:0015231	5-formyltetrahydrofolate_transporter_activity	2	0	0.38012
1371	GO:0015350	methotrexate_transporter_activity	2	0	0.38012
1372	GO:0070678	preprotein_binding	5	0	0.38042
1373	GO:0008429	phosphatidylethanolamine_binding	5	0	0.38369
1374	GO:0015220	choline_transmembrane_transporter_activity	2	0	0.38373
1375	GO:0016165	linoleate_13S-lipoxygenase_activity	4	0	0.38393
1376	GO:0016670	oxidoreductase_activity,_acting_on_a_sulfur_group_of_donors,_oxygen_as_acceptor	35	0	0.3843
1377	GO:0043178	alcohol_binding	51	0	0.38751
1378	GO:0050567	glutaminyl-tRNA_synthase_(glutamine-hydrolyzing)_activity	9	0	0.3877
1379	GO:0015485	cholesterol_binding	7	0	0.3878
1380	GO:0032934	sterol_binding	7	0	0.3878
1381	GO:0042736	NADH_kinase_activity	3	0	0.38953
1382	GO:0016712	oxidoreductase_activity,_acting_on_paired_donors,_with_incorporation_or_reductio...	5	0	0.38996
1383	GO:0031386	protein_tag	32	0	0.39007
1384	GO:0042281	dolichyl_pyrophosphate_Man9GlcNAc2_alpha-1,3-glucosyltransferase_activity	3	0	0.39064
1385	GO:0035299	inositol_pentakisphosphate_2-kinase_activity	1	0	0.39116
1386	GO:0008106	alcohol_dehydrogenase_(NADP+)_activity	8	0	0.39137
1387	GO:0004001	adenosine_kinase_activity	14	0	0.39347
1388	GO:0019789	SUMO_transferase_activity	51	2	0.39358	Multiflorum_1-4k_c24846_f1p2_2230;Multiflorum_1-4k_c567669_f1p15_895
1389	GO:0004697	protein_kinase_C_activity	3	0	0.39449
1390	GO:0051139	metal_ion:proton_antiporter_activity	46	0	0.39511
1391	GO:0010486	manganese:proton_antiporter_activity	3	0	0.39515
1392	GO:0016491	oxidoreductase_activity	11774	226	0.39616	Multiflorum_1-4k_c100639_f1p15_1046;Multiflorum_1-4k_c111921_f1p26_1407;Multiflorum_1-4k_c117200_f1p13_1443;Multiflorum_1-4k_c117598_f1p6_1188;Multiflorum_1-4k_c119415_f3p15_1404;Multiflorum_1-4k_c13103_f3p135_1308;Multiflorum_1-4k_c13502_f1p46_1478;Multiflorum_1-4k_c13681_f1p8_1267;Multiflorum_1-4k_c139238_f1p0_1358;Multiflorum_1-4k_c14002_f2p0_1180;Multiflorum_1-4k_c141353_f1p14_1529;Multifloru…
1393	GO:0045300	acyl-[acyl-carrier-protein]_desaturase_activity	19	0	0.39706
1394	GO:0004930	G-protein_coupled_receptor_activity	15	0	0.39762
1395	GO:0016868	intramolecular_transferase_activity,_phosphotransferases	85	0	0.39789
1396	GO:0004638	phosphoribosylaminoimidazole_carboxylase_activity	1	0	0.40039
1397	GO:0004639	phosphoribosylaminoimidazolesuccinocarboxamide_synthase_activity	1	0	0.40039
1398	GO:0009378	four-way_junction_helicase_activity	29	0	0.40113
1399	GO:0043140	ATP-dependent_3'-5'_DNA_helicase_activity	29	0	0.40113
1400	GO:0051183	vitamin_transporter_activity	13	0	0.40267
1401	GO:0003729	mRNA_binding	373	5	0.40402	Multiflorum_1-4k_c231330_f1p16_1817;Multiflorum_1-4k_c391477_f1p16_989;Multiflorum_1-4k_c47833_f2p20_2780;Multiflorum_1-4k_c564616_f1p24_904;Multiflorum_3-10k_c17056_f1p130_942
1402	GO:0001727	lipid_kinase_activity	5	0	0.40453
1403	GO:0001729	ceramide_kinase_activity	5	0	0.40453
1404	GO:0003905	alkylbase_DNA_N-glycosylase_activity	12	0	0.40466
1405	GO:0003963	RNA-3'-phosphate_cyclase_activity	9	0	0.40528
1406	GO:0008837	diaminopimelate_epimerase_activity	2	0	0.40612
1407	GO:0050290	sphingomyelin_phosphodiesterase_D_activity	1	0	0.41028
1408	GO:0003860	3-hydroxyisobutyryl-CoA_hydrolase_activity	16	0	0.41172
1409	GO:0098599	palmitoyl_hydrolase_activity	38	0	0.41473
1410	GO:0017112	Rab_guanyl-nucleotide_exchange_factor_activity	4	0	0.41705
1411	GO:0016703	oxidoreductase_activity,_acting_on_single_donors_with_incorporation_of_molecular...	14	0	0.41718
1412	GO:0000107	imidazoleglycerol-phosphate_synthase_activity	10	0	0.41854
1413	GO:0016782	transferase_activity,_transferring_sulfur-containing_groups	175	34	0.42021	Multiflorum_1-4k_c10727_f2p53_1214;Multiflorum_1-4k_c123387_f1p46_1310;Multiflorum_1-4k_c14514_f4p26_1290;Multiflorum_1-4k_c16797_f144p61_1294;Multiflorum_1-4k_c183570_f1p63_2532;Multiflorum_1-4k_c191722_f1p35_1293;Multiflorum_1-4k_c19381_f1p26_1408;Multiflorum_1-4k_c211405_f7p10_1286;Multiflorum_1-4k_c226209_f1p13_2159;Multiflorum_1-4k_c25551_f3p10_1153;Multiflorum_1-4k_c263925_f1p47_1290;Multif…
1414	GO:0035596	methylthiotransferase_activity	3	0	0.42093
1415	GO:0050497	transferase_activity,_transferring_alkylthio_groups	3	0	0.42093
1416	GO:0008199	ferric_iron_binding	9	0	0.42101
1417	GO:0004174	electron-transferring-flavoprotein_dehydrogenase_activity	1	0	0.42156
1418	GO:0016649	oxidoreductase_activity,_acting_on_the_CH-NH_group_of_donors,_quinone_or_similar...	1	0	0.42156
1419	GO:0015079	potassium_ion_transmembrane_transporter_activity	446	3	0.42221	Multiflorum_1-4k_c28109_f2p11_1911;Multiflorum_3-10k_c102754_f1p285_3415;Multiflorum_3-10k_c15404_f2p22_3898
1420	GO:0016741	transferase_activity,_transferring_one-carbon_groups	1932	30	0.42237	Multiflorum_1-4k_c154182_f1p49_1402;Multiflorum_1-4k_c217452_f1p12_1226;Multiflorum_1-4k_c21817_f4p61_1547;Multiflorum_1-4k_c272539_f1p40_1173;Multiflorum_1-4k_c27665_f1p5_1864;Multiflorum_1-4k_c28326_f3p8_2312;Multiflorum_1-4k_c288614_f2p22_1496;Multiflorum_1-4k_c311912_f1p3_2382;Multiflorum_1-4k_c351597_f11p0_1485;Multiflorum_1-4k_c382523_f2p2_1184;Multiflorum_1-4k_c38939_f1p48_1343;Multiflorum…
1421	GO:0045486	naringenin_3-dioxygenase_activity	3	0	0.42293
1422	GO:0010178	IAA-amino_acid_conjugate_hydrolase_activity	1	0	0.42333
1423	GO:0016805	dipeptidase_activity	1	0	0.42333
1424	GO:0070573	metallodipeptidase_activity	1	0	0.42333
1425	GO:0004675	transmembrane_receptor_protein_serine/threonine_kinase_activity	8	0	0.42491
1426	GO:0004347	glucose-6-phosphate_isomerase_activity	16	0	0.42518
1427	GO:0003844	1,4-alpha-glucan_branching_enzyme_activity	2	0	0.42787
1428	GO:0015081	sodium_ion_transmembrane_transporter_activity	74	1	0.42824	Multiflorum_1-4k_c92695_f1p5_1702
1429	GO:0050377	UDP-glucose_4,6-dehydratase_activity	1	0	0.42915
1430	GO:0008553	hydrogen-exporting_ATPase_activity,_phosphorylative_mechanism	601	26	0.43011	Multiflorum_1-4k_c10569_f3p10_2116;Multiflorum_1-4k_c194738_f2p20_2021;Multiflorum_1-4k_c329853_f2p11_3338;Multiflorum_1-4k_c373568_f2p67_3291;Multiflorum_1-4k_c407413_f2p13_2661;Multiflorum_1-4k_c438058_f2p10_3337;Multiflorum_1-4k_c462129_f3p9_2908;Multiflorum_1-4k_c48453_f2p9_2631;Multiflorum_1-4k_c518680_f2p290_2785;Multiflorum_1-4k_c559240_f4p0_2052;Multiflorum_1-4k_c564171_f1p0_1361;Multiflo…
1431	GO:0016530	metallochaperone_activity	12	0	0.43024
1432	GO:0016531	copper_chaperone_activity	12	0	0.43024
1433	GO:0004865	protein_serine/threonine_phosphatase_inhibitor_activity	1	0	0.43052
1434	GO:0098505	G-rich_strand_telomeric_DNA_binding	1	0	0.43174
1435	GO:0016636	oxidoreductase_activity,_acting_on_the_CH-CH_group_of_donors,_iron-sulfur_protei...	1	0	0.43205
1436	GO:0050619	phytochromobilin:ferredoxin_oxidoreductase_activity	1	0	0.43205
1437	GO:0046538	2,3-bisphosphoglycerate-dependent_phosphoglycerate_mutase_activity	10	0	0.43258
1438	GO:0008893	guanosine-3',5'-bis(diphosphate)_3'-diphosphatase_activity	8	0	0.43463
1439	GO:0016794	diphosphoric_monoester_hydrolase_activity	8	0	0.43463
1440	GO:0061598	molybdopterin_adenylyltransferase_activity	8	0	0.43497
1441	GO:0061599	molybdopterin_molybdotransferase_activity	8	0	0.43497
1442	GO:0003678	DNA_helicase_activity	169	0	0.43569
1443	GO:0019136	deoxynucleoside_kinase_activity	3	0	0.43648
1444	GO:0003917	DNA_topoisomerase_type_I_activity	12	0	0.43761
1445	GO:0008526	phosphatidylinositol_transporter_activity	1	0	0.43963
1446	GO:0004618	phosphoglycerate_kinase_activity	27	0	0.44086
1447	GO:0030942	endoplasmic_reticulum_signal_peptide_binding	13	0	0.44125
1448	GO:0010175	sphingosine_transmembrane_transporter_activity	1	0	0.4429
1449	GO:0046624	sphingolipid_transporter_activity	1	0	0.4429
1450	GO:0004008	copper-exporting_ATPase_activity	10	0	0.44393
1451	GO:0048531	beta-1,3-galactosyltransferase_activity	2	0	0.44398
1452	GO:0003725	double-stranded_RNA_binding	50	0	0.44498
1453	GO:0005245	voltage-gated_calcium_channel_activity	3	0	0.4485
1454	GO:0043138	3'-5'_DNA_helicase_activity	33	0	0.44903
1455	GO:0000991	transcription_factor_activity,_core_RNA_polymerase_II_binding	5	0	0.45283
1456	GO:0009019	tRNA_(guanine-N1-)-methyltransferase_activity	5	0	0.45326
1457	GO:0052906	tRNA_(guanine(37)-N(1))-methyltransferase_activity	5	0	0.45326
1458	GO:0015932	nucleobase-containing_compound_transmembrane_transporter_activity	128	1	0.45411	Multiflorum_1-4k_c515959_f6p29_1234
1459	GO:0034722	gamma-glutamyl-peptidase_activity	3	0	0.45496
1460	GO:0019784	NEDD8-specific_protease_activity	4	0	0.45545
1461	GO:0016166	phytoene_dehydrogenase_activity	5	0	0.45582
1462	GO:0046872	metal_ion_binding	25375	611	0.45652	Multiflorum_1-4k_c100639_f1p15_1046;Multiflorum_1-4k_c100822_f1p33_2099;Multiflorum_1-4k_c101964_f1p7_1509;Multiflorum_1-4k_c10569_f3p10_2116;Multiflorum_1-4k_c108515_f2p1_2484;Multiflorum_1-4k_c109339_f1p48_1677;Multiflorum_1-4k_c110973_f1p2_1756;Multiflorum_1-4k_c111106_f2p4_2286;Multiflorum_1-4k_c111921_f1p26_1407;Multiflorum_1-4k_c113415_f1p15_3714;Multiflorum_1-4k_c113541_f2p22_2133;Multiflo…
1463	GO:0030797	24-methylenesterol_C-methyltransferase_activity	6	0	0.4572
1464	GO:0043169	cation_binding	25380	611	0.45779	Multiflorum_1-4k_c100639_f1p15_1046;Multiflorum_1-4k_c100822_f1p33_2099;Multiflorum_1-4k_c101964_f1p7_1509;Multiflorum_1-4k_c10569_f3p10_2116;Multiflorum_1-4k_c108515_f2p1_2484;Multiflorum_1-4k_c109339_f1p48_1677;Multiflorum_1-4k_c110973_f1p2_1756;Multiflorum_1-4k_c111106_f2p4_2286;Multiflorum_1-4k_c111921_f1p26_1407;Multiflorum_1-4k_c113415_f1p15_3714;Multiflorum_1-4k_c113541_f2p22_2133;Multiflo…
1465	GO:0016731	oxidoreductase_activity,_acting_on_iron-sulfur_proteins_as_donors,_NAD_or_NADP_a...	27	0	0.45983
1466	GO:0017048	Rho_GTPase_binding	14	0	0.46315
1467	GO:0004784	superoxide_dismutase_activity	48	0	0.46364
1468	GO:0016721	oxidoreductase_activity,_acting_on_superoxide_radicals_as_acceptor	48	0	0.46364
1469	GO:0050334	thiaminase_activity	3	0	0.46471
1470	GO:0043167	ion_binding	27090	632	0.466	Multiflorum_1-4k_c100639_f1p15_1046;Multiflorum_1-4k_c100822_f1p33_2099;Multiflorum_1-4k_c101964_f1p7_1509;Multiflorum_1-4k_c10569_f3p10_2116;Multiflorum_1-4k_c108515_f2p1_2484;Multiflorum_1-4k_c109339_f1p48_1677;Multiflorum_1-4k_c110973_f1p2_1756;Multiflorum_1-4k_c111106_f2p4_2286;Multiflorum_1-4k_c111921_f1p26_1407;Multiflorum_1-4k_c113415_f1p15_3714;Multiflorum_1-4k_c113541_f2p22_2133;Multiflo…
1471	GO:0008482	sulfite_oxidase_activity	14	0	0.47004
1472	GO:0015434	cadmium-transporting_ATPase_activity	2	0	0.47249
1473	GO:0015633	zinc-transporting_ATPase_activity	2	0	0.47249
1474	GO:0017049	GTP-Rho_binding	7	0	0.47264
1475	GO:0004413	homoserine_kinase_activity	1	0	0.47463
1476	GO:0050308	sugar-phosphatase_activity	36	0	0.47578
1477	GO:0004015	adenosylmethionine-8-amino-7-oxononanoate_transaminase_activity	2	0	0.4783
1478	GO:0004141	dethiobiotin_synthase_activity	2	0	0.4783
1479	GO:0042578	phosphoric_ester_hydrolase_activity	2164	10	0.47913	Multiflorum_1-4k_c132462_f2p7_1577;Multiflorum_1-4k_c187521_f1p14_2187;Multiflorum_1-4k_c219278_f1p6_1410;Multiflorum_1-4k_c403873_f13p3_1974;Multiflorum_1-4k_c42130_f4p7_1501;Multiflorum_1-4k_c544575_f1p28_1171;Multiflorum_1-4k_c65362_f1p40_1981;Multiflorum_3-10k_c100982_f1p386_3906;Multiflorum_3-10k_c42432_f1p259_2826;Multiflorum_3-10k_c58851_f1p115_2569
1480	GO:0015120	phosphoglycerate_transmembrane_transporter_activity	2	0	0.48039
1481	GO:0042879	aldonate_transmembrane_transporter_activity	2	0	0.48039
1482	GO:0003868	4-hydroxyphenylpyruvate_dioxygenase_activity	2	0	0.4821
1483	GO:0018738	S-formylglutathione_hydrolase_activity	7	0	0.4826
1484	GO:0004043	L-aminoadipate-semialdehyde_dehydrogenase_activity	9	0	0.4827
1485	GO:0046408	chlorophyll_synthetase_activity	4	0	0.48463
1486	GO:0046509	1,2-diacylglycerol_3-beta-galactosyltransferase_activity	2	0	0.485
1487	GO:0004662	CAAX-protein_geranylgeranyltransferase_activity	4	0	0.4859
1488	GO:0008905	mannose-phosphate_guanylyltransferase_activity	58	0	0.4862
1489	GO:0048529	magnesium-protoporphyrin_IX_monomethyl_ester_(oxidative)_cyclase_activity	1	0	0.48773
1490	GO:0019808	polyamine_binding	1	0	0.48829
1491	GO:0015370	solute:sodium_symporter_activity	1	0	0.48934
1492	GO:0004896	cytokine_receptor_activity	8	0	0.49068
1493	GO:0004903	growth_hormone_receptor_activity	8	0	0.49068
1494	GO:0003999	adenine_phosphoribosyltransferase_activity	9	0	0.49349
1495	GO:0016871	cycloartenol_synthase_activity	28	0	0.49375
1496	GO:0036310	annealing_helicase_activity	2	0	0.49586
1497	GO:0097617	annealing_activity	2	0	0.49586
1498	GO:0015116	sulfate_transmembrane_transporter_activity	140	0	0.49896
1499	GO:0030744	luteolin_O-methyltransferase_activity	3	0	0.50171
1500	GO:0042134	rRNA_primary_transcript_binding	7	0	0.50182
1501	GO:0052636	arabinosyltransferase_activity	1	0	0.50258
1502	GO:0008127	quercetin_2,3-dioxygenase_activity	1	0	0.5032
1503	GO:0000249	C-22_sterol_desaturase_activity	4	0	0.50362
1504	GO:0070704	sterol_desaturase_activity	4	0	0.50362
1505	GO:0042409	caffeoyl-CoA_O-methyltransferase_activity	16	0	0.50477
1506	GO:0019237	centromeric_DNA_binding	1	0	0.50624
1507	GO:0016671	oxidoreductase_activity,_acting_on_a_sulfur_group_of_donors,_disulfide_as_accept...	107	2	0.50651	Multiflorum_1-4k_c351731_f15p21_1764;Multiflorum_3-10k_c97052_f1p38_689
1508	GO:0043022	ribosome_binding	154	1	0.50669	Multiflorum_1-4k_c103601_f1p1_1020
1509	GO:0034256	chlorophyll(ide)_b_reductase_activity	1	0	0.50826
1510	GO:0010307	acetylglutamate_kinase_regulator_activity	2	0	0.51343
1511	GO:0034076	cucurbitadienol_synthase_activity	1	0	0.51439
1512	GO:0008428	ribonuclease_inhibitor_activity	4	0	0.5161
1513	GO:0047443	4-hydroxy-4-methyl-2-oxoglutarate_aldolase_activity	4	0	0.5161
1514	GO:0016971	flavin-linked_sulfhydryl_oxidase_activity	1	0	0.52065
1515	GO:0016972	thiol_oxidase_activity	1	0	0.52065
1516	GO:0008170	N-methyltransferase_activity	272	2	0.52239	Multiflorum_1-4k_c311912_f1p3_2382;Multiflorum_3-10k_c25180_f1p14_4347
1517	GO:0010521	telomerase_inhibitor_activity	5	0	0.52262
1518	GO:0030385	ferredoxin:thioredoxin_reductase_activity	3	0	0.52605
1519	GO:0016838	carbon-oxygen_lyase_activity,_acting_on_phosphates	34	0	0.52671
1520	GO:0004322	ferroxidase_activity	3	0	0.52735
1521	GO:0016724	oxidoreductase_activity,_oxidizing_metal_ions,_oxygen_as_acceptor	3	0	0.52735
1522	GO:0008443	phosphofructokinase_activity	155	0	0.5277
1523	GO:0003873	6-phosphofructo-2-kinase_activity	8	0	0.52833
1524	GO:0015142	tricarboxylic_acid_transmembrane_transporter_activity	15	0	0.52854
1525	GO:0008839	4-hydroxy-tetrahydrodipicolinate_reductase	1	0	0.52907
1526	GO:0016662	oxidoreductase_activity,_acting_on_other_nitrogenous_compounds_as_donors,_cytoch...	5	0	0.5314
1527	GO:0050421	nitrite_reductase_(NO-forming)_activity	5	0	0.5314
1528	GO:0047325	inositol_tetrakisphosphate_1-kinase_activity	6	0	0.53214
1529	GO:0052725	inositol-1,3,4-trisphosphate_6-kinase_activity	6	0	0.53214
1530	GO:0052726	inositol-1,3,4-trisphosphate_5-kinase_activity	6	0	0.53214
1531	GO:0047066	phospholipid-hydroperoxide_glutathione_peroxidase_activity	2	0	0.53281
1532	GO:0030755	quercetin_3-O-methyltransferase_activity	1	0	0.53311
1533	GO:0003952	NAD+_synthase_(glutamine-hydrolyzing)_activity	9	0	0.53318
1534	GO:0047259	glucomannan_4-beta-mannosyltransferase_activity	5	0	0.53475
1535	GO:0000210	NAD+_diphosphatase_activity	4	0	0.53864
1536	GO:0015288	porin_activity	65	0	0.54019
1537	GO:0022829	wide_pore_channel_activity	65	0	0.54019
1538	GO:0008131	primary_amine_oxidase_activity	23	0	0.54097
1539	GO:0005044	scavenger_receptor_activity	2	0	0.54149
1540	GO:0038024	cargo_receptor_activity	2	0	0.54149
1541	GO:0047641	aldose-6-phosphate_reductase_(NADPH)_activity	1	0	0.54245
1542	GO:0005488	binding	72066	1347	0.54316	Multiflorum_1-4k_c100639_f1p15_1046;Multiflorum_1-4k_c100822_f1p33_2099;Multiflorum_1-4k_c101964_f1p7_1509;Multiflorum_1-4k_c103601_f1p1_1020;Multiflorum_1-4k_c105443_f6p12_3838;Multiflorum_1-4k_c105576_f3p5_1493;Multiflorum_1-4k_c10562_f5p8_1662;Multiflorum_1-4k_c10569_f3p10_2116;Multiflorum_1-4k_c105931_f20p7_1455;Multiflorum_1-4k_c10640_f4p9_1590;Multiflorum_1-4k_c106768_f14p0_1521;Multiflorum…
rum_3-10k_c110423_f1p46_774;Multiflorum_3-10k_c110581_f2p1378_4447;Multiflorum_3-10k_c110631_f18p74_4795;Multiflorum_3-10k_c110664_f12p70_4812;Multiflorum_3-10k_c110776_f14p156_4787;Multiflorum_3-10k_c110834_f24p168_1292;Multiflorum_3-10k_c110892_f11p80_4812;Multiflorum_3-10k_c110894_f14p112_4847;Multiflorum_3-10k_c110956_f2p24_4980;Multiflorum_3-10k_c110967_f24p145_4750;Multiflorum_3-10k_c110969…
1543	GO:0047874	dolichyldiphosphatase_activity	8	0	0.54465
1544	GO:0004527	exonuclease_activity	302	5	0.545	Multiflorum_1-4k_c147502_f2p2_1278;Multiflorum_1-4k_c316108_f1p7_1357;Multiflorum_1-4k_c408642_f1p11_1210;Multiflorum_1-4k_c436660_f3p33_1532;Multiflorum_3-10k_c22470_f1p60_3641
1545	GO:0015491	cation:cation_antiporter_activity	175	2	0.54666	Multiflorum_1-4k_c172331_f6p16_2821;Multiflorum_1-4k_c92695_f1p5_1702
1546	GO:0004619	phosphoglycerate_mutase_activity	40	0	0.54693
1547	GO:0000036	ACP_phosphopantetheine_attachment_site_binding_involved_in_fatty_acid_biosynthet...	1	0	0.5485
1548	GO:0044620	ACP_phosphopantetheine_attachment_site_binding	1	0	0.5485
1549	GO:0051192	prosthetic_group_binding	1	0	0.5485
1550	GO:0033971	hydroxyisourate_hydrolase_activity	6	0	0.54851
1551	GO:0051997	2-oxo-4-hydroxy-4-carboxy-5-ureidoimidazoline_decarboxylase_activity	6	0	0.54851
1552	GO:0004592	pantoate-beta-alanine_ligase_activity	1	0	0.55012
1553	GO:0009881	photoreceptor_activity	126	0	0.55098
1554	GO:0003743	translation_initiation_factor_activity	801	12	0.55142	Multiflorum_1-4k_c103601_f1p1_1020;Multiflorum_1-4k_c146997_f1p4_1637;Multiflorum_1-4k_c153411_f1p1_1762;Multiflorum_1-4k_c186004_f2p18_1741;Multiflorum_1-4k_c314216_f1p99_1747;Multiflorum_1-4k_c41725_f1p31_1731;Multiflorum_1-4k_c573366_f1p5_956;Multiflorum_1-4k_c62028_f1p18_1749;Multiflorum_3-10k_c54004_f1p123_663;Multiflorum_3-10k_c62331_f1p6_1624;Multiflorum_3-10k_c73383_f3p31_4013;Multiflorum…
1555	GO:0016229	steroid_dehydrogenase_activity	69	1	0.55235	Multiflorum_1-4k_c44013_f3p26_1508
1556	GO:0033765	steroid_dehydrogenase_activity,_acting_on_the_CH-CH_group_of_donors	21	1	0.55239	Multiflorum_1-4k_c44013_f3p26_1508
1557	GO:0004018	N6-(1,2-dicarboxyethyl)AMP_AMP-lyase_(fumarate-forming)_activity	2	0	0.55593
1558	GO:0070626	(S)-2-(5-amino-1-(5-phospho-D-ribosyl)imidazole-4-carboxamido)succinate_AMP-lyas...	2	0	0.55593
1559	GO:0004837	tyrosine_decarboxylase_activity	1	0	0.55758
1560	GO:0004826	phenylalanine-tRNA_ligase_activity	22	0	0.55789
1561	GO:0008470	isovaleryl-CoA_dehydrogenase_activity	2	0	0.56015
1562	GO:0050053	levansucrase_activity	2	0	0.56351
1563	GO:0004402	histone_acetyltransferase_activity	115	1	0.56671	Multiflorum_1-4k_c154304_f1p5_1152
1564	GO:0061733	peptide-lysine-N-acetyltransferase_activity	115	1	0.56671	Multiflorum_1-4k_c154304_f1p5_1152
1565	GO:0045289	luciferin_monooxygenase_activity	3	0	0.5668
1566	GO:0047077	Photinus-luciferin_4-monooxygenase_(ATP-hydrolyzing)_activity	3	0	0.5668
1567	GO:0016407	acetyltransferase_activity	506	2	0.56799	Multiflorum_1-4k_c154304_f1p5_1152;Multiflorum_1-4k_c478872_f1p13_1633
1568	GO:0003688	DNA_replication_origin_binding	7	0	0.5706
1569	GO:0004107	chorismate_synthase_activity	3	0	0.57234
1570	GO:0050184	phosphatidylcholine_desaturase_activity	2	0	0.57477
1571	GO:0004798	thymidylate_kinase_activity	3	0	0.57635
1572	GO:0004814	arginine-tRNA_ligase_activity	51	0	0.57884
1573	GO:0004333	fumarate_hydratase_activity	5	0	0.57886
1574	GO:0000990	transcription_factor_activity,_core_RNA_polymerase_binding	22	0	0.58017
1575	GO:0009039	urease_activity	6	0	0.58097
1576	GO:0016810	hydrolase_activity,_acting_on_carbon-nitrogen_(but_not_peptide)_bonds	620	6	0.58114	Multiflorum_1-4k_c234629_f1p12_1439;Multiflorum_1-4k_c260988_f1p35_1204;Multiflorum_1-4k_c357810_f1p21_4686;Multiflorum_1-4k_c413443_f1p12_3067;Multiflorum_1-4k_c420372_f1p14_2277;Multiflorum_1-4k_c9772_f1p13_1380
1577	GO:0004689	phosphorylase_kinase_activity	3	0	0.58279
1578	GO:0003992	N2-acetyl-L-ornithine:2-oxoglutarate_5-aminotransferase_activity	2	0	0.58385
1579	GO:0004324	ferredoxin-NADP+_reductase_activity	25	0	0.58443
1580	GO:0047940	glucuronokinase_activity	1	0	0.5846
1581	GO:0033948	fructan_beta-(2,1)-fructosidase_activity	6	0	0.58498
1582	GO:0008484	sulfuric_ester_hydrolase_activity	2	0	0.59056
1583	GO:0008097	5S_rRNA_binding	40	0	0.59257
1584	GO:0004359	glutaminase_activity	19	0	0.59575
1585	GO:0016624	oxidoreductase_activity,_acting_on_the_aldehyde_or_oxo_group_of_donors,_disulfid...	78	0	0.59643
1586	GO:0008444	CDP-diacylglycerol-glycerol-3-phosphate_3-phosphatidyltransferase_activity	1	0	0.59676
1587	GO:0031559	oxidosqualene_cyclase_activity	29	0	0.60041
1588	GO:0035598	N6-threonylcarbomyladenosine_methylthiotransferase_activity	2	0	0.60284
1589	GO:0004721	phosphoprotein_phosphatase_activity	960	2	0.60321	Multiflorum_1-4k_c219278_f1p6_1410;Multiflorum_1-4k_c42130_f4p7_1501
1590	GO:0004795	threonine_synthase_activity	3	0	0.60368
1591	GO:0015367	oxoglutarate:malate_antiporter_activity	2	0	0.60583
1592	GO:0038199	ethylene_receptor_activity	68	0	0.60673
1593	GO:0051740	ethylene_binding	68	0	0.60673
1594	GO:0072328	alkene_binding	68	0	0.60673
1595	GO:0051741	2-methyl-6-phytyl-1,4-benzoquinone_methyltransferase_activity	1	0	0.60725
1596	GO:0008863	formate_dehydrogenase_(NAD+)_activity	41	1	0.61132	Multiflorum_3-10k_c89512_f1p118_1441
1597	GO:0001105	RNA_polymerase_II_transcription_coactivator_activity	2	0	0.61173
1598	GO:0001128	RNA_polymerase_II_transcription_coactivator_activity_involved_in_preinitiation_c...	2	0	0.61173
1599	GO:0001190	transcriptional_activator_activity,_RNA_polymerase_II_transcription_factor_bindi...	2	0	0.61173
1600	GO:0098811	transcriptional_repressor_activity,_RNA_polymerase_II_activating_transcription_f...	2	0	0.61173
1601	GO:0019776	Atg8_ligase_activity	9	0	0.61282
1602	GO:0004121	cystathionine_beta-lyase_activity	4	0	0.6132
1603	GO:0050664	oxidoreductase_activity,_acting_on_NAD(P)H,_oxygen_as_acceptor	70	1	0.6151	Multiflorum_1-4k_c276696_f1p17_2071
1604	GO:0015037	peptide_disulfide_oxidoreductase_activity	81	0	0.61558
1605	GO:0015038	glutathione_disulfide_oxidoreductase_activity	81	0	0.61558
1606	GO:0033549	MAP_kinase_phosphatase_activity	9	0	0.61587
1607	GO:0016672	oxidoreductase_activity,_acting_on_a_sulfur_group_of_donors,_quinone_or_similar_...	22	0	0.61598
1608	GO:0045174	glutathione_dehydrogenase_(ascorbate)_activity	22	0	0.61598
1609	GO:0047760	butyrate-CoA_ligase_activity	1	0	0.61623
1610	GO:0015368	calcium:cation_antiporter_activity	75	0	0.6191
1611	GO:0005093	Rab_GDP-dissociation_inhibitor_activity	22	0	0.61957
1612	GO:0005432	calcium:sodium_antiporter_activity	32	0	0.61978
1613	GO:0015229	L-ascorbic_acid_transporter_activity	11	0	0.6203
1614	GO:0016851	magnesium_chelatase_activity	4	0	0.62099
1615	GO:0051002	ligase_activity,_forming_nitrogen-metal_bonds	4	0	0.62099
1616	GO:0051003	ligase_activity,_forming_nitrogen-metal_bonds,_forming_coordination_complexes	4	0	0.62099
1617	GO:0004398	histidine_decarboxylase_activity	2	0	0.62534
1618	GO:0016151	nickel_cation_binding	43	0	0.6263
1619	GO:0046332	SMAD_binding	18	0	0.63015
1620	GO:0070412	R-SMAD_binding	18	0	0.63015
1621	GO:0000099	sulfur_amino_acid_transmembrane_transporter_activity	6	0	0.63049
1622	GO:0015184	L-cystine_transmembrane_transporter_activity	6	0	0.63049
1623	GO:0072349	modified_amino_acid_transmembrane_transporter_activity	6	0	0.63049
1624	GO:1990585	hydroxyproline_O-arabinosyltransferase_activity	3	0	0.63099
1625	GO:0050833	pyruvate_transmembrane_transporter_activity	14	0	0.63147
1626	GO:0004617	phosphoglycerate_dehydrogenase_activity	60	1	0.63259	Multiflorum_3-10k_c89512_f1p118_1441
1627	GO:0000171	ribonuclease_MRP_activity	6	0	0.63296
1628	GO:0080019	fatty-acyl-CoA_reductase_(alcohol-forming)_activity	6	0	0.63424
1629	GO:0051920	peroxiredoxin_activity	13	0	0.63838
1630	GO:0036442	hydrogen-exporting_ATPase_activity	770	26	0.63883	Multiflorum_1-4k_c10569_f3p10_2116;Multiflorum_1-4k_c194738_f2p20_2021;Multiflorum_1-4k_c329853_f2p11_3338;Multiflorum_1-4k_c373568_f2p67_3291;Multiflorum_1-4k_c407413_f2p13_2661;Multiflorum_1-4k_c438058_f2p10_3337;Multiflorum_1-4k_c462129_f3p9_2908;Multiflorum_1-4k_c48453_f2p9_2631;Multiflorum_1-4k_c518680_f2p290_2785;Multiflorum_1-4k_c559240_f4p0_2052;Multiflorum_1-4k_c564171_f1p0_1361;Multiflo…
1631	GO:0004607	phosphatidylcholine-sterol_O-acyltransferase_activity	2	0	0.64865
1632	GO:0030366	molybdopterin_synthase_activity	1	0	0.64886
1633	GO:0003964	RNA-directed_DNA_polymerase_activity	781	26	0.65135	Multiflorum_1-4k_c120223_f1p1_2312;Multiflorum_1-4k_c12354_f4p7_1845;Multiflorum_1-4k_c369612_f1p12_2955;Multiflorum_1-4k_c6775_f1p9_2346;Multiflorum_1-4k_c87345_f1p12_2226;Multiflorum_1-4k_c88441_f1p13_1932;Multiflorum_3-10k_c102085_f1p190_3414;Multiflorum_3-10k_c11391_f1p185_7345;Multiflorum_3-10k_c15015_f2p62_3439;Multiflorum_3-10k_c15232_f1p49_8662;Multiflorum_3-10k_c21132_f1p115_4934;Multifl…
1634	GO:0051377	mannose-ethanolamine_phosphotransferase_activity	12	0	0.65287
1635	GO:0019238	cyclohydrolase_activity	113	1	0.65329	Multiflorum_1-4k_c420372_f1p14_2277
1636	GO:0004820	glycine-tRNA_ligase_activity	21	0	0.65375
1637	GO:0033808	6'-deoxychalcone_synthase_activity	1	0	0.65383
1638	GO:0018392	glycoprotein_3-alpha-L-fucosyltransferase_activity	2	0	0.65507
1639	GO:0046920	alpha-(1->3)-fucosyltransferase_activity	2	0	0.65507
1640	GO:0019912	cyclin-dependent_protein_kinase_activating_kinase_activity	1	0	0.65754
1641	GO:0097602	cullin_family_protein_binding	28	0	0.65808
1642	GO:0047063	L-ascorbate-cytochrome-b5_reductase_activity	1	0	0.65956
1643	GO:0004709	MAP_kinase_kinase_kinase_activity	26	0	0.66027
1644	GO:0016652	oxidoreductase_activity,_acting_on_NAD(P)H,_NAD(P)_as_acceptor	2	0	0.66181
1645	GO:0004579	dolichyl-diphosphooligosaccharide-protein_glycotransferase_activity	101	0	0.66222
1646	GO:0004070	aspartate_carbamoyltransferase_activity	3	0	0.6624
1647	GO:0016832	aldehyde-lyase_activity	157	1	0.66269	Multiflorum_3-10k_c40282_f6p167_2365
1648	GO:0004088	carbamoyl-phosphate_synthase_(glutamine-hydrolyzing)_activity	29	0	0.66368
1649	GO:0047951	glutathione_thiolesterase_activity	1	0	0.6663
1650	GO:0045153	electron_transporter,_transferring_electrons_within_CoQH2-cytochrome_c_reductase...	13	0	0.66702
1651	GO:0004379	glycylpeptide_N-tetradecanoyltransferase_activity	13	0	0.67073
1652	GO:0019107	myristoyltransferase_activity	13	0	0.67073
1653	GO:0000340	RNA_7-methylguanosine_cap_binding	1	0	0.67314
1654	GO:0004450	isocitrate_dehydrogenase_(NADP+)_activity	28	0	0.67371
1655	GO:0008408	3'-5'_exonuclease_activity	138	0	0.67404
1656	GO:0003714	transcription_corepressor_activity	144	0	0.67696
1657	GO:0010176	homogentisate_phytyltransferase_activity	3	0	0.68456
1658	GO:0008836	diaminopimelate_decarboxylase_activity	4	0	0.68489
1659	GO:0010174	nucleoside_transmembrane_transporter_activity,_against_a_concentration_gradient	5	0	0.68536
1660	GO:0016681	oxidoreductase_activity,_acting_on_diphenols_and_related_substances_as_donors,_c...	56	0	0.68619
1661	GO:0008017	microtubule_binding	444	0	0.68629
1662	GO:0004553	hydrolase_activity,_hydrolyzing_O-glycosyl_compounds	2199	14	0.68843	Multiflorum_1-4k_c20451_f2p30_2174;Multiflorum_1-4k_c21348_f1p17_2273;Multiflorum_1-4k_c225666_f1p3_1427;Multiflorum_1-4k_c305467_f7p4_1259;Multiflorum_1-4k_c380430_f1p38_1218;Multiflorum_1-4k_c42399_f1p16_1700;Multiflorum_1-4k_c462620_f1p6_1426;Multiflorum_1-4k_c516629_f3p63_1163;Multiflorum_1-4k_c518166_f3p10_1056;Multiflorum_1-4k_c551068_f1p38_1072;Multiflorum_1-4k_c563108_f1p6_993;Multiflorum…
1663	GO:0016682	oxidoreductase_activity,_acting_on_diphenols_and_related_substances_as_donors,_o...	210	8	0.68939	Multiflorum_1-4k_c271361_f1p3_1230;Multiflorum_1-4k_c282166_f4p8_1067;Multiflorum_1-4k_c352126_f17p25_2059;Multiflorum_1-4k_c371086_f1p8_1381;Multiflorum_1-4k_c375456_f1p4_1277;Multiflorum_1-4k_c413541_f1p11_1604;Multiflorum_1-4k_c82628_f1p12_2910;Multiflorum_3-10k_c17218_f1p5_883
1664	GO:0004059	aralkylamine_N-acetyltransferase_activity	3	0	0.69098
1665	GO:0004576	oligosaccharyl_transferase_activity	104	0	0.69368
1666	GO:0015036	disulfide_oxidoreductase_activity	291	0	0.70118
1667	GO:0004594	pantothenate_kinase_activity	18	0	0.70254
1668	GO:0003720	telomerase_activity	1	0	0.70302
1669	GO:0003721	telomerase_RNA_reverse_transcriptase_activity	1	0	0.70302
1670	GO:0070034	telomerase_RNA_binding	1	0	0.70302
1671	GO:0018580	nitronate_monooxygenase_activity	6	0	0.70438
1672	GO:0003909	DNA_ligase_activity	18	0	0.70448
1673	GO:0008121	ubiquinol-cytochrome-c_reductase_activity	55	0	0.70508
1674	GO:0004765	shikimate_kinase_activity	5	0	0.70577
1675	GO:0008120	ceramide_glucosyltransferase_activity	1	0	0.70843
1676	GO:0016679	oxidoreductase_activity,_acting_on_diphenols_and_related_substances_as_donors	266	8	0.70996	Multiflorum_1-4k_c271361_f1p3_1230;Multiflorum_1-4k_c282166_f4p8_1067;Multiflorum_1-4k_c352126_f17p25_2059;Multiflorum_1-4k_c371086_f1p8_1381;Multiflorum_1-4k_c375456_f1p4_1277;Multiflorum_1-4k_c413541_f1p11_1604;Multiflorum_1-4k_c82628_f1p12_2910;Multiflorum_3-10k_c17218_f1p5_883
1677	GO:0004861	cyclin-dependent_protein_serine/threonine_kinase_inhibitor_activity	3	0	0.71163
1678	GO:0016160	amylase_activity	25	0	0.713
1679	GO:0000386	second_spliceosomal_transesterification_activity	178	8	0.71319	Multiflorum_1-4k_c111214_f1p8_1320;Multiflorum_1-4k_c114886_f2p9_1309;Multiflorum_1-4k_c150231_f1p8_1315;Multiflorum_1-4k_c295633_f1p8_1067;Multiflorum_3-10k_c25706_f2p43_3285;Multiflorum_3-10k_c53461_f1p3_1313;Multiflorum_3-10k_c65102_f1p4_1367;Multiflorum_3-10k_c65825_f2p56_4103
1680	GO:0016667	oxidoreductase_activity,_acting_on_a_sulfur_group_of_donors	438	3	0.71327	Multiflorum_1-4k_c351731_f15p21_1764;Multiflorum_1-4k_c518127_f4p55_1736;Multiflorum_3-10k_c97052_f1p38_689
1681	GO:0017005	3'-tyrosyl-DNA_phosphodiesterase_activity	16	0	0.71421
1682	GO:0070259	tyrosyl-DNA_phosphodiesterase_activity	16	0	0.71421
1683	GO:0046424	ferulate_5-hydroxylase_activity	1	0	0.71549
1684	GO:0017150	tRNA_dihydrouridine_synthase_activity	60	4	0.71666	Multiflorum_3-10k_c12570_f2p15_4822;Multiflorum_3-10k_c28670_f2p2_3673;Multiflorum_3-10k_c31902_f2p64_4229;Multiflorum_3-10k_c37744_f2p27_3938
1685	GO:0008859	exoribonuclease_II_activity	1	0	0.71686
1686	GO:0000339	RNA_cap_binding	13	0	0.71935
1687	GO:0019187	beta-1,4-mannosyltransferase_activity	12	0	0.72056
1688	GO:0051753	mannan_synthase_activity	12	0	0.72056
1689	GO:0030627	pre-mRNA_5'-splice_site_binding	17	0	0.72189
1690	GO:0004159	dihydrouracil_dehydrogenase_(NAD+)_activity	1	0	0.72405
1691	GO:0008703	5-amino-6-(5-phosphoribosylamino)uracil_reductase_activity	1	0	0.72405
1692	GO:0008835	diaminohydroxyphosphoribosylaminopyrimidine_deaminase_activity	1	0	0.72405
1693	GO:0004591	oxoglutarate_dehydrogenase_(succinyl-transferring)_activity	38	0	0.72591
1694	GO:0004373	glycogen_(starch)_synthase_activity	12	0	0.72639
1695	GO:0047724	inosine_nucleosidase_activity	10	0	0.72687
1696	GO:0051267	CP2_mannose-ethanolamine_phosphotransferase_activity	8	0	0.72765
1697	GO:0004532	exoribonuclease_activity	72	1	0.72907	Multiflorum_3-10k_c22470_f1p60_3641
1698	GO:0016896	exoribonuclease_activity,_producing_5'-phosphomonoesters	72	1	0.72907	Multiflorum_3-10k_c22470_f1p60_3641
1699	GO:0003777	microtubule_motor_activity	200	0	0.7296
1700	GO:0047134	protein-disulfide_reductase_activity	44	1	0.73353	Multiflorum_1-4k_c518127_f4p55_1736
1701	GO:0045157	electron_transporter,_transferring_electrons_within_the_noncyclic_electron_trans...	1	0	0.7383
1702	GO:0004797	thymidine_kinase_activity	2	0	0.73901
1703	GO:0042800	histone_methyltransferase_activity_(H3-K4_specific)	11	0	0.73924
1704	GO:0003941	L-serine_ammonia-lyase_activity	1	0	0.73989
1705	GO:0008721	D-serine_ammonia-lyase_activity	1	0	0.73989
1706	GO:0030378	serine_racemase_activity	1	0	0.73989
1707	GO:0015144	carbohydrate_transmembrane_transporter_activity	1508	24	0.74095	Multiflorum_1-4k_c121088_f1p12_1139;Multiflorum_1-4k_c137919_f19p10_1254;Multiflorum_1-4k_c17364_f23p0_1236;Multiflorum_1-4k_c18545_f4p11_1389;Multiflorum_1-4k_c25702_f2p19_1132;Multiflorum_1-4k_c265862_f1p53_1091;Multiflorum_1-4k_c276847_f2p21_1264;Multiflorum_1-4k_c280562_f1p7_1175;Multiflorum_1-4k_c320847_f1p143_1372;Multiflorum_1-4k_c363801_f1p47_1253;Multiflorum_1-4k_c416119_f1p13_2135;Multi…
1708	GO:1901476	carbohydrate_transporter_activity	1508	24	0.74095	Multiflorum_1-4k_c121088_f1p12_1139;Multiflorum_1-4k_c137919_f19p10_1254;Multiflorum_1-4k_c17364_f23p0_1236;Multiflorum_1-4k_c18545_f4p11_1389;Multiflorum_1-4k_c25702_f2p19_1132;Multiflorum_1-4k_c265862_f1p53_1091;Multiflorum_1-4k_c276847_f2p21_1264;Multiflorum_1-4k_c280562_f1p7_1175;Multiflorum_1-4k_c320847_f1p143_1372;Multiflorum_1-4k_c363801_f1p47_1253;Multiflorum_1-4k_c416119_f1p13_2135;Multi…
1709	GO:0004571	mannosyl-oligosaccharide_1,2-alpha-mannosidase_activity	23	1	0.74306	Multiflorum_1-4k_c21348_f1p17_2273
1710	GO:0015924	mannosyl-oligosaccharide_mannosidase_activity	23	1	0.74306	Multiflorum_1-4k_c21348_f1p17_2273
1711	GO:0009011	starch_synthase_activity	1	0	0.74364
1712	GO:0033201	alpha-1,4-glucan_synthase_activity	1	0	0.74364
1713	GO:0004328	formamidase_activity	1	0	0.74435
1714	GO:0047714	galactolipase_activity	5	0	0.74534
1715	GO:0042393	histone_binding	223	0	0.74662
1716	GO:0004350	glutamate-5-semialdehyde_dehydrogenase_activity	7	0	0.74884
1717	GO:0003948	N4-(beta-N-acetylglucosaminyl)-L-asparaginase_activity	1	0	0.75071
1718	GO:0000906	6,7-dimethyl-8-ribityllumazine_synthase_activity	4	0	0.75225
1719	GO:0016867	intramolecular_transferase_activity,_transferring_acyl_groups	4	0	0.75225
1720	GO:0034450	ubiquitin-ubiquitin_ligase_activity	12	0	0.75278
1721	GO:0034212	peptide_N-acetyltransferase_activity	184	1	0.75351	Multiflorum_1-4k_c154304_f1p5_1152
1722	GO:0015200	methylammonium_transmembrane_transporter_activity	21	1	0.75506	Multiflorum_1-4k_c265862_f1p53_1091
1723	GO:0008113	peptide-methionine_(S)-S-oxide_reductase_activity	3	0	0.75521
1724	GO:0003852	2-isopropylmalate_synthase_activity	4	0	0.75562
1725	GO:0045550	geranylgeranyl_reductase_activity	1	0	0.75779
1726	GO:0008028	monocarboxylic_acid_transmembrane_transporter_activity	48	0	0.75874
1727	GO:0015185	gamma-aminobutyric_acid_transmembrane_transporter_activity	48	0	0.75874
1728	GO:0019955	cytokine_binding	25	0	0.76063
1729	GO:0001098	basal_transcription_machinery_binding	31	0	0.76171
1730	GO:0001099	basal_RNA_polymerase_II_transcription_machinery_binding	31	0	0.76171
1731	GO:0071522	ureidoglycine_aminohydrolase_activity	4	0	0.76502
1732	GO:0004864	protein_phosphatase_inhibitor_activity	164	2	0.76608	Multiflorum_3-10k_c116547_f2p12_795;Multiflorum_3-10k_c117077_f8p38_810
1733	GO:0019888	protein_phosphatase_regulator_activity	164	2	0.76608	Multiflorum_3-10k_c116547_f2p12_795;Multiflorum_3-10k_c117077_f8p38_810
1734	GO:0003886	DNA_(cytosine-5-)-methyltransferase_activity	26	0	0.76979
1735	GO:0009008	DNA-methyltransferase_activity	26	0	0.76979
1736	GO:0008974	phosphoribulokinase_activity	1	0	0.77102
1737	GO:0043566	structure-specific_DNA_binding	50	0	0.77684
1738	GO:0016314	phosphatidylinositol-3,4,5-trisphosphate_3-phosphatase_activity	1	0	0.77787
1739	GO:0034594	phosphatidylinositol_trisphosphate_phosphatase_activity	1	0	0.77787
1740	GO:0080011	baruol_synthase_activity	1	0	0.77787
1741	GO:0016278	lysine_N-methyltransferase_activity	160	1	0.77928	Multiflorum_3-10k_c25180_f1p14_4347
1742	GO:0016279	protein-lysine_N-methyltransferase_activity	160	1	0.77928	Multiflorum_3-10k_c25180_f1p14_4347
1743	GO:0019208	phosphatase_regulator_activity	167	2	0.78227	Multiflorum_3-10k_c116547_f2p12_795;Multiflorum_3-10k_c117077_f8p38_810
1744	GO:0019212	phosphatase_inhibitor_activity	167	2	0.78227	Multiflorum_3-10k_c116547_f2p12_795;Multiflorum_3-10k_c117077_f8p38_810
1745	GO:0009784	transmembrane_receptor_histidine_kinase_activity	6	0	0.7865
1746	GO:0009885	transmembrane_histidine_kinase_cytokinin_receptor_activity	6	0	0.7865
1747	GO:0034061	DNA_polymerase_activity	928	26	0.78961	Multiflorum_1-4k_c120223_f1p1_2312;Multiflorum_1-4k_c12354_f4p7_1845;Multiflorum_1-4k_c369612_f1p12_2955;Multiflorum_1-4k_c6775_f1p9_2346;Multiflorum_1-4k_c87345_f1p12_2226;Multiflorum_1-4k_c88441_f1p13_1932;Multiflorum_3-10k_c102085_f1p190_3414;Multiflorum_3-10k_c11391_f1p185_7345;Multiflorum_3-10k_c15015_f2p62_3439;Multiflorum_3-10k_c15232_f1p49_8662;Multiflorum_3-10k_c21132_f1p115_4934;Multifl…
1748	GO:0050174	phenylalanine_decarboxylase_activity	1	0	0.79078
1749	GO:0008195	phosphatidate_phosphatase_activity	93	0	0.7932
1750	GO:0016427	tRNA_(cytosine)_methyltransferase_activity	10	0	0.79363
1751	GO:0016428	tRNA_(cytosine-5-)-methyltransferase_activity	10	0	0.79363
1752	GO:0016627	oxidoreductase_activity,_acting_on_the_CH-CH_group_of_donors	1142	56	0.79475	Multiflorum_1-4k_c13103_f3p135_1308;Multiflorum_1-4k_c146614_f1p87_1380;Multiflorum_1-4k_c177810_f1p12_1231;Multiflorum_1-4k_c185517_f1p39_1399;Multiflorum_1-4k_c208861_f1p48_1020;Multiflorum_1-4k_c234065_f1p96_1368;Multiflorum_1-4k_c2365_f2p153_1364;Multiflorum_1-4k_c258772_f4p261_1365;Multiflorum_1-4k_c271982_f1p53_2305;Multiflorum_1-4k_c280154_f1p15_1424;Multiflorum_1-4k_c28938_f1p251_2863;Mul…
1753	GO:0004801	sedoheptulose-7-phosphate:D-glyceraldehyde-3-phosphate_glyceronetransferase_acti...	12	0	0.79742
1754	GO:0015631	tubulin_binding	478	0	0.80133
1755	GO:0048037	cofactor_binding	3999	71	0.80253	Multiflorum_1-4k_c119415_f3p15_1404;Multiflorum_1-4k_c13103_f3p135_1308;Multiflorum_1-4k_c142813_f1p15_1336;Multiflorum_1-4k_c146614_f1p87_1380;Multiflorum_1-4k_c176287_f5p23_1196;Multiflorum_1-4k_c177810_f1p12_1231;Multiflorum_1-4k_c181749_f1p7_1427;Multiflorum_1-4k_c185517_f1p39_1399;Multiflorum_1-4k_c19708_f1p7_1323;Multiflorum_1-4k_c21596_f16p18_1773;Multiflorum_1-4k_c229198_f1p26_1506;Multif…
1756	GO:0000828	inositol_hexakisphosphate_kinase_activity	6	0	0.80287
1757	GO:0000829	inositol_heptakisphosphate_kinase_activity	6	0	0.80287
1758	GO:0033857	diphosphoinositol-pentakisphosphate_kinase_activity	6	0	0.80287
1759	GO:0070039	rRNA_(guanosine-2'-O-)-methyltransferase_activity	1	0	0.80472
1760	GO:0008240	tripeptidyl-peptidase_activity	2	0	0.81078
1761	GO:0008242	omega_peptidase_activity	19	0	0.81089
1762	GO:0008511	sodium:potassium:chloride_symporter_activity	1	0	0.81098
1763	GO:0010333	terpene_synthase_activity	26	0	0.8127
1764	GO:0003985	acetyl-CoA_C-acetyltransferase_activity	1	0	0.81982
1765	GO:0016453	C-acetyltransferase_activity	1	0	0.81982
1766	GO:0004832	valine-tRNA_ligase_activity	73	0	0.82096
1767	GO:0003861	3-isopropylmalate_dehydratase_activity	1	0	0.82137
1768	GO:0042030	ATPase_inhibitor_activity	1	0	0.82747
1769	GO:0015175	neutral_amino_acid_transmembrane_transporter_activity	60	0	0.82813
1770	GO:0070330	aromatase_activity	1	0	0.82834
1771	GO:0004105	choline-phosphate_cytidylyltransferase_activity	3	0	0.82855
1772	GO:0031406	carboxylic_acid_binding	486	2	0.83141	Multiflorum_3-10k_c116547_f2p12_795;Multiflorum_3-10k_c117077_f8p38_810
1773	GO:0052866	phosphatidylinositol_phosphate_phosphatase_activity	37	0	0.83199
1774	GO:0000403	Y-form_DNA_binding	10	0	0.83248
1775	GO:0000404	heteroduplex_DNA_loop_binding	10	0	0.83248
1776	GO:0000406	double-strand/single-strand_DNA_junction_binding	10	0	0.83248
1777	GO:0004614	phosphoglucomutase_activity	18	0	0.83369
1778	GO:0016684	oxidoreductase_activity,_acting_on_peroxide_as_acceptor	1559	23	0.83418	Multiflorum_1-4k_c100639_f1p15_1046;Multiflorum_1-4k_c111921_f1p26_1407;Multiflorum_1-4k_c214394_f3p1_1599;Multiflorum_1-4k_c269867_f1p6_1237;Multiflorum_1-4k_c271456_f2p22_1267;Multiflorum_1-4k_c273775_f2p1_1488;Multiflorum_1-4k_c276696_f1p17_2071;Multiflorum_1-4k_c303767_f12p27_1263;Multiflorum_1-4k_c365717_f2p11_1155;Multiflorum_1-4k_c377552_f1p17_1249;Multiflorum_1-4k_c41900_f1p12_1218;Multif…
1779	GO:0033293	monocarboxylic_acid_binding	161	2	0.83421	Multiflorum_3-10k_c116547_f2p12_795;Multiflorum_3-10k_c117077_f8p38_810
1780	GO:0050291	sphingosine_N-acyltransferase_activity	8	0	0.83867
1781	GO:0019213	deacetylase_activity	64	0	0.83874
1782	GO:0004396	hexokinase_activity	64	0	0.84089
1783	GO:0035250	UDP-galactosyltransferase_activity	27	1	0.8415	Multiflorum_1-4k_c82735_f1p29_1211
1784	GO:0051011	microtubule_minus-end_binding	68	0	0.8419
1785	GO:0048038	quinone_binding	153	0	0.84216
1786	GO:0004702	receptor_signaling_protein_serine/threonine_kinase_activity	327	1	0.84368	Multiflorum_1-4k_c7978_f3p4_1431
1787	GO:0005057	receptor_signaling_protein_activity	327	1	0.84368	Multiflorum_1-4k_c7978_f3p4_1431
1788	GO:0004751	ribose-5-phosphate_isomerase_activity	1	0	0.84601
1789	GO:0017046	peptide_hormone_binding	18	0	0.8461
1790	GO:0003689	DNA_clamp_loader_activity	104	0	0.84651
1791	GO:0033170	protein-DNA_loading_ATPase_activity	104	0	0.84651
1792	GO:0034046	poly(G)_binding	1	0	0.84699
1793	GO:0070717	poly-purine_tract_binding	1	0	0.84699
1794	GO:0009977	proton_motive_force_dependent_protein_transmembrane_transporter_activity	1	0	0.84775
1795	GO:0008928	mannose-1-phosphate_guanylyltransferase_(GDP)_activity	2	0	0.84841
1796	GO:0003950	NAD+_ADP-ribosyltransferase_activity	87	3	0.84971	Multiflorum_1-4k_c112817_f1p0_1145;Multiflorum_1-4k_c418208_f1p13_2470;Multiflorum_3-10k_c74240_f1p2_798
1797	GO:0016657	oxidoreductase_activity,_acting_on_NAD(P)H,_nitrogenous_group_as_acceptor	4	0	0.8502
1798	GO:0080007	S-nitrosoglutathione_reductase_activity	4	0	0.8502
1799	GO:0016878	acid-thiol_ligase_activity	183	2	0.85127	Multiflorum_1-4k_c327070_f1p26_1262;Multiflorum_3-10k_c41283_f1p61_2091
1800	GO:0045735	nutrient_reservoir_activity	96	3	0.85205	Multiflorum_3-10k_c16269_f1p18_838;Multiflorum_3-10k_c17404_f1p176_738;Multiflorum_3-10k_c53056_f1p19_913
1801	GO:0005356	hydrogen:glucose_symporter_activity	1	0	0.85452
1802	GO:0005358	high-affinity_hydrogen:glucose_symporter_activity	1	0	0.85452
1803	GO:0009679	hexose:proton_symporter_activity	1	0	0.85452
1804	GO:0046403	polynucleotide_3'-phosphatase_activity	10	0	0.85475
1805	GO:0046404	ATP-dependent_polydeoxyribonucleotide_5'-hydroxyl-kinase_activity	10	0	0.85475
1806	GO:0051733	polydeoxyribonucleotide_kinase_activity	10	0	0.85475
1807	GO:0051734	ATP-dependent_polynucleotide_kinase_activity	10	0	0.85475
1808	GO:0016307	phosphatidylinositol_phosphate_kinase_activity	145	1	0.85478	Multiflorum_3-10k_c42143_f1p280_3748
1809	GO:0032135	DNA_insertion_or_deletion_binding	14	0	0.85967
1810	GO:0032137	guanine/thymine_mispair_binding	14	0	0.85967
1811	GO:0032138	single_base_insertion_or_deletion_binding	14	0	0.85967
1812	GO:0008509	anion_transmembrane_transporter_activity	737	5	0.86129	Multiflorum_1-4k_c137919_f19p10_1254;Multiflorum_1-4k_c17364_f23p0_1236;Multiflorum_1-4k_c25702_f2p19_1132;Multiflorum_1-4k_c280562_f1p7_1175;Multiflorum_3-10k_c15404_f2p22_3898
1813	GO:0046539	histamine_N-methyltransferase_activity	23	1	0.86332	Multiflorum_1-4k_c311912_f1p3_2382
1814	GO:0005337	nucleoside_transmembrane_transporter_activity	58	0	0.86479
1815	GO:0008281	sulfonylurea_receptor_activity	13	0	0.86536
1816	GO:0016829	lyase_activity	2448	38	0.86913	Multiflorum_1-4k_c142117_f1p10_2266;Multiflorum_1-4k_c163180_f1p9_1018;Multiflorum_1-4k_c214034_f3p0_1542;Multiflorum_1-4k_c22319_f1p11_1511;Multiflorum_1-4k_c231330_f1p16_1817;Multiflorum_1-4k_c260265_f1p163_1124;Multiflorum_1-4k_c26973_f1p5_1751;Multiflorum_1-4k_c282644_f3p0_1097;Multiflorum_1-4k_c313100_f1p14_1769;Multiflorum_1-4k_c382005_f3p3_1076;Multiflorum_1-4k_c396659_f1p4_1069;Multifloru…
1817	GO:0003933	GTP_cyclohydrolase_activity	69	0	0.8721
1818	GO:0019144	ADP-sugar_diphosphatase_activity	5	0	0.87233
1819	GO:0080041	ADP-ribose_pyrophosphohydrolase_activity	5	0	0.87233
1820	GO:0003935	GTP_cyclohydrolase_II_activity	42	0	0.87264
1821	GO:0033743	peptide-methionine_(R)-S-oxide_reductase_activity	6	0	0.87319
1822	GO:0003910	DNA_ligase_(ATP)_activity	17	0	0.87491
1823	GO:2001070	starch_binding	47	0	0.87508
1824	GO:0004588	orotate_phosphoribosyltransferase_activity	3	0	0.87547
1825	GO:0004590	orotidine-5'-phosphate_decarboxylase_activity	3	0	0.87547
1826	GO:0045330	aspartyl_esterase_activity	116	0	0.87591
1827	GO:0003785	actin_monomer_binding	3	0	0.87606
1828	GO:0016161	beta-amylase_activity	11	0	0.87679
1829	GO:0046982	protein_heterodimerization_activity	246	0	0.87727
1830	GO:0035514	DNA_demethylase_activity	1	0	0.87804
1831	GO:0051747	cytosine_C-5_DNA_demethylase_activity	1	0	0.87804
1832	GO:0015925	galactosidase_activity	266	0	0.87892
1833	GO:0030599	pectinesterase_activity	117	0	0.88063
1834	GO:0009883	red_or_far-red_light_photoreceptor_activity	42	0	0.88137
1835	GO:0031516	far-red_light_photoreceptor_activity	42	0	0.88137
1836	GO:0016262	protein_N-acetylglucosaminyltransferase_activity	34	0	0.88376
1837	GO:0003887	DNA-directed_DNA_polymerase_activity	147	0	0.88505
1838	GO:0016763	transferase_activity,_transferring_pentosyl_groups	212	4	0.88509	Multiflorum_1-4k_c112817_f1p0_1145;Multiflorum_1-4k_c236168_f1p70_1574;Multiflorum_1-4k_c418208_f1p13_2470;Multiflorum_3-10k_c74240_f1p2_798
1839	GO:0004869	cysteine-type_endopeptidase_inhibitor_activity	10	0	0.88511
1840	GO:0000995	transcription_factor_activity,_core_RNA_polymerase_III_binding	4	0	0.88511
1841	GO:0001007	transcription_factor_activity,_RNA_polymerase_III_transcription_factor_binding	4	0	0.88511
1842	GO:0001026	TFIIIB-type_transcription_factor_activity	4	0	0.88511
1843	GO:0008094	DNA-dependent_ATPase_activity	280	0	0.88566
1844	GO:0015078	hydrogen_ion_transmembrane_transporter_activity	1260	29	0.88752	Multiflorum_1-4k_c10569_f3p10_2116;Multiflorum_1-4k_c172331_f6p16_2821;Multiflorum_1-4k_c194738_f2p20_2021;Multiflorum_1-4k_c329853_f2p11_3338;Multiflorum_1-4k_c373568_f2p67_3291;Multiflorum_1-4k_c407413_f2p13_2661;Multiflorum_1-4k_c438058_f2p10_3337;Multiflorum_1-4k_c462129_f3p9_2908;Multiflorum_1-4k_c48453_f2p9_2631;Multiflorum_1-4k_c518680_f2p290_2785;Multiflorum_1-4k_c559240_f4p0_2052;Multifl…
1845	GO:0046564	oxalate_decarboxylase_activity	68	3	0.88959	Multiflorum_3-10k_c16269_f1p18_838;Multiflorum_3-10k_c17404_f1p176_738;Multiflorum_3-10k_c53056_f1p19_913
1846	GO:0050662	coenzyme_binding	2661	28	0.89035	Multiflorum_1-4k_c142813_f1p15_1336;Multiflorum_1-4k_c176287_f5p23_1196;Multiflorum_1-4k_c21596_f16p18_1773;Multiflorum_1-4k_c229198_f1p26_1506;Multiflorum_1-4k_c33203_f1p6_1046;Multiflorum_1-4k_c351015_f4p8_1601;Multiflorum_1-4k_c381773_f2p12_1853;Multiflorum_1-4k_c436363_f3p6_2062;Multiflorum_1-4k_c461528_f9p2_1886;Multiflorum_1-4k_c461706_f103p65_1920;Multiflorum_1-4k_c477210_f1p0_1494;Multifl…
1847	GO:0019788	NEDD8_transferase_activity	10	0	0.89043
1848	GO:0000014	single-stranded_DNA_endodeoxyribonuclease_activity	23	0	0.8923
1849	GO:0015923	mannosidase_activity	151	1	0.89365	Multiflorum_1-4k_c21348_f1p17_2273
1850	GO:0005524	ATP_binding	22336	365	0.8939	Multiflorum_1-4k_c10569_f3p10_2116;Multiflorum_1-4k_c107131_f3p1_2406;Multiflorum_1-4k_c108106_f7p5_2478;Multiflorum_1-4k_c109339_f1p48_1677;Multiflorum_1-4k_c109620_f1p11_2193;Multiflorum_1-4k_c110593_f2p0_2386;Multiflorum_1-4k_c110973_f1p2_1756;Multiflorum_1-4k_c112176_f1p10_2943;Multiflorum_1-4k_c113529_f3p6_2172;Multiflorum_1-4k_c114519_f1p20_2456;Multiflorum_1-4k_c116235_f1p41_1492;Multiflor…
1851	GO:0008686	3,4-dihydroxy-2-butanone-4-phosphate_synthase_activity	36	0	0.89458
1852	GO:0004559	alpha-mannosidase_activity	100	1	0.89562	Multiflorum_1-4k_c21348_f1p17_2273
1853	GO:0035639	purine_ribonucleoside_triphosphate_binding	25379	404	0.8967	Multiflorum_1-4k_c10569_f3p10_2116;Multiflorum_1-4k_c107131_f3p1_2406;Multiflorum_1-4k_c107573_f2p4_1372;Multiflorum_1-4k_c108106_f7p5_2478;Multiflorum_1-4k_c109339_f1p48_1677;Multiflorum_1-4k_c109620_f1p11_2193;Multiflorum_1-4k_c110593_f2p0_2386;Multiflorum_1-4k_c110973_f1p2_1756;Multiflorum_1-4k_c112176_f1p10_2943;Multiflorum_1-4k_c113529_f3p6_2172;Multiflorum_1-4k_c114519_f1p20_2456;Multifloru…
1854	GO:0016174	NAD(P)H_oxidase_activity	32	0	0.89933
1855	GO:0070181	small_ribosomal_subunit_rRNA_binding	29	0	0.89937
1856	GO:0047750	cholestenol_delta-isomerase_activity	20	0	0.89994
1857	GO:0003774	motor_activity	303	3	0.90148	Multiflorum_1-4k_c28653_f1p84_1208;Multiflorum_1-4k_c46880_f1p92_1514;Multiflorum_1-4k_c5734_f1p71_1622
1858	GO:0016410	N-acyltransferase_activity	290	1	0.90187	Multiflorum_1-4k_c154304_f1p5_1152
1859	GO:0008092	cytoskeletal_protein_binding	950	0	0.90375
1860	GO:0016157	sucrose_synthase_activity	194	4	0.90477	Multiflorum_1-4k_c362289_f1p45_2841;Multiflorum_1-4k_c372706_f3p3_2388;Multiflorum_3-10k_c67814_f1p472_7666;Multiflorum_3-10k_c83023_f1p133_1618
1861	GO:0004725	protein_tyrosine_phosphatase_activity	145	0	0.9062
1862	GO:0015930	glutamate_synthase_activity	118	0	0.90622
1863	GO:0004198	calcium-dependent_cysteine-type_endopeptidase_activity	31	0	0.90724
1864	GO:0047974	guanosine_deaminase_activity	5	0	0.90784
1865	GO:0008026	ATP-dependent_helicase_activity	775	4	0.9097	Multiflorum_1-4k_c314216_f1p99_1747;Multiflorum_1-4k_c41725_f1p31_1731;Multiflorum_3-10k_c12572_f1p18_4433;Multiflorum_3-10k_c2357_f5p32_3752
1866	GO:0070035	purine_NTP-dependent_helicase_activity	775	4	0.9097	Multiflorum_1-4k_c314216_f1p99_1747;Multiflorum_1-4k_c41725_f1p31_1731;Multiflorum_3-10k_c12572_f1p18_4433;Multiflorum_3-10k_c2357_f5p32_3752
1867	GO:0004565	beta-galactosidase_activity	252	0	0.90984
1868	GO:0046316	gluconokinase_activity	1	0	0.91006
1869	GO:0070361	mitochondrial_light_strand_promoter_anti-sense_binding	2	0	0.91017
1870	GO:0008447	L-ascorbate_oxidase_activity	7	0	0.91051
1871	GO:0004164	diphthine_synthase_activity	3	0	0.91054
1872	GO:0000993	RNA_polymerase_II_core_binding	28	0	0.91054
1873	GO:0032947	protein_complex_scaffold	80	3	0.91106	Multiflorum_1-4k_c266639_f1p5_1492;Multiflorum_3-10k_c2009_f3p70_3553;Multiflorum_3-10k_c2654_f1p55_4336
1874	GO:0004839	ubiquitin_activating_enzyme_activity	331	9	0.91147	Multiflorum_1-4k_c430795_f1p23_2076;Multiflorum_1-4k_c88619_f1p6_1902;Multiflorum_3-10k_c17569_f19p4_3720;Multiflorum_3-10k_c3234_f1p100_3706;Multiflorum_3-10k_c39664_f1p158_3861;Multiflorum_3-10k_c58228_f3p8_3506;Multiflorum_3-10k_c58601_f2p1_3632;Multiflorum_3-10k_c60059_f2p54_3286;Multiflorum_3-10k_c65006_f1p292_3719
1875	GO:0043175	RNA_polymerase_core_enzyme_binding	49	1	0.91174	Multiflorum_1-4k_c44917_f2p2_1212
1876	GO:0070063	RNA_polymerase_binding	49	1	0.91174	Multiflorum_1-4k_c44917_f2p2_1212
[truncated: 453 more rows]

## Sheet: CC_GenTable
CC	GO.ID	Term	Annotated	Significant	PValue	ann.genes
[truncated: 870 more rows]
