# Supplementary material for: Full-Length Transcriptome Assembly of Italian Ryegrass Root Integrated with RNA-Seq to Identify Genes in Response to Plant Cadmium Stress
Source: Int J Mol Sci. 2020 Feb 6;21(3):1067. doi: 10.3390/ijms21031067 (PMC7037684; doi:10.3390/ijms21031067)
Supplement: Supplementary file 1 [file ijms-21-01067-s001.zip › Appendix B KEGG enrichment analysis of DEGs .xlsx]

## Sheet: Kegg.gene2path
Gene	KO_ID(KO_name)	KEGG_Pathway
Multiflorum_1-4k_c94865_f1p31_1220	K03283(HSPA1_8)	ko05145//Toxoplasmosis; ko05134//Legionellosis; ko04010//MAPK signaling pathway; ko04915//Estrogen signaling pathway; ko04141//Protein processing in endoplasmic reticulum; ko03040//Spliceosome; ko05162//Measles; ko05164//Influenza A; ko04612//Antigen processing and presentation; ko05169//Epstein-Barr virus infection; ko04144//Endocytosis
Multiflorum_1-4k_c48453_f2p9_2631	K01535(E3.6.3.6)	ko00190//Oxidative phosphorylation
Multiflorum_1-4k_c577916_f1p11_941	K00547(mmuM)	ko00270//Cysteine and methionine metabolism
Multiflorum_1-4k_c566507_f1p15_885	K13993(HSP20)	ko04141//Protein processing in endoplasmic reticulum
Multiflorum_1-4k_c25551_f3p10_1153	K01025(E2.8.2.-)	-
Multiflorum_3-10k_c59242_f1p1_3524	K10999(CESA)	-
Multiflorum_1-4k_c109339_f1p48_1677	K00789(metK)	ko01230//Biosynthesis of amino acids; ko00270//Cysteine and methionine metabolism
Multiflorum_3-10k_c41283_f1p61_2091	K01904(E6.2.1.12)	ko00940//Phenylpropanoid biosynthesis; ko00130//Ubiquinone and other terpenoid-quinone biosynthesis; ko00360//Phenylalanine metabolism
Multiflorum_3-10k_c54402_f1p50_909	K00547(mmuM)	ko00270//Cysteine and methionine metabolism
Multiflorum_1-4k_c231025_f1p12_2337	K14514(EIN3)	ko04075//Plant hormone signal transduction
Multiflorum_1-4k_c44399_f1p7_1870	K15397(KCS)	ko00062//Fatty acid elongation
Multiflorum_1-4k_c564409_f1p0_1652	K08770(UBC)	ko03320//PPAR signaling pathway
Multiflorum_3-10k_c72446_f3p22_3505	K11593(ELF2C)	-
Multiflorum_3-10k_c20738_f3p211_1356	K09872(PIP)	-
Multiflorum_1-4k_c265117_f1p26_2205	K03695(clpB)	-
Multiflorum_3-10k_c16562_f1p125_687	K00799(GST, gst)	ko00982//Drug metabolism - cytochrome P450; ko00480//Glutathione metabolism; ko05204//Chemical carcinogenesis; ko00980//Metabolism of xenobiotics by cytochrome P450
Multiflorum_1-4k_c576054_f1p69_745	K13993(HSP20)	ko04141//Protein processing in endoplasmic reticulum
Multiflorum_1-4k_c89892_f1p15_1097	K13993(HSP20)	ko04141//Protein processing in endoplasmic reticulum
Multiflorum_1-4k_c518372_f3p145_1933	K10775(E4.3.1.24)	ko00940//Phenylpropanoid biosynthesis; ko00360//Phenylalanine metabolism
Multiflorum_1-4k_c402808_f1p15_1003	K03232(EEF1B)	-
Multiflorum_1-4k_c395513_f1p1_1410	K08770(UBC)	ko03320//PPAR signaling pathway
Multiflorum_3-10k_c51740_f2p11_4190	K11978(UBR3)	-
Multiflorum_1-4k_c324497_f1p2_1834	K13993(HSP20)	ko04141//Protein processing in endoplasmic reticulum
Multiflorum_1-4k_c315934_f2p0_1804	K00487(CYP73A)	ko00940//Phenylpropanoid biosynthesis; ko00945//Stilbenoid, diarylheptanoid and gingerol biosynthesis; ko00941//Flavonoid biosynthesis; ko01220//Degradation of aromatic compounds; ko00360//Phenylalanine metabolism
Multiflorum_1-4k_c19708_f1p7_1323	K01845(hemL)	ko00860//Porphyrin and chlorophyll metabolism
Multiflorum_1-4k_c273198_f3p2_1645	K08770(UBC)	ko03320//PPAR signaling pathway
Multiflorum_1-4k_c13290_f1p3_1269	K08488(STX7)	ko04130//SNARE interactions in vesicular transport; ko04145//Phagosome
Multiflorum_3-10k_c73549_f1p104_887	K00799(GST, gst)	ko00982//Drug metabolism - cytochrome P450; ko00480//Glutathione metabolism; ko05204//Chemical carcinogenesis; ko00980//Metabolism of xenobiotics by cytochrome P450
Multiflorum_1-4k_c568336_f1p14_900	K13993(HSP20)	ko04141//Protein processing in endoplasmic reticulum
Multiflorum_1-4k_c115213_f1p28_1288	K13993(HSP20)	ko04141//Protein processing in endoplasmic reticulum
Multiflorum_1-4k_c568995_f1p44_764	K13993(HSP20)	ko04141//Protein processing in endoplasmic reticulum
Multiflorum_1-4k_c178005_f1p15_1489	K13993(HSP20)	ko04141//Protein processing in endoplasmic reticulum
Multiflorum_3-10k_c59407_f1p151_3629	K04079(htpG, HSP90A)	ko04914//Progesterone-mediated oocyte maturation; ko04915//Estrogen signaling pathway; ko04621//NOD-like receptor signaling pathway; ko04141//Protein processing in endoplasmic reticulum; ko05215//Prostate cancer; ko04626//Plant-pathogen interaction; ko05200//Pathways in cancer; ko04151//PI3K-Akt signaling pathway; ko04612//Antigen processing and presentation
Multiflorum_1-4k_c315163_f1p8_1476	K08770(UBC)	ko03320//PPAR signaling pathway
Multiflorum_3-10k_c10834_f1p0_3765	K10999(CESA)	-
Multiflorum_1-4k_c462612_f3p6_1322	K00033(PGD, gnd)	ko01200//Carbon metabolism; ko00480//Glutathione metabolism; ko00030//Pentose phosphate pathway
Multiflorum_1-4k_c82139_f1p11_1894	K09489(HSPA4)	ko04612//Antigen processing and presentation
Multiflorum_1-4k_c25760_f3p3_1810	K03695(clpB)	-
Multiflorum_1-4k_c375456_f1p4_1277	K17893(AOX1, AOX2)	-
Multiflorum_1-4k_c170420_f1p8_1318	K04079(htpG, HSP90A)	ko04914//Progesterone-mediated oocyte maturation; ko04915//Estrogen signaling pathway; ko04621//NOD-like receptor signaling pathway; ko04141//Protein processing in endoplasmic reticulum; ko05215//Prostate cancer; ko04626//Plant-pathogen interaction; ko05200//Pathways in cancer; ko04151//PI3K-Akt signaling pathway; ko04612//Antigen processing and presentation
Multiflorum_1-4k_c46823_f1p33_1937	K00033(PGD, gnd)	ko01200//Carbon metabolism; ko00480//Glutathione metabolism; ko00030//Pentose phosphate pathway
Multiflorum_3-10k_c9939_f1p38_3341	K09489(HSPA4)	ko04612//Antigen processing and presentation
Multiflorum_1-4k_c81368_f5p25_1692	K03063(PSMC4, RPT3)	ko05169//Epstein-Barr virus infection; ko03050//Proteasome
Multiflorum_3-10k_c113836_f2p168_771	K13993(HSP20)	ko04141//Protein processing in endoplasmic reticulum
Multiflorum_1-4k_c19113_f1p15_1362	K18080(TNS)	-
Multiflorum_1-4k_c436890_f2p5_2239	K09571(FKBP4_5)	ko04915//Estrogen signaling pathway
Multiflorum_3-10k_c34357_f1p8_1027	K00799(GST, gst)	ko00982//Drug metabolism - cytochrome P450; ko00480//Glutathione metabolism; ko05204//Chemical carcinogenesis; ko00980//Metabolism of xenobiotics by cytochrome P450
Multiflorum_1-4k_c3436_f4p2_1417	K10896(FANCM)	ko03460//Fanconi anemia pathway
Multiflorum_1-4k_c59701_f2p3_1291	K01535(E3.6.3.6)	ko00190//Oxidative phosphorylation
Multiflorum_1-4k_c194738_f2p20_2021	K01535(E3.6.3.6)	ko00190//Oxidative phosphorylation
Multiflorum_1-4k_c528228_f1p79_1385	K00430(E1.11.1.7)	ko00940//Phenylpropanoid biosynthesis; ko00360//Phenylalanine metabolism
Multiflorum_1-4k_c211542_f11p11_1449	K18080(TNS)	-
Multiflorum_1-4k_c140418_f2p12_1199	K04043(dnaK)	ko03018//RNA degradation; ko05152//Tuberculosis
Multiflorum_3-10k_c77321_f90p250_1764	K07374(TUBA)	ko04540//Gap junction; ko05130//Pathogenic Escherichia coli infection; ko04145//Phagosome
Multiflorum_1-4k_c398780_f2p21_1916	K08054(CANX)	ko04612//Antigen processing and presentation; ko04141//Protein processing in endoplasmic reticulum; ko04918//Thyroid hormone synthesis; ko05166//HTLV-I infection; ko04145//Phagosome
Multiflorum_1-4k_c18415_f4p35_2504	K03283(HSPA1_8)	ko05145//Toxoplasmosis; ko05134//Legionellosis; ko04010//MAPK signaling pathway; ko04915//Estrogen signaling pathway; ko04141//Protein processing in endoplasmic reticulum; ko03040//Spliceosome; ko05162//Measles; ko05164//Influenza A; ko04612//Antigen processing and presentation; ko05169//Epstein-Barr virus infection; ko04144//Endocytosis
Multiflorum_1-4k_c407726_f3p4_2326	K03695(clpB)	-
Multiflorum_1-4k_c15096_f1p6_1057	K13993(HSP20)	ko04141//Protein processing in endoplasmic reticulum
Multiflorum_1-4k_c99068_f1p3_987	K13993(HSP20)	ko04141//Protein processing in endoplasmic reticulum
Multiflorum_1-4k_c21931_f3p1_1743	K08770(UBC)	ko03320//PPAR signaling pathway
Multiflorum_3-10k_c65006_f1p292_3719	K03178(UBE1, UBA1)	ko04120//Ubiquitin mediated proteolysis; ko05012//Parkinson's disease
Multiflorum_1-4k_c21348_f1p17_2273	K01230(MAN1)	ko04141//Protein processing in endoplasmic reticulum; ko00510//N-Glycan biosynthesis; ko00513//Various types of N-glycan biosynthesis
Multiflorum_1-4k_c7978_f3p4_1431	K04368(MAP2K1, MEK1)	ko04066//HIF-1 signaling pathway; ko04910//Insulin signaling pathway; ko04912//GnRH signaling pathway; ko04540//Gap junction; ko05211//Renal cell carcinoma; ko05213//Endometrial cancer; ko05206//MicroRNAs in cancer; ko05216//Thyroid cancer; ko04015//Rap1 signaling pathway; ko04730//Long-term depression; ko04722//Neurotrophin signaling pathway; ko04320//Dorso-ventral axis formation; ko04626//Plant…
Multiflorum_1-4k_c174485_f42p0_1468	K01373(CTSF)	ko04142//Lysosome
Multiflorum_1-4k_c373568_f2p67_3291	K01535(E3.6.3.6)	ko00190//Oxidative phosphorylation
Multiflorum_1-4k_c467668_f1p12_1169	K13993(HSP20)	ko04141//Protein processing in endoplasmic reticulum
Multiflorum_1-4k_c66898_f3p26_2992	K03695(clpB)	-
Multiflorum_1-4k_c559407_f2p0_1744	K00487(CYP73A)	ko00940//Phenylpropanoid biosynthesis; ko00945//Stilbenoid, diarylheptanoid and gingerol biosynthesis; ko00941//Flavonoid biosynthesis; ko01220//Degradation of aromatic compounds; ko00360//Phenylalanine metabolism
Multiflorum_1-4k_c327070_f1p26_1262	K01899(LSC1)	ko00020//Citrate cycle (TCA cycle); ko00640//Propanoate metabolism; ko01200//Carbon metabolism
Multiflorum_1-4k_c517591_f2p241_1166	K05894(E1.3.1.42)	ko00592//alpha-Linolenic acid metabolism
Multiflorum_1-4k_c460299_f2p35_1698	K03283(HSPA1_8)	ko05145//Toxoplasmosis; ko05134//Legionellosis; ko04010//MAPK signaling pathway; ko04915//Estrogen signaling pathway; ko04141//Protein processing in endoplasmic reticulum; ko03040//Spliceosome; ko05162//Measles; ko05164//Influenza A; ko04612//Antigen processing and presentation; ko05169//Epstein-Barr virus infection; ko04144//Endocytosis
Multiflorum_1-4k_c5015_f2p13_1221	K00430(E1.11.1.7)	ko00940//Phenylpropanoid biosynthesis; ko00360//Phenylalanine metabolism
Multiflorum_1-4k_c477210_f1p0_1494	K00030(IDH3)	ko00020//Citrate cycle (TCA cycle); ko01230//Biosynthesis of amino acids; ko01210//2-Oxocarboxylic acid metabolism; ko01200//Carbon metabolism
Multiflorum_1-4k_c517738_f12p98_1113	K05279(E2.1.1.76)	ko00944//Flavone and flavonol biosynthesis
Multiflorum_1-4k_c235941_f1p9_1118	K13993(HSP20)	ko04141//Protein processing in endoplasmic reticulum
Multiflorum_1-4k_c60138_f3p11_1953	K12199(VTA1, LIP5)	ko04144//Endocytosis
Multiflorum_3-10k_c115210_f2p309_3719	K01869(LARS, leuS)	ko00970//Aminoacyl-tRNA biosynthesis
Multiflorum_1-4k_c216972_f1p0_1551	K12580(CNOT3, NOT3)	ko03018//RNA degradation
Multiflorum_1-4k_c516629_f3p63_1163	K01193(E3.2.1.26, sacA)	ko00500//Starch and sucrose metabolism; ko00052//Galactose metabolism
Multiflorum_1-4k_c359490_f1p8_2079	K09490(HSPA5, BIP)	ko04918//Thyroid hormone synthesis; ko04141//Protein processing in endoplasmic reticulum; ko05020//Prion diseases; ko03060//Protein export
Multiflorum_3-10k_c90194_f1p148_1297	K08963(mtnA)	ko00270//Cysteine and methionine metabolism
Multiflorum_3-10k_c7955_f2p279_2272	K03283(HSPA1_8)	ko05145//Toxoplasmosis; ko05134//Legionellosis; ko04010//MAPK signaling pathway; ko04915//Estrogen signaling pathway; ko04141//Protein processing in endoplasmic reticulum; ko03040//Spliceosome; ko05162//Measles; ko05164//Influenza A; ko04612//Antigen processing and presentation; ko05169//Epstein-Barr virus infection; ko04144//Endocytosis
Multiflorum_3-10k_c46777_f1p29_3521	K10999(CESA)	-
Multiflorum_1-4k_c13974_f1p4_1068	K13993(HSP20)	ko04141//Protein processing in endoplasmic reticulum
Multiflorum_3-10k_c65842_f1p37_1880	K01507(ppa)	ko00190//Oxidative phosphorylation
Multiflorum_1-4k_c382468_f2p9_1101	K03231(EEF1A)	ko05134//Legionellosis; ko03013//RNA transport
Multiflorum_1-4k_c140996_f1p26_1818	K03231(EEF1A)	ko05134//Legionellosis; ko03013//RNA transport
Multiflorum_3-10k_c81698_f1p29_1510	K09540(SEC63)	ko04141//Protein processing in endoplasmic reticulum; ko03060//Protein export
Multiflorum_1-4k_c572212_f1p0_1248	K09872(PIP)	-
Multiflorum_1-4k_c396659_f1p4_1069	K02553(rraA, menG)	-
Multiflorum_1-4k_c296077_f1p3_1049	K14325(RNPS1)	ko03015//mRNA surveillance pathway; ko03013//RNA transport
Multiflorum_1-4k_c89090_f4p24_1217	K13993(HSP20)	ko04141//Protein processing in endoplasmic reticulum
Multiflorum_1-4k_c559240_f4p0_2052	K01535(E3.6.3.6)	ko00190//Oxidative phosphorylation
Multiflorum_1-4k_c565596_f1p70_714	K13993(HSP20)	ko04141//Protein processing in endoplasmic reticulum
Multiflorum_3-10k_c108799_f1p7_646	K13199(SERBP1)	-
Multiflorum_1-4k_c547781_f2p3_2077	K03283(HSPA1_8)	ko05145//Toxoplasmosis; ko05134//Legionellosis; ko04010//MAPK signaling pathway; ko04915//Estrogen signaling pathway; ko04141//Protein processing in endoplasmic reticulum; ko03040//Spliceosome; ko05162//Measles; ko05164//Influenza A; ko04612//Antigen processing and presentation; ko05169//Epstein-Barr virus infection; ko04144//Endocytosis
Multiflorum_1-4k_c303663_f6p18_1538	K14498(SNRK2)	ko04075//Plant hormone signal transduction
Multiflorum_1-4k_c430796_f1p0_1146	K18054(IDS3_2)	-
Multiflorum_1-4k_c476759_f1p43_2184	K04077(groEL, HSPD1)	ko03018//RNA degradation; ko05134//Legionellosis; ko04940//Type I diabetes mellitus; ko05152//Tuberculosis
Multiflorum_1-4k_c564264_f1p0_1595	K07374(TUBA)	ko04540//Gap junction; ko05130//Pathogenic Escherichia coli infection; ko04145//Phagosome
Multiflorum_1-4k_c282166_f4p8_1067	K17893(AOX1, AOX2)	-
Multiflorum_1-4k_c407413_f2p13_2661	K01535(E3.6.3.6)	ko00190//Oxidative phosphorylation
Multiflorum_3-10k_c110814_f6p201_876	K13993(HSP20)	ko04141//Protein processing in endoplasmic reticulum
Multiflorum_1-4k_c385009_f2p3_2341	K03234(EEF2)	-
Multiflorum_3-10k_c58601_f2p1_3632	K03178(UBE1, UBA1)	ko04120//Ubiquitin mediated proteolysis; ko05012//Parkinson's disease
Multiflorum_1-4k_c78814_f25p0_2275	K03283(HSPA1_8)	ko05145//Toxoplasmosis; ko05134//Legionellosis; ko04010//MAPK signaling pathway; ko04915//Estrogen signaling pathway; ko04141//Protein processing in endoplasmic reticulum; ko03040//Spliceosome; ko05162//Measles; ko05164//Influenza A; ko04612//Antigen processing and presentation; ko05169//Epstein-Barr virus infection; ko04144//Endocytosis
Multiflorum_1-4k_c559323_f3p7_1282	K03283(HSPA1_8)	ko05145//Toxoplasmosis; ko05134//Legionellosis; ko04010//MAPK signaling pathway; ko04915//Estrogen signaling pathway; ko04141//Protein processing in endoplasmic reticulum; ko03040//Spliceosome; ko05162//Measles; ko05164//Influenza A; ko04612//Antigen processing and presentation; ko05169//Epstein-Barr virus infection; ko04144//Endocytosis
Multiflorum_3-10k_c110601_f6p194_800	K13993(HSP20)	ko04141//Protein processing in endoplasmic reticulum
Multiflorum_3-10k_c72792_f1p57_963	K14491(ARR-B)	ko04075//Plant hormone signal transduction
Multiflorum_1-4k_c18487_f5p1_2515	K03283(HSPA1_8)	ko05145//Toxoplasmosis; ko05134//Legionellosis; ko04010//MAPK signaling pathway; ko04915//Estrogen signaling pathway; ko04141//Protein processing in endoplasmic reticulum; ko03040//Spliceosome; ko05162//Measles; ko05164//Influenza A; ko04612//Antigen processing and presentation; ko05169//Epstein-Barr virus infection; ko04144//Endocytosis
Multiflorum_1-4k_c574829_f1p0_1109	K00789(metK)	ko01230//Biosynthesis of amino acids; ko00270//Cysteine and methionine metabolism
Multiflorum_1-4k_c515560_f4p8_1402	K09753(CCR)	ko00940//Phenylpropanoid biosynthesis
Multiflorum_3-10k_c31227_f1p63_3102	K05894(E1.3.1.42)	ko00592//alpha-Linolenic acid metabolism
Multiflorum_3-10k_c81047_f1p404_3642	K13064(PTAL)	ko00940//Phenylpropanoid biosynthesis; ko00360//Phenylalanine metabolism
Multiflorum_1-4k_c173791_f26p0_2300	K03283(HSPA1_8)	ko05145//Toxoplasmosis; ko05134//Legionellosis; ko04010//MAPK signaling pathway; ko04915//Estrogen signaling pathway; ko04141//Protein processing in endoplasmic reticulum; ko03040//Spliceosome; ko05162//Measles; ko05164//Influenza A; ko04612//Antigen processing and presentation; ko05169//Epstein-Barr virus infection; ko04144//Endocytosis
Multiflorum_1-4k_c94758_f1p13_1381	K05894(E1.3.1.42)	ko00592//alpha-Linolenic acid metabolism
Multiflorum_1-4k_c322067_f1p21_1115	K13993(HSP20)	ko04141//Protein processing in endoplasmic reticulum
Multiflorum_1-4k_c303563_f14p26_2119	K03695(clpB)	-
Multiflorum_3-10k_c80335_f2p35_4095	K12854(SNRNP200, BRR2)	ko03040//Spliceosome
Multiflorum_1-4k_c265186_f1p3_2450	K03798(ftsH, hflB)	-
Multiflorum_1-4k_c577052_f1p0_1337	K09490(HSPA5, BIP)	ko04918//Thyroid hormone synthesis; ko04141//Protein processing in endoplasmic reticulum; ko05020//Prion diseases; ko03060//Protein export
Multiflorum_3-10k_c25706_f2p43_3285	K12856(PRPF8, PRP8)	ko03040//Spliceosome
Multiflorum_3-10k_c92905_f3p188_821	K13993(HSP20)	ko04141//Protein processing in endoplasmic reticulum
Multiflorum_1-4k_c576131_f1p21_789	K02868(RP-L11e, RPL11)	ko03010//Ribosome
Multiflorum_1-4k_c567003_f1p218_949	K13993(HSP20)	ko04141//Protein processing in endoplasmic reticulum
Multiflorum_1-4k_c312255_f1p8_1153	K09510(DNAJB4)	-
Multiflorum_1-4k_c331373_f2p56_1071	K13993(HSP20)	ko04141//Protein processing in endoplasmic reticulum
Multiflorum_1-4k_c163817_f1p17_1152	K13993(HSP20)	ko04141//Protein processing in endoplasmic reticulum
Multiflorum_3-10k_c16312_f1p155_749	K13993(HSP20)	ko04141//Protein processing in endoplasmic reticulum
Multiflorum_3-10k_c22640_f1p96_2871	K09338(HD-ZIP)	-
Multiflorum_3-10k_c81328_f1p321_2506	K13064(PTAL)	ko00940//Phenylpropanoid biosynthesis; ko00360//Phenylalanine metabolism
Multiflorum_1-4k_c565841_f1p5_977	K10775(E4.3.1.24)	ko00940//Phenylpropanoid biosynthesis; ko00360//Phenylalanine metabolism
Multiflorum_1-4k_c461528_f9p2_1886	K00012(UGDH, ugd)	ko00040//Pentose and glucuronate interconversions; ko00520//Amino sugar and nucleotide sugar metabolism; ko00053//Ascorbate and aldarate metabolism; ko00500//Starch and sucrose metabolism
Multiflorum_1-4k_c5142_f3p46_2525	K15718(LOX1_5)	ko00591//Linoleic acid metabolism
Multiflorum_1-4k_c47473_f1p16_1166	K08054(CANX)	ko04612//Antigen processing and presentation; ko04141//Protein processing in endoplasmic reticulum; ko04918//Thyroid hormone synthesis; ko05166//HTLV-I infection; ko04145//Phagosome
Multiflorum_1-4k_c462503_f1p48_2829	K03234(EEF2)	-
Multiflorum_1-4k_c574648_f1p11_981	K00799(GST, gst)	ko00982//Drug metabolism - cytochrome P450; ko00480//Glutathione metabolism; ko05204//Chemical carcinogenesis; ko00980//Metabolism of xenobiotics by cytochrome P450
Multiflorum_1-4k_c88325_f1p6_1247	K16055(TPS)	ko00500//Starch and sucrose metabolism
Multiflorum_3-10k_c22188_f2p15_3536	K10999(CESA)	-
Multiflorum_1-4k_c517445_f17p9_1712	K03283(HSPA1_8)	ko05145//Toxoplasmosis; ko05134//Legionellosis; ko04010//MAPK signaling pathway; ko04915//Estrogen signaling pathway; ko04141//Protein processing in endoplasmic reticulum; ko03040//Spliceosome; ko05162//Measles; ko05164//Influenza A; ko04612//Antigen processing and presentation; ko05169//Epstein-Barr virus infection; ko04144//Endocytosis
Multiflorum_1-4k_c382523_f2p2_1184	K00549(metE)	ko01230//Biosynthesis of amino acids; ko00270//Cysteine and methionine metabolism; ko00450//Selenocompound metabolism
Multiflorum_1-4k_c6611_f1p18_1394	K13993(HSP20)	ko04141//Protein processing in endoplasmic reticulum
Multiflorum_3-10k_c96638_f1p147_719	K13993(HSP20)	ko04141//Protein processing in endoplasmic reticulum
Multiflorum_1-4k_c53530_f4p0_2365	K03283(HSPA1_8)	ko05145//Toxoplasmosis; ko05134//Legionellosis; ko04010//MAPK signaling pathway; ko04915//Estrogen signaling pathway; ko04141//Protein processing in endoplasmic reticulum; ko03040//Spliceosome; ko05162//Measles; ko05164//Influenza A; ko04612//Antigen processing and presentation; ko05169//Epstein-Barr virus infection; ko04144//Endocytosis
Multiflorum_1-4k_c9902_f2p7_2485	K09571(FKBP4_5)	ko04915//Estrogen signaling pathway
Multiflorum_1-4k_c517848_f3p26_1196	K18054(IDS3_2)	-
Multiflorum_1-4k_c531671_f1p15_1419	K08770(UBC)	ko03320//PPAR signaling pathway
Multiflorum_1-4k_c260265_f1p163_1124	K13064(PTAL)	ko00940//Phenylpropanoid biosynthesis; ko00360//Phenylalanine metabolism
Multiflorum_1-4k_c573366_f1p5_956	K03259(EIF4E)	ko04910//Insulin signaling pathway; ko04151//PI3K-Akt signaling pathway; ko04066//HIF-1 signaling pathway; ko03013//RNA transport; ko04150//mTOR signaling pathway
Multiflorum_1-4k_c563011_f1p0_1392	K01373(CTSF)	ko04142//Lysosome
Multiflorum_1-4k_c43995_f1p27_1254	K13993(HSP20)	ko04141//Protein processing in endoplasmic reticulum
Multiflorum_1-4k_c575697_f1p68_739	K13993(HSP20)	ko04141//Protein processing in endoplasmic reticulum
Multiflorum_3-10k_c17056_f1p130_942	K02989(RP-S5e, RPS5)	ko03010//Ribosome
Multiflorum_1-4k_c168426_f1p9_1757	K12670(WBP1)	ko04141//Protein processing in endoplasmic reticulum; ko00510//N-Glycan biosynthesis; ko00513//Various types of N-glycan biosynthesis
Multiflorum_1-4k_c183570_f1p63_2532	K01025(E2.8.2.-)	-
Multiflorum_1-4k_c477231_f1p105_1368	K05894(E1.3.1.42)	ko00592//alpha-Linolenic acid metabolism
Multiflorum_3-10k_c10479_f1p259_2718	K03234(EEF2)	-
Multiflorum_1-4k_c577306_f1p39_960	K06630(YWHAE)	ko04722//Neurotrophin signaling pathway; ko04391//Hippo signaling pathway - fly; ko04114//Oocyte meiosis; ko04110//Cell cycle; ko05203//Viral carcinogenesis; ko04390//Hippo signaling pathway; ko04151//PI3K-Akt signaling pathway; ko05169//Epstein-Barr virus infection
Multiflorum_1-4k_c451867_f1p19_1107	K02725(PSMA1)	ko03050//Proteasome
Multiflorum_1-4k_c86937_f1p29_3000	K00028(E1.1.1.39)	ko00710//Carbon fixation in photosynthetic organisms; ko01200//Carbon metabolism; ko00620//Pyruvate metabolism
Multiflorum_1-4k_c76278_f1p8_1088	K00799(GST, gst)	ko00982//Drug metabolism - cytochrome P450; ko00480//Glutathione metabolism; ko05204//Chemical carcinogenesis; ko00980//Metabolism of xenobiotics by cytochrome P450
Multiflorum_1-4k_c5734_f1p71_1622	K10355(ACTF)	-
Multiflorum_1-4k_c283872_f1p0_1541	K05863(SLC25A4S, ANT)	ko05012//Parkinson's disease; ko04020//Calcium signaling pathway; ko05166//HTLV-I infection; ko05016//Huntington's disease
Multiflorum_1-4k_c429353_f1p19_1640	K08770(UBC)	ko03320//PPAR signaling pathway
Multiflorum_1-4k_c9935_f1p8_1378	K00517(E1.14.-.-)	ko00627//Aminobenzoate degradation; ko00624//Polycyclic aromatic hydrocarbon degradation; ko00903//Limonene and pinene degradation; ko00945//Stilbenoid, diarylheptanoid and gingerol biosynthesis; ko00363//Bisphenol degradation
Multiflorum_1-4k_c45328_f1p18_1251	K13993(HSP20)	ko04141//Protein processing in endoplasmic reticulum
Multiflorum_3-10k_c3260_f1p101_2625	K05894(E1.3.1.42)	ko00592//alpha-Linolenic acid metabolism
Multiflorum_1-4k_c438058_f2p10_3337	K01535(E3.6.3.6)	ko00190//Oxidative phosphorylation
Multiflorum_1-4k_c563632_f1p31_962	K02987(RP-S4e, RPS4)	ko03010//Ribosome
Multiflorum_1-4k_c8037_f1p4_1832	K14950(ATP13A1)	-
Multiflorum_1-4k_c490797_f1p9_1006	K01025(E2.8.2.-)	-
Multiflorum_1-4k_c27994_f6p5_2450	K08770(UBC)	ko03320//PPAR signaling pathway
Multiflorum_1-4k_c106484_f25p7_1173	K13172(SRRM2, SRM300)	-
Multiflorum_3-10k_c53465_f1p201_953	K13993(HSP20)	ko04141//Protein processing in endoplasmic reticulum
Multiflorum_3-10k_c98444_f4p142_3359	K10592(HUWE1, MULE, ARF-BP1)	ko04120//Ubiquitin mediated proteolysis
Multiflorum_1-4k_c87273_f3p4_1418	K18080(TNS)	-
Multiflorum_1-4k_c381703_f4p6_1558	K03283(HSPA1_8)	ko05145//Toxoplasmosis; ko05134//Legionellosis; ko04010//MAPK signaling pathway; ko04915//Estrogen signaling pathway; ko04141//Protein processing in endoplasmic reticulum; ko03040//Spliceosome; ko05162//Measles; ko05164//Influenza A; ko04612//Antigen processing and presentation; ko05169//Epstein-Barr virus infection; ko04144//Endocytosis
Multiflorum_1-4k_c329853_f2p11_3338	K01535(E3.6.3.6)	ko00190//Oxidative phosphorylation
Multiflorum_3-10k_c92969_f2p197_997	K13993(HSP20)	ko04141//Protein processing in endoplasmic reticulum
Multiflorum_1-4k_c540713_f1p54_1048	K00588(E2.1.1.104)	ko00940//Phenylpropanoid biosynthesis; ko00945//Stilbenoid, diarylheptanoid and gingerol biosynthesis; ko00941//Flavonoid biosynthesis; ko00360//Phenylalanine metabolism
Multiflorum_3-10k_c42585_f1p166_3694	K15718(LOX1_5)	ko00591//Linoleic acid metabolism
Multiflorum_3-10k_c518_f3p0_3721	K10999(CESA)	-
Multiflorum_1-4k_c2365_f2p153_1364	K05894(E1.3.1.42)	ko00592//alpha-Linolenic acid metabolism
Multiflorum_1-4k_c106768_f14p0_1521	K09286(EREBP)	-
Multiflorum_1-4k_c228623_f2p35_1539	K03283(HSPA1_8)	ko05145//Toxoplasmosis; ko05134//Legionellosis; ko04010//MAPK signaling pathway; ko04915//Estrogen signaling pathway; ko04141//Protein processing in endoplasmic reticulum; ko03040//Spliceosome; ko05162//Measles; ko05164//Influenza A; ko04612//Antigen processing and presentation; ko05169//Epstein-Barr virus infection; ko04144//Endocytosis
Multiflorum_1-4k_c46662_f1p0_1698	K09490(HSPA5, BIP)	ko04918//Thyroid hormone synthesis; ko04141//Protein processing in endoplasmic reticulum; ko05020//Prion diseases; ko03060//Protein export
Multiflorum_1-4k_c351597_f11p0_1485	K05279(E2.1.1.76)	ko00944//Flavone and flavonol biosynthesis
Multiflorum_1-4k_c95000_f2p20_1462	K01025(E2.8.2.-)	-
Multiflorum_1-4k_c365717_f2p11_1155	K00430(E1.11.1.7)	ko00940//Phenylpropanoid biosynthesis; ko00360//Phenylalanine metabolism
Multiflorum_1-4k_c45964_f2p6_2403	K03695(clpB)	-
Multiflorum_1-4k_c28653_f1p84_1208	K10355(ACTF)	-
Multiflorum_1-4k_c430394_f1p27_1357	K01025(E2.8.2.-)	-
Multiflorum_1-4k_c575760_f1p14_783	K06689(UBE2D_E, UBC4, UBC5)	ko04120//Ubiquitin mediated proteolysis; ko04141//Protein processing in endoplasmic reticulum
Multiflorum_3-10k_c32052_f1p7_3665	K10999(CESA)	-
Multiflorum_1-4k_c462263_f6p20_1857	K04043(dnaK)	ko03018//RNA degradation; ko05152//Tuberculosis
Multiflorum_1-4k_c561102_f1p51_839	K13993(HSP20)	ko04141//Protein processing in endoplasmic reticulum
Multiflorum_1-4k_c491053_f2p0_2378	K03283(HSPA1_8)	ko05145//Toxoplasmosis; ko05134//Legionellosis; ko04010//MAPK signaling pathway; ko04915//Estrogen signaling pathway; ko04141//Protein processing in endoplasmic reticulum; ko03040//Spliceosome; ko05162//Measles; ko05164//Influenza A; ko04612//Antigen processing and presentation; ko05169//Epstein-Barr virus infection; ko04144//Endocytosis
Multiflorum_1-4k_c41461_f1p40_1192	K01025(E2.8.2.-)	-
Multiflorum_3-10k_c62201_f1p171_1489	K13993(HSP20)	ko04141//Protein processing in endoplasmic reticulum
Multiflorum_1-4k_c539366_f4p0_1692	K08770(UBC)	ko03320//PPAR signaling pathway
Multiflorum_1-4k_c3795_f3p2_2462	K03283(HSPA1_8)	ko05145//Toxoplasmosis; ko05134//Legionellosis; ko04010//MAPK signaling pathway; ko04915//Estrogen signaling pathway; ko04141//Protein processing in endoplasmic reticulum; ko03040//Spliceosome; ko05162//Measles; ko05164//Influenza A; ko04612//Antigen processing and presentation; ko05169//Epstein-Barr virus infection; ko04144//Endocytosis
Multiflorum_1-4k_c382005_f3p3_1076	K10775(E4.3.1.24)	ko00940//Phenylpropanoid biosynthesis; ko00360//Phenylalanine metabolism
Multiflorum_1-4k_c61371_f1p7_1784	K15397(KCS)	ko00062//Fatty acid elongation
Multiflorum_3-10k_c2654_f1p55_4336	K12604(CNOT1, NOT1)	ko03018//RNA degradation
Multiflorum_1-4k_c107578_f1p22_1652	K03032(PSMD1, RPN2)	ko05169//Epstein-Barr virus infection; ko03050//Proteasome
Multiflorum_1-4k_c460979_f4p0_1255	K00430(E1.11.1.7)	ko00940//Phenylpropanoid biosynthesis; ko00360//Phenylalanine metabolism
Multiflorum_1-4k_c282644_f3p0_1097	K13064(PTAL)	ko00940//Phenylpropanoid biosynthesis; ko00360//Phenylalanine metabolism
Multiflorum_1-4k_c23044_f1p1_1362	K00799(GST, gst)	ko00982//Drug metabolism - cytochrome P450; ko00480//Glutathione metabolism; ko05204//Chemical carcinogenesis; ko00980//Metabolism of xenobiotics by cytochrome P450
Multiflorum_3-10k_c90119_f1p0_3259	K01535(E3.6.3.6)	ko00190//Oxidative phosphorylation
Multiflorum_1-4k_c371037_f1p5_1262	K07976(RAB)	-
Multiflorum_1-4k_c516958_f10p186_1127	K13993(HSP20)	ko04141//Protein processing in endoplasmic reticulum
Multiflorum_1-4k_c370226_f2p0_2223	K03283(HSPA1_8)	ko05145//Toxoplasmosis; ko05134//Legionellosis; ko04010//MAPK signaling pathway; ko04915//Estrogen signaling pathway; ko04141//Protein processing in endoplasmic reticulum; ko03040//Spliceosome; ko05162//Measles; ko05164//Influenza A; ko04612//Antigen processing and presentation; ko05169//Epstein-Barr virus infection; ko04144//Endocytosis
Multiflorum_3-10k_c93043_f2p172_734	K13993(HSP20)	ko04141//Protein processing in endoplasmic reticulum
Multiflorum_1-4k_c483348_f1p76_2563	K04079(htpG, HSP90A)	ko04914//Progesterone-mediated oocyte maturation; ko04915//Estrogen signaling pathway; ko04621//NOD-like receptor signaling pathway; ko04141//Protein processing in endoplasmic reticulum; ko05215//Prostate cancer; ko04626//Plant-pathogen interaction; ko05200//Pathways in cancer; ko04151//PI3K-Akt signaling pathway; ko04612//Antigen processing and presentation
Multiflorum_1-4k_c381984_f3p9_1132	K13811(PAPSS)	ko00230//Purine metabolism; ko00920//Sulfur metabolism; ko00450//Selenocompound metabolism
Multiflorum_1-4k_c430795_f1p23_2076	K03178(UBE1, UBA1)	ko04120//Ubiquitin mediated proteolysis; ko05012//Parkinson's disease
Multiflorum_1-4k_c576734_f1p0_1220	K06630(YWHAE)	ko04722//Neurotrophin signaling pathway; ko04391//Hippo signaling pathway - fly; ko04114//Oocyte meiosis; ko04110//Cell cycle; ko05203//Viral carcinogenesis; ko04390//Hippo signaling pathway; ko04151//PI3K-Akt signaling pathway; ko05169//Epstein-Barr virus infection
Multiflorum_1-4k_c514310_f3p31_1211	K03695(clpB)	-
Multiflorum_1-4k_c300870_f20p24_2315	K03283(HSPA1_8)	ko05145//Toxoplasmosis; ko05134//Legionellosis; ko04010//MAPK signaling pathway; ko04915//Estrogen signaling pathway; ko04141//Protein processing in endoplasmic reticulum; ko03040//Spliceosome; ko05162//Measles; ko05164//Influenza A; ko04612//Antigen processing and presentation; ko05169//Epstein-Barr virus infection; ko04144//Endocytosis
Multiflorum_3-10k_c70246_f3p6_3308	K03032(PSMD1, RPN2)	ko05169//Epstein-Barr virus infection; ko03050//Proteasome
Multiflorum_1-4k_c396336_f1p9_1084	K13993(HSP20)	ko04141//Protein processing in endoplasmic reticulum
Multiflorum_3-10k_c53773_f1p18_1050	K13993(HSP20)	ko04141//Protein processing in endoplasmic reticulum
Multiflorum_3-10k_c22994_f1p542_3949	K01535(E3.6.3.6)	ko00190//Oxidative phosphorylation
Multiflorum_1-4k_c564317_f1p0_1391	K09490(HSPA5, BIP)	ko04918//Thyroid hormone synthesis; ko04141//Protein processing in endoplasmic reticulum; ko05020//Prion diseases; ko03060//Protein export
Multiflorum_1-4k_c572855_f1p0_2212	K03283(HSPA1_8)	ko05145//Toxoplasmosis; ko05134//Legionellosis; ko04010//MAPK signaling pathway; ko04915//Estrogen signaling pathway; ko04141//Protein processing in endoplasmic reticulum; ko03040//Spliceosome; ko05162//Measles; ko05164//Influenza A; ko04612//Antigen processing and presentation; ko05169//Epstein-Barr virus infection; ko04144//Endocytosis
Multiflorum_3-10k_c26187_f1p108_4081	K06670(SCC1, MCD1, RAD21)	ko04111//Cell cycle - yeast; ko04110//Cell cycle
Multiflorum_1-4k_c252749_f1p0_1000	K13100(CWC22)	-
Multiflorum_3-10k_c6641_f1p245_3108	K08176(PHO84)	-
Multiflorum_1-4k_c24359_f1p11_2047	K00864(E2.7.1.30, glpK)	ko03320//PPAR signaling pathway; ko00561//Glycerolipid metabolism; ko04626//Plant-pathogen interaction
Multiflorum_1-4k_c19381_f1p26_1408	K01025(E2.8.2.-)	-
Multiflorum_1-4k_c187521_f1p14_2187	K01115(PLD1_2)	ko00564//Glycerophospholipid metabolism; ko04144//Endocytosis; ko00565//Ether lipid metabolism; ko04912//GnRH signaling pathway; ko04666//Fc gamma R-mediated phagocytosis; ko04014//Ras signaling pathway; ko04724//Glutamatergic synapse
Multiflorum_3-10k_c87630_f2p95_5140	K03006(RPB1, POLR2A)	ko03020//RNA polymerase; ko05016//Huntington's disease; ko00230//Purine metabolism; ko00240//Pyrimidine metabolism; ko05168//Herpes simplex infection; ko05169//Epstein-Barr virus infection
Multiflorum_1-4k_c263345_f1p9_1276	K10256(FAD2)	ko01040//Biosynthesis of unsaturated fatty acids; ko01212//Fatty acid metabolism
Multiflorum_1-4k_c6845_f1p7_1138	K13172(SRRM2, SRM300)	-
Multiflorum_1-4k_c43466_f2p2_1309	K00430(E1.11.1.7)	ko00940//Phenylpropanoid biosynthesis; ko00360//Phenylalanine metabolism
Multiflorum_1-4k_c25839_f2p1_1657	K09487(HSP90B, TRA1)	ko04915//Estrogen signaling pathway; ko04621//NOD-like receptor signaling pathway; ko04141//Protein processing in endoplasmic reticulum; ko05215//Prostate cancer; ko04626//Plant-pathogen interaction; ko05200//Pathways in cancer; ko04151//PI3K-Akt signaling pathway; ko04918//Thyroid hormone synthesis
Multiflorum_3-10k_c63193_f1p1_3436	K13993(HSP20)	ko04141//Protein processing in endoplasmic reticulum
Multiflorum_1-4k_c490257_f2p24_1675	K07374(TUBA)	ko04540//Gap junction; ko05130//Pathogenic Escherichia coli infection; ko04145//Phagosome
Multiflorum_1-4k_c182585_f3p19_2221	K03283(HSPA1_8)	ko05145//Toxoplasmosis; ko05134//Legionellosis; ko04010//MAPK signaling pathway; ko04915//Estrogen signaling pathway; ko04141//Protein processing in endoplasmic reticulum; ko03040//Spliceosome; ko05162//Measles; ko05164//Influenza A; ko04612//Antigen processing and presentation; ko05169//Epstein-Barr virus infection; ko04144//Endocytosis
Multiflorum_3-10k_c89512_f1p118_1441	K00122(FDH)	ko00680//Methane metabolism; ko00630//Glyoxylate and dicarboxylate metabolism; ko01200//Carbon metabolism
Multiflorum_3-10k_c84482_f1p255_3662	K12400(AP4E1)	ko04142//Lysosome
Multiflorum_1-4k_c371086_f1p8_1381	K17893(AOX1, AOX2)	-
Multiflorum_1-4k_c141353_f1p14_1529	K00001(E1.1.1.1, adh)	ko00982//Drug metabolism - cytochrome P450; ko00980//Metabolism of xenobiotics by cytochrome P450; ko01220//Degradation of aromatic compounds; ko00071//Fatty acid degradation; ko00626//Naphthalene degradation; ko00350//Tyrosine metabolism; ko00830//Retinol metabolism; ko00625//Chloroalkane and chloroalkene degradation; ko00010//Glycolysis / Gluconeogenesis
Multiflorum_3-10k_c39664_f1p158_3861	K03178(UBE1, UBA1)	ko04120//Ubiquitin mediated proteolysis; ko05012//Parkinson's disease
Multiflorum_1-4k_c46474_f1p18_1259	K13993(HSP20)	ko04141//Protein processing in endoplasmic reticulum
Multiflorum_1-4k_c276057_f3p14_2439	K04079(htpG, HSP90A)	ko04914//Progesterone-mediated oocyte maturation; ko04915//Estrogen signaling pathway; ko04621//NOD-like receptor signaling pathway; ko04141//Protein processing in endoplasmic reticulum; ko05215//Prostate cancer; ko04626//Plant-pathogen interaction; ko05200//Pathways in cancer; ko04151//PI3K-Akt signaling pathway; ko04612//Antigen processing and presentation
Multiflorum_1-4k_c295108_f2p8_1398	K09286(EREBP)	-
Multiflorum_1-4k_c312940_f2p10_2066	K10999(CESA)	-
Multiflorum_3-10k_c47904_f1p31_1386	K05894(E1.3.1.42)	ko00592//alpha-Linolenic acid metabolism
Multiflorum_1-4k_c202204_f4p0_1805	K00033(PGD, gnd)	ko01200//Carbon metabolism; ko00480//Glutathione metabolism; ko00030//Pentose phosphate pathway
Multiflorum_1-4k_c577762_f1p10_907	K01507(ppa)	ko00190//Oxidative phosphorylation
Multiflorum_1-4k_c89728_f1p19_1671	K03283(HSPA1_8)	ko05145//Toxoplasmosis; ko05134//Legionellosis; ko04010//MAPK signaling pathway; ko04915//Estrogen signaling pathway; ko04141//Protein processing in endoplasmic reticulum; ko03040//Spliceosome; ko05162//Measles; ko05164//Influenza A; ko04612//Antigen processing and presentation; ko05169//Epstein-Barr virus infection; ko04144//Endocytosis
Multiflorum_1-4k_c572574_f1p0_1183	K00033(PGD, gnd)	ko01200//Carbon metabolism; ko00480//Glutathione metabolism; ko00030//Pentose phosphate pathway
Multiflorum_1-4k_c571748_f1p0_1421	K18080(TNS)	-
Multiflorum_1-4k_c575911_f1p23_954	K00799(GST, gst)	ko00982//Drug metabolism - cytochrome P450; ko00480//Glutathione metabolism; ko05204//Chemical carcinogenesis; ko00980//Metabolism of xenobiotics by cytochrome P450
Multiflorum_1-4k_c282855_f1p0_2312	K03283(HSPA1_8)	ko05145//Toxoplasmosis; ko05134//Legionellosis; ko04010//MAPK signaling pathway; ko04915//Estrogen signaling pathway; ko04141//Protein processing in endoplasmic reticulum; ko03040//Spliceosome; ko05162//Measles; ko05164//Influenza A; ko04612//Antigen processing and presentation; ko05169//Epstein-Barr virus infection; ko04144//Endocytosis
Multiflorum_1-4k_c528112_f4p5_1794	K07375(TUBB)	ko04540//Gap junction; ko05130//Pathogenic Escherichia coli infection; ko04145//Phagosome
Multiflorum_1-4k_c357810_f1p21_4686	K12349(ASAH2)	ko00600//Sphingolipid metabolism
Multiflorum_1-4k_c460533_f3p11_2112	K13064(PTAL)	ko00940//Phenylpropanoid biosynthesis; ko00360//Phenylalanine metabolism
Multiflorum_1-4k_c355168_f3p14_2021	K03695(clpB)	-
Multiflorum_1-4k_c295633_f1p8_1067	K12817(PRPF18, PRP18)	ko03040//Spliceosome
Multiflorum_1-4k_c533833_f2p6_1418	K08770(UBC)	ko03320//PPAR signaling pathway
Multiflorum_1-4k_c310809_f3p1_2361	K04079(htpG, HSP90A)	ko04914//Progesterone-mediated oocyte maturation; ko04915//Estrogen signaling pathway; ko04621//NOD-like receptor signaling pathway; ko04141//Protein processing in endoplasmic reticulum; ko05215//Prostate cancer; ko04626//Plant-pathogen interaction; ko05200//Pathways in cancer; ko04151//PI3K-Akt signaling pathway; ko04612//Antigen processing and presentation
Multiflorum_3-10k_c15298_f1p94_6711	K17267(COPG)	-
Multiflorum_1-4k_c281237_f12p25_1045	K13993(HSP20)	ko04141//Protein processing in endoplasmic reticulum
Multiflorum_1-4k_c350620_f10p10_1205	K13993(HSP20)	ko04141//Protein processing in endoplasmic reticulum
Multiflorum_1-4k_c88829_f5p9_1933	K09494(CCT2)	-
Multiflorum_1-4k_c305357_f2p6_2688	K14491(ARR-B)	ko04075//Plant hormone signal transduction
Multiflorum_3-10k_c42554_f1p176_3464	K10999(CESA)	-
Multiflorum_1-4k_c399205_f1p11_918	K03695(clpB)	-
Multiflorum_1-4k_c559561_f1p8_967	K13993(HSP20)	ko04141//Protein processing in endoplasmic reticulum
Multiflorum_1-4k_c435498_f6p40_1110	K13993(HSP20)	ko04141//Protein processing in endoplasmic reticulum
Multiflorum_3-10k_c17511_f1p20_1014	K13993(HSP20)	ko04141//Protein processing in endoplasmic reticulum
Multiflorum_1-4k_c179418_f1p34_2995	K09489(HSPA4)	ko04612//Antigen processing and presentation
Multiflorum_1-4k_c156455_f2p33_3162	K13457(RPM1, RPS3)	ko04626//Plant-pathogen interaction
Multiflorum_1-4k_c462666_f1p3_1751	K10752(RBBP4, HAT2, CAF1, MIS16)	-
Multiflorum_1-4k_c132462_f2p7_1577	K01087(otsB)	ko00500//Starch and sucrose metabolism
Multiflorum_3-10k_c87188_f1p259_4114	K05236(COPA)	ko04080//Neuroactive ligand-receptor interaction
Multiflorum_1-4k_c484493_f2p7_1441	K09338(HD-ZIP)	-
Multiflorum_1-4k_c243539_f3p22_1554	K03283(HSPA1_8)	ko05145//Toxoplasmosis; ko05134//Legionellosis; ko04010//MAPK signaling pathway; ko04915//Estrogen signaling pathway; ko04141//Protein processing in endoplasmic reticulum; ko03040//Spliceosome; ko05162//Measles; ko05164//Influenza A; ko04612//Antigen processing and presentation; ko05169//Epstein-Barr virus infection; ko04144//Endocytosis
Multiflorum_3-10k_c100202_f1p189_2012	K00873(PK, pyk)	ko01200//Carbon metabolism; ko00620//Pyruvate metabolism; ko04930//Type II diabetes mellitus; ko00230//Purine metabolism; ko05203//Viral carcinogenesis; ko01230//Biosynthesis of amino acids; ko00010//Glycolysis / Gluconeogenesis
Multiflorum_1-4k_c460258_f7p3_2148	K09490(HSPA5, BIP)	ko04918//Thyroid hormone synthesis; ko04141//Protein processing in endoplasmic reticulum; ko05020//Prion diseases; ko03060//Protein export
Multiflorum_3-10k_c101178_f1p340_3923	K09490(HSPA5, BIP)	ko04918//Thyroid hormone synthesis; ko04141//Protein processing in endoplasmic reticulum; ko05020//Prion diseases; ko03060//Protein export
Multiflorum_1-4k_c124422_f1p5_2501	K08874(TRRAP)	ko05166//HTLV-I infection
Multiflorum_1-4k_c403420_f5p19_1902	K03695(clpB)	-
Multiflorum_1-4k_c194904_f1p1_1623	K00789(metK)	ko01230//Biosynthesis of amino acids; ko00270//Cysteine and methionine metabolism
Multiflorum_1-4k_c96610_f4p47_1107	K13993(HSP20)	ko04141//Protein processing in endoplasmic reticulum
Multiflorum_1-4k_c263420_f1p2_2446	K03234(EEF2)	-
Multiflorum_1-4k_c314528_f1p8_1320	K09489(HSPA4)	ko04612//Antigen processing and presentation
Multiflorum_3-10k_c109555_f2p257_806	K13993(HSP20)	ko04141//Protein processing in endoplasmic reticulum
Multiflorum_3-10k_c58228_f3p8_3506	K03178(UBE1, UBA1)	ko04120//Ubiquitin mediated proteolysis; ko05012//Parkinson's disease
Multiflorum_1-4k_c358420_f1p56_3306	K03695(clpB)	-
Multiflorum_1-4k_c296411_f1p11_1049	K03283(HSPA1_8)	ko05145//Toxoplasmosis; ko05134//Legionellosis; ko04010//MAPK signaling pathway; ko04915//Estrogen signaling pathway; ko04141//Protein processing in endoplasmic reticulum; ko03040//Spliceosome; ko05162//Measles; ko05164//Influenza A; ko04612//Antigen processing and presentation; ko05169//Epstein-Barr virus infection; ko04144//Endocytosis
Multiflorum_1-4k_c258772_f4p261_1365	K05894(E1.3.1.42)	ko00592//alpha-Linolenic acid metabolism
Multiflorum_1-4k_c11846_f2p2_2363	K03798(ftsH, hflB)	-
Multiflorum_1-4k_c117200_f1p13_1443	K00026(MDH2)	ko00710//Carbon fixation in photosynthetic organisms; ko01200//Carbon metabolism; ko00630//Glyoxylate and dicarboxylate metabolism; ko00620//Pyruvate metabolism; ko00020//Citrate cycle (TCA cycle); ko00270//Cysteine and methionine metabolism
Multiflorum_1-4k_c112176_f1p10_2943	K09489(HSPA4)	ko04612//Antigen processing and presentation
Multiflorum_3-10k_c95329_f1p57_859	K00799(GST, gst)	ko00982//Drug metabolism - cytochrome P450; ko00480//Glutathione metabolism; ko05204//Chemical carcinogenesis; ko00980//Metabolism of xenobiotics by cytochrome P450
Multiflorum_1-4k_c5018_f3p4_1206	K08486(STX1B_2_3)	ko04721//Synaptic vesicle cycle; ko04130//SNARE interactions in vesicular transport
Multiflorum_1-4k_c24846_f1p2_2230	K04706(PIAS1)	ko04120//Ubiquitin mediated proteolysis; ko05160//Hepatitis C; ko04630//Jak-STAT signaling pathway
Multiflorum_1-4k_c280562_f1p7_1175	K09874(NIP)	-
Multiflorum_3-10k_c11479_f1p28_1747	K07374(TUBA)	ko04540//Gap junction; ko05130//Pathogenic Escherichia coli infection; ko04145//Phagosome
Multiflorum_1-4k_c3915_f5p7_2112	K09489(HSPA4)	ko04612//Antigen processing and presentation
Multiflorum_1-4k_c275585_f1p14_2610	K03695(clpB)	-
Multiflorum_1-4k_c370353_f1p12_1816	K01920(E6.3.2.3, gshB)	ko00480//Glutathione metabolism
Multiflorum_3-10k_c110423_f1p46_774	K10573(UBE2A, UBC2, RAD6A)	ko04120//Ubiquitin mediated proteolysis
Multiflorum_1-4k_c566637_f1p88_707	K13993(HSP20)	ko04141//Protein processing in endoplasmic reticulum
Multiflorum_1-4k_c301882_f2p24_2852	K16055(TPS)	ko00500//Starch and sucrose metabolism
Multiflorum_1-4k_c489862_f1p50_1686	K07374(TUBA)	ko04540//Gap junction; ko05130//Pathogenic Escherichia coli infection; ko04145//Phagosome
Multiflorum_1-4k_c459894_f3p21_1884	K03283(HSPA1_8)	ko05145//Toxoplasmosis; ko05134//Legionellosis; ko04010//MAPK signaling pathway; ko04915//Estrogen signaling pathway; ko04141//Protein processing in endoplasmic reticulum; ko03040//Spliceosome; ko05162//Measles; ko05164//Influenza A; ko04612//Antigen processing and presentation; ko05169//Epstein-Barr virus infection; ko04144//Endocytosis
Multiflorum_1-4k_c58322_f1p31_1926	K09496(CCT4)	-
Multiflorum_1-4k_c69941_f2p14_2749	K08770(UBC)	ko03320//PPAR signaling pathway
Multiflorum_1-4k_c530156_f2p17_1005	K00799(GST, gst)	ko00982//Drug metabolism - cytochrome P450; ko00480//Glutathione metabolism; ko05204//Chemical carcinogenesis; ko00980//Metabolism of xenobiotics by cytochrome P450
Multiflorum_1-4k_c455382_f2p3_1325	K03283(HSPA1_8)	ko05145//Toxoplasmosis; ko05134//Legionellosis; ko04010//MAPK signaling pathway; ko04915//Estrogen signaling pathway; ko04141//Protein processing in endoplasmic reticulum; ko03040//Spliceosome; ko05162//Measles; ko05164//Influenza A; ko04612//Antigen processing and presentation; ko05169//Epstein-Barr virus infection; ko04144//Endocytosis
Multiflorum_1-4k_c417880_f1p11_1928	K08955(YME1)	-
Multiflorum_3-10k_c60059_f2p54_3286	K03178(UBE1, UBA1)	ko04120//Ubiquitin mediated proteolysis; ko05012//Parkinson's disease
Multiflorum_1-4k_c562239_f1p0_1234	K00789(metK)	ko01230//Biosynthesis of amino acids; ko00270//Cysteine and methionine metabolism
Multiflorum_1-4k_c37128_f2p26_1056	K13993(HSP20)	ko04141//Protein processing in endoplasmic reticulum
Multiflorum_1-4k_c362289_f1p45_2841	K00695(E2.4.1.13)	ko00500//Starch and sucrose metabolism
Multiflorum_1-4k_c568150_f1p0_1090	K01759(E4.4.1.5, GLO1, gloA)	ko04011//MAPK signaling pathway - yeast; ko00620//Pyruvate metabolism
Multiflorum_3-10k_c72040_f3p234_828	K13993(HSP20)	ko04141//Protein processing in endoplasmic reticulum
Multiflorum_1-4k_c575342_f1p8_954	K00799(GST, gst)	ko00982//Drug metabolism - cytochrome P450; ko00480//Glutathione metabolism; ko05204//Chemical carcinogenesis; ko00980//Metabolism of xenobiotics by cytochrome P450
Multiflorum_1-4k_c351015_f4p8_1601	K03953(NDUFA9)	ko00190//Oxidative phosphorylation; ko04932//Non-alcoholic fatty liver disease (NAFLD); ko05010//Alzheimer's disease; ko05012//Parkinson's disease; ko05016//Huntington's disease
Multiflorum_1-4k_c113529_f3p6_2172	K09490(HSPA5, BIP)	ko04918//Thyroid hormone synthesis; ko04141//Protein processing in endoplasmic reticulum; ko05020//Prion diseases; ko03060//Protein export
Multiflorum_3-10k_c51976_f2p75_984	K13993(HSP20)	ko04141//Protein processing in endoplasmic reticulum
Multiflorum_1-4k_c71589_f3p1_1681	K08770(UBC)	ko03320//PPAR signaling pathway
Multiflorum_1-4k_c575989_f1p223_2264	K13064(PTAL)	ko00940//Phenylpropanoid biosynthesis; ko00360//Phenylalanine metabolism
Multiflorum_1-4k_c161732_f1p6_1095	K09489(HSPA4)	ko04612//Antigen processing and presentation
Multiflorum_3-10k_c93080_f2p274_725	K13993(HSP20)	ko04141//Protein processing in endoplasmic reticulum
Multiflorum_1-4k_c504240_f1p22_1102	K13993(HSP20)	ko04141//Protein processing in endoplasmic reticulum
Multiflorum_3-10k_c76378_f6p0_3432	K01535(E3.6.3.6)	ko00190//Oxidative phosphorylation
Multiflorum_1-4k_c352468_f12p14_1026	K13993(HSP20)	ko04141//Protein processing in endoplasmic reticulum
Multiflorum_3-10k_c73760_f1p160_743	K13993(HSP20)	ko04141//Protein processing in endoplasmic reticulum
Multiflorum_3-10k_c42432_f1p259_2826	K01115(PLD1_2)	ko00564//Glycerophospholipid metabolism; ko04144//Endocytosis; ko00565//Ether lipid metabolism; ko04912//GnRH signaling pathway; ko04666//Fc gamma R-mediated phagocytosis; ko04014//Ras signaling pathway; ko04724//Glutamatergic synapse
Multiflorum_1-4k_c20535_f6p23_1565	K13993(HSP20)	ko04141//Protein processing in endoplasmic reticulum
Multiflorum_3-10k_c93148_f2p112_726	K13993(HSP20)	ko04141//Protein processing in endoplasmic reticulum
Multiflorum_1-4k_c154210_f1p14_1444	K01785(E5.1.3.3, galM)	ko00010//Glycolysis / Gluconeogenesis
Multiflorum_1-4k_c180015_f1p26_2494	K03695(clpB)	-
Multiflorum_1-4k_c573983_f1p46_790	K13993(HSP20)	ko04141//Protein processing in endoplasmic reticulum
Multiflorum_1-4k_c110593_f2p0_2386	K03283(HSPA1_8)	ko05145//Toxoplasmosis; ko05134//Legionellosis; ko04010//MAPK signaling pathway; ko04915//Estrogen signaling pathway; ko04141//Protein processing in endoplasmic reticulum; ko03040//Spliceosome; ko05162//Measles; ko05164//Influenza A; ko04612//Antigen processing and presentation; ko05169//Epstein-Barr virus infection; ko04144//Endocytosis
Multiflorum_3-10k_c67989_f1p88_4256	K10592(HUWE1, MULE, ARF-BP1)	ko04120//Ubiquitin mediated proteolysis
Multiflorum_3-10k_c74792_f1p269_756	K13993(HSP20)	ko04141//Protein processing in endoplasmic reticulum
Multiflorum_1-4k_c302262_f5p19_1361	K03283(HSPA1_8)	ko05145//Toxoplasmosis; ko05134//Legionellosis; ko04010//MAPK signaling pathway; ko04915//Estrogen signaling pathway; ko04141//Protein processing in endoplasmic reticulum; ko03040//Spliceosome; ko05162//Measles; ko05164//Influenza A; ko04612//Antigen processing and presentation; ko05169//Epstein-Barr virus infection; ko04144//Endocytosis
Multiflorum_1-4k_c16797_f144p61_1294	K01025(E2.8.2.-)	-
Multiflorum_1-4k_c577071_f1p32_817	K13993(HSP20)	ko04141//Protein processing in endoplasmic reticulum
Multiflorum_3-10k_c63612_f1p37_1468	K14498(SNRK2)	ko04075//Plant hormone signal transduction
Multiflorum_1-4k_c42399_f1p16_1700	K01188(E3.2.1.21)	ko00940//Phenylpropanoid biosynthesis; ko00460//Cyanoamino acid metabolism; ko00500//Starch and sucrose metabolism
Multiflorum_3-10k_c72411_f2p336_1241	K09490(HSPA5, BIP)	ko04918//Thyroid hormone synthesis; ko04141//Protein processing in endoplasmic reticulum; ko05020//Prion diseases; ko03060//Protein export
Multiflorum_1-4k_c577422_f1p11_959	K05953(E2.5.1.43)	-
Multiflorum_1-4k_c135016_f2p39_2133	K03283(HSPA1_8)	ko05145//Toxoplasmosis; ko05134//Legionellosis; ko04010//MAPK signaling pathway; ko04915//Estrogen signaling pathway; ko04141//Protein processing in endoplasmic reticulum; ko03040//Spliceosome; ko05162//Measles; ko05164//Influenza A; ko04612//Antigen processing and presentation; ko05169//Epstein-Barr virus infection; ko04144//Endocytosis
Multiflorum_3-10k_c92772_f3p292_805	K13993(HSP20)	ko04141//Protein processing in endoplasmic reticulum
Multiflorum_3-10k_c92356_f6p145_743	K13993(HSP20)	ko04141//Protein processing in endoplasmic reticulum
Multiflorum_1-4k_c517758_f2p240_1319	K05894(E1.3.1.42)	ko00592//alpha-Linolenic acid metabolism
Multiflorum_1-4k_c459638_f15p0_1210	K18054(IDS3_2)	-
Multiflorum_1-4k_c463962_f2p8_1540	K14484(IAA)	ko04075//Plant hormone signal transduction
Multiflorum_1-4k_c352946_f12p30_1065	K13993(HSP20)	ko04141//Protein processing in endoplasmic reticulum
Multiflorum_1-4k_c404293_f5p20_1715	K13201(TIA1, TIAL1)	-
Multiflorum_1-4k_c487111_f1p17_2130	K00863(E2.7.1.29, DAK1, DAK2)	ko01200//Carbon metabolism; ko04622//RIG-I-like receptor signaling pathway; ko00680//Methane metabolism; ko00561//Glycerolipid metabolism
Multiflorum_3-10k_c76144_f3p47_3872	K12854(SNRNP200, BRR2)	ko03040//Spliceosome
Multiflorum_1-4k_c561907_f1p15_817	K13993(HSP20)	ko04141//Protein processing in endoplasmic reticulum
Multiflorum_1-4k_c31724_f1p4_987	K15283(SLC35E1)	-
Multiflorum_3-10k_c66301_f1p192_3541	K15718(LOX1_5)	ko00591//Linoleic acid metabolism
Multiflorum_3-10k_c101624_f1p31_3731	K14802(DRS2, ATP8A)	-
Multiflorum_1-4k_c4906_f1p28_3084	K03695(clpB)	-
Multiflorum_1-4k_c330960_f2p12_1461	K18080(TNS)	-
Multiflorum_3-10k_c54446_f1p43_859	K00799(GST, gst)	ko00982//Drug metabolism - cytochrome P450; ko00480//Glutathione metabolism; ko05204//Chemical carcinogenesis; ko00980//Metabolism of xenobiotics by cytochrome P450
Multiflorum_1-4k_c68233_f1p15_1394	K14006(SEC23)	ko04141//Protein processing in endoplasmic reticulum
Multiflorum_1-4k_c98995_f1p1_1749	K08054(CANX)	ko04612//Antigen processing and presentation; ko04141//Protein processing in endoplasmic reticulum; ko04918//Thyroid hormone synthesis; ko05166//HTLV-I infection; ko04145//Phagosome
Multiflorum_3-10k_c72198_f2p170_696	K13993(HSP20)	ko04141//Protein processing in endoplasmic reticulum
Multiflorum_1-4k_c559067_f9p2_1654	K12670(WBP1)	ko04141//Protein processing in endoplasmic reticulum; ko00510//N-Glycan biosynthesis; ko00513//Various types of N-glycan biosynthesis
Multiflorum_1-4k_c565494_f1p11_949	K00799(GST, gst)	ko00982//Drug metabolism - cytochrome P450; ko00480//Glutathione metabolism; ko05204//Chemical carcinogenesis; ko00980//Metabolism of xenobiotics by cytochrome P450
Multiflorum_1-4k_c564702_f1p19_928	K00799(GST, gst)	ko00982//Drug metabolism - cytochrome P450; ko00480//Glutathione metabolism; ko05204//Chemical carcinogenesis; ko00980//Metabolism of xenobiotics by cytochrome P450
Multiflorum_1-4k_c377963_f1p6_1655	K09419(HSFF)	-
Multiflorum_1-4k_c559085_f8p0_1367	K00083(E1.1.1.195)	ko00940//Phenylpropanoid biosynthesis
Multiflorum_1-4k_c97332_f2p5_1232	K01681(ACO, acnA)	ko01200//Carbon metabolism; ko00630//Glyoxylate and dicarboxylate metabolism; ko00020//Citrate cycle (TCA cycle); ko00720//Carbon fixation pathways in prokaryotes; ko01210//2-Oxocarboxylic acid metabolism; ko01230//Biosynthesis of amino acids
Multiflorum_3-10k_c34934_f1p6_669	K00799(GST, gst)	ko00982//Drug metabolism - cytochrome P450; ko00480//Glutathione metabolism; ko05204//Chemical carcinogenesis; ko00980//Metabolism of xenobiotics by cytochrome P450
Multiflorum_3-10k_c35521_f1p18_1201	K13993(HSP20)	ko04141//Protein processing in endoplasmic reticulum
Multiflorum_3-10k_c100982_f1p386_3906	K01115(PLD1_2)	ko00564//Glycerophospholipid metabolism; ko04144//Endocytosis; ko00565//Ether lipid metabolism; ko04912//GnRH signaling pathway; ko04666//Fc gamma R-mediated phagocytosis; ko04014//Ras signaling pathway; ko04724//Glutamatergic synapse
Multiflorum_1-4k_c297148_f2p3_3141	K03696(clpC)	-
Multiflorum_1-4k_c365568_f1p78_1337	K01363(CTSB)	ko04142//Lysosome; ko04612//Antigen processing and presentation
Multiflorum_1-4k_c147199_f1p5_1614	K04523(UBQLN, DSK2)	ko04141//Protein processing in endoplasmic reticulum
Multiflorum_1-4k_c120866_f3p24_2367	K03283(HSPA1_8)	ko05145//Toxoplasmosis; ko05134//Legionellosis; ko04010//MAPK signaling pathway; ko04915//Estrogen signaling pathway; ko04141//Protein processing in endoplasmic reticulum; ko03040//Spliceosome; ko05162//Measles; ko05164//Influenza A; ko04612//Antigen processing and presentation; ko05169//Epstein-Barr virus infection; ko04144//Endocytosis
Multiflorum_1-4k_c260988_f1p35_1204	K12251(aguB)	ko00330//Arginine and proline metabolism
Multiflorum_3-10k_c67814_f1p472_7666	K00695(E2.4.1.13)	ko00500//Starch and sucrose metabolism
Multiflorum_1-4k_c24918_f1p2_2072	K03798(ftsH, hflB)	-
Multiflorum_3-10k_c90450_f1p188_4067	K16055(TPS)	ko00500//Starch and sucrose metabolism
Multiflorum_1-4k_c564534_f1p0_1883	K00012(UGDH, ugd)	ko00040//Pentose and glucuronate interconversions; ko00520//Amino sugar and nucleotide sugar metabolism; ko00053//Ascorbate and aldarate metabolism; ko00500//Starch and sucrose metabolism
Multiflorum_1-4k_c120523_f2p4_2083	K01937(E6.3.4.2, pyrG)	ko00240//Pyrimidine metabolism
Multiflorum_1-4k_c391477_f1p16_989	K02989(RP-S5e, RPS5)	ko03010//Ribosome
Multiflorum_1-4k_c70204_f1p3_1234	K13993(HSP20)	ko04141//Protein processing in endoplasmic reticulum
Multiflorum_3-10k_c55534_f2p2_3418	K01537(E3.6.3.8)	-
Multiflorum_1-4k_c258261_f4p54_2726	K03695(clpB)	-
Multiflorum_1-4k_c228151_f1p12_1191	K06890(K06890)	-
Multiflorum_1-4k_c459950_f4p13_1994	K01611(speD, AMD1)	ko00330//Arginine and proline metabolism; ko00270//Cysteine and methionine metabolism
Multiflorum_3-10k_c83915_f1p623_2170	K06630(YWHAE)	ko04722//Neurotrophin signaling pathway; ko04391//Hippo signaling pathway - fly; ko04114//Oocyte meiosis; ko04110//Cell cycle; ko05203//Viral carcinogenesis; ko04390//Hippo signaling pathway; ko04151//PI3K-Akt signaling pathway; ko05169//Epstein-Barr virus infection
Multiflorum_3-10k_c40282_f6p167_2365	K01623(ALDO)	ko00710//Carbon fixation in photosynthetic organisms; ko00680//Methane metabolism; ko01200//Carbon metabolism; ko01230//Biosynthesis of amino acids; ko00030//Pentose phosphate pathway; ko00051//Fructose and mannose metabolism; ko00010//Glycolysis / Gluconeogenesis
Multiflorum_1-4k_c404959_f21p16_1615	K08057(CALR)	ko05142//Chagas disease (American trypanosomiasis); ko04612//Antigen processing and presentation; ko04141//Protein processing in endoplasmic reticulum; ko05166//HTLV-I infection; ko04145//Phagosome
Multiflorum_1-4k_c13681_f1p8_1267	K00469(MIOX)	ko00562//Inositol phosphate metabolism; ko00053//Ascorbate and aldarate metabolism
Multiflorum_1-4k_c271361_f1p3_1230	K17893(AOX1, AOX2)	-
Multiflorum_1-4k_c561870_f1p15_969	K03232(EEF1B)	-
Multiflorum_1-4k_c11608_f3p6_2218	K09571(FKBP4_5)	ko04915//Estrogen signaling pathway
Multiflorum_1-4k_c231744_f1p35_1642	K18080(TNS)	-
Multiflorum_3-10k_c3234_f1p100_3706	K03178(UBE1, UBA1)	ko04120//Ubiquitin mediated proteolysis; ko05012//Parkinson's disease
Multiflorum_1-4k_c518810_f2p18_1018	K06890(K06890)	-
Multiflorum_1-4k_c461706_f103p65_1920	K03942(NDUFV1)	ko00190//Oxidative phosphorylation; ko04932//Non-alcoholic fatty liver disease (NAFLD); ko05010//Alzheimer's disease; ko05012//Parkinson's disease; ko05016//Huntington's disease
Multiflorum_1-4k_c123387_f1p46_1310	K01025(E2.8.2.-)	-
Multiflorum_3-10k_c90429_f1p64_4813	K14709(SLC39A1_2_3, ZIP1_2_3)	-
Multiflorum_1-4k_c83466_f1p10_1317	K01762(ACS)	ko00270//Cysteine and methionine metabolism
Multiflorum_1-4k_c66430_f1p6_1830	K14491(ARR-B)	ko04075//Plant hormone signal transduction
Multiflorum_1-4k_c473530_f1p17_2584	K03695(clpB)	-
Multiflorum_1-4k_c315824_f1p10_1361	K12471(EPN)	ko04144//Endocytosis
Multiflorum_1-4k_c2993_f2p7_1343	K13993(HSP20)	ko04141//Protein processing in endoplasmic reticulum
Multiflorum_1-4k_c518333_f3p270_2268	K09490(HSPA5, BIP)	ko04918//Thyroid hormone synthesis; ko04141//Protein processing in endoplasmic reticulum; ko05020//Prion diseases; ko03060//Protein export
Multiflorum_3-10k_c83582_f2p130_3908	K12124(GI)	ko04712//Circadian rhythm - plant
Multiflorum_1-4k_c95444_f2p11_1566	K09489(HSPA4)	ko04612//Antigen processing and presentation
Multiflorum_1-4k_c559379_f2p3_1639	K00789(metK)	ko01230//Biosynthesis of amino acids; ko00270//Cysteine and methionine metabolism
Multiflorum_1-4k_c89898_f4p19_1337	K07901(RAB8A, MEL)	ko04972//Pancreatic secretion
Multiflorum_1-4k_c254560_f2p50_1742	K03231(EEF1A)	ko05134//Legionellosis; ko03013//RNA transport
Multiflorum_1-4k_c87259_f2p5_1654	K08770(UBC)	ko03320//PPAR signaling pathway
Multiflorum_3-10k_c110834_f24p168_1292	K05894(E1.3.1.42)	ko00592//alpha-Linolenic acid metabolism
Multiflorum_1-4k_c518680_f2p290_2785	K01535(E3.6.3.6)	ko00190//Oxidative phosphorylation
Multiflorum_1-4k_c461006_f31p11_1275	K02941(RP-LP0, RPLP0)	ko03010//Ribosome
Multiflorum_3-10k_c15404_f2p22_3898	K14427(SLC12A4_5_6, KCC)	-
Multiflorum_1-4k_c548553_f1p27_1346	K09422(MYBP)	-
Multiflorum_3-10k_c57986_f1p160_2253	K03283(HSPA1_8)	ko05145//Toxoplasmosis; ko05134//Legionellosis; ko04010//MAPK signaling pathway; ko04915//Estrogen signaling pathway; ko04141//Protein processing in endoplasmic reticulum; ko03040//Spliceosome; ko05162//Measles; ko05164//Influenza A; ko04612//Antigen processing and presentation; ko05169//Epstein-Barr virus infection; ko04144//Endocytosis
Multiflorum_3-10k_c13503_f2p161_2245	K03283(HSPA1_8)	ko05145//Toxoplasmosis; ko05134//Legionellosis; ko04010//MAPK signaling pathway; ko04915//Estrogen signaling pathway; ko04141//Protein processing in endoplasmic reticulum; ko03040//Spliceosome; ko05162//Measles; ko05164//Influenza A; ko04612//Antigen processing and presentation; ko05169//Epstein-Barr virus infection; ko04144//Endocytosis
Multiflorum_1-4k_c516991_f5p60_1018	K13993(HSP20)	ko04141//Protein processing in endoplasmic reticulum
Multiflorum_3-10k_c49573_f1p254_1738	K09872(PIP)	-
Multiflorum_1-4k_c43813_f1p8_1224	K13993(HSP20)	ko04141//Protein processing in endoplasmic reticulum
Multiflorum_1-4k_c51037_f1p1_1093	K00799(GST, gst)	ko00982//Drug metabolism - cytochrome P450; ko00480//Glutathione metabolism; ko05204//Chemical carcinogenesis; ko00980//Metabolism of xenobiotics by cytochrome P450
Multiflorum_1-4k_c559358_f3p0_2245	K03283(HSPA1_8)	ko05145//Toxoplasmosis; ko05134//Legionellosis; ko04010//MAPK signaling pathway; ko04915//Estrogen signaling pathway; ko04141//Protein processing in endoplasmic reticulum; ko03040//Spliceosome; ko05162//Measles; ko05164//Influenza A; ko04612//Antigen processing and presentation; ko05169//Epstein-Barr virus infection; ko04144//Endocytosis
Multiflorum_3-10k_c73374_f1p140_791	K13993(HSP20)	ko04141//Protein processing in endoplasmic reticulum
Multiflorum_1-4k_c379837_f1p4_1928	K13783(SLC37A1_2)	-
Multiflorum_1-4k_c176925_f1p16_1315	K13993(HSP20)	ko04141//Protein processing in endoplasmic reticulum
Multiflorum_1-4k_c571852_f1p0_1635	K04079(htpG, HSP90A)	ko04914//Progesterone-mediated oocyte maturation; ko04915//Estrogen signaling pathway; ko04621//NOD-like receptor signaling pathway; ko04141//Protein processing in endoplasmic reticulum; ko05215//Prostate cancer; ko04626//Plant-pathogen interaction; ko05200//Pathways in cancer; ko04151//PI3K-Akt signaling pathway; ko04612//Antigen processing and presentation
Multiflorum_3-10k_c14817_f2p273_3224	K03283(HSPA1_8)	ko05145//Toxoplasmosis; ko05134//Legionellosis; ko04010//MAPK signaling pathway; ko04915//Estrogen signaling pathway; ko04141//Protein processing in endoplasmic reticulum; ko03040//Spliceosome; ko05162//Measles; ko05164//Influenza A; ko04612//Antigen processing and presentation; ko05169//Epstein-Barr virus infection; ko04144//Endocytosis
Multiflorum_1-4k_c559187_f5p0_2376	K03283(HSPA1_8)	ko05145//Toxoplasmosis; ko05134//Legionellosis; ko04010//MAPK signaling pathway; ko04915//Estrogen signaling pathway; ko04141//Protein processing in endoplasmic reticulum; ko03040//Spliceosome; ko05162//Measles; ko05164//Influenza A; ko04612//Antigen processing and presentation; ko05169//Epstein-Barr virus infection; ko04144//Endocytosis
Multiflorum_1-4k_c576310_f1p0_1458	K08770(UBC)	ko03320//PPAR signaling pathway
Multiflorum_1-4k_c373565_f1p4_1409	K08857(NEK)	-
Multiflorum_1-4k_c271456_f2p22_1267	K00430(E1.11.1.7)	ko00940//Phenylpropanoid biosynthesis; ko00360//Phenylalanine metabolism
Multiflorum_1-4k_c57529_f1p7_1720	K01025(E2.8.2.-)	-
Multiflorum_1-4k_c58000_f3p0_1669	K07374(TUBA)	ko04540//Gap junction; ko05130//Pathogenic Escherichia coli infection; ko04145//Phagosome
Multiflorum_1-4k_c575864_f1p7_930	K13993(HSP20)	ko04141//Protein processing in endoplasmic reticulum
Multiflorum_1-4k_c29958_f4p5_1948	K09489(HSPA4)	ko04612//Antigen processing and presentation
Multiflorum_1-4k_c489904_f2p11_1056	K13993(HSP20)	ko04141//Protein processing in endoplasmic reticulum
Multiflorum_1-4k_c47833_f2p20_2780	K01681(ACO, acnA)	ko01200//Carbon metabolism; ko00630//Glyoxylate and dicarboxylate metabolism; ko00020//Citrate cycle (TCA cycle); ko00720//Carbon fixation pathways in prokaryotes; ko01210//2-Oxocarboxylic acid metabolism; ko01230//Biosynthesis of amino acids
Multiflorum_1-4k_c292512_f1p12_1009	K07936(RAN)	ko03008//Ribosome biogenesis in eukaryotes; ko05169//Epstein-Barr virus infection; ko03013//RNA transport; ko05166//HTLV-I infection
Multiflorum_1-4k_c276326_f1p16_1772	K03695(clpB)	-
Multiflorum_1-4k_c13103_f3p135_1308	K05894(E1.3.1.42)	ko00592//alpha-Linolenic acid metabolism
Multiflorum_1-4k_c358771_f1p21_1086	K13993(HSP20)	ko04141//Protein processing in endoplasmic reticulum
Multiflorum_3-10k_c29458_f1p310_3579	K08247(E2.1.1.12)	ko00450//Selenocompound metabolism
Multiflorum_1-4k_c479394_f1p27_1391	K07375(TUBB)	ko04540//Gap junction; ko05130//Pathogenic Escherichia coli infection; ko04145//Phagosome
Multiflorum_1-4k_c352879_f3p4_2350	K03283(HSPA1_8)	ko05145//Toxoplasmosis; ko05134//Legionellosis; ko04010//MAPK signaling pathway; ko04915//Estrogen signaling pathway; ko04141//Protein processing in endoplasmic reticulum; ko03040//Spliceosome; ko05162//Measles; ko05164//Influenza A; ko04612//Antigen processing and presentation; ko05169//Epstein-Barr virus infection; ko04144//Endocytosis
Multiflorum_1-4k_c153842_f3p2_2196	K03283(HSPA1_8)	ko05145//Toxoplasmosis; ko05134//Legionellosis; ko04010//MAPK signaling pathway; ko04915//Estrogen signaling pathway; ko04141//Protein processing in endoplasmic reticulum; ko03040//Spliceosome; ko05162//Measles; ko05164//Influenza A; ko04612//Antigen processing and presentation; ko05169//Epstein-Barr virus infection; ko04144//Endocytosis
Multiflorum_1-4k_c49165_f3p9_1487	K18080(TNS)	-
Multiflorum_3-10k_c33452_f1p237_1180	K00134(GAPDH, gapA)	ko00710//Carbon fixation in photosynthetic organisms; ko04066//HIF-1 signaling pathway; ko05010//Alzheimer's disease; ko01200//Carbon metabolism; ko01230//Biosynthesis of amino acids; ko00010//Glycolysis / Gluconeogenesis
Multiflorum_3-10k_c33777_f1p165_864	K13993(HSP20)	ko04141//Protein processing in endoplasmic reticulum
Multiflorum_3-10k_c81419_f1p3_3718	K10999(CESA)	-
Multiflorum_1-4k_c41725_f1p31_1731	K03257(EIF4A)	ko03013//RNA transport
Multiflorum_1-4k_c518025_f3p150_1862	K03283(HSPA1_8)	ko05145//Toxoplasmosis; ko05134//Legionellosis; ko04010//MAPK signaling pathway; ko04915//Estrogen signaling pathway; ko04141//Protein processing in endoplasmic reticulum; ko03040//Spliceosome; ko05162//Measles; ko05164//Influenza A; ko04612//Antigen processing and presentation; ko05169//Epstein-Barr virus infection; ko04144//Endocytosis
Multiflorum_1-4k_c319912_f1p4_1168	K05953(E2.5.1.43)	-
Multiflorum_1-4k_c6767_f3p7_1849	K01188(E3.2.1.21)	ko00940//Phenylpropanoid biosynthesis; ko00460//Cyanoamino acid metabolism; ko00500//Starch and sucrose metabolism
Multiflorum_1-4k_c154304_f1p5_1152	K10752(RBBP4, HAT2, CAF1, MIS16)	-
Multiflorum_3-10k_c112033_f183p48_3640	K01537(E3.6.3.8)	-
Multiflorum_1-4k_c152927_f1p15_1179	K13993(HSP20)	ko04141//Protein processing in endoplasmic reticulum
Multiflorum_1-4k_c47645_f1p30_1229	K13993(HSP20)	ko04141//Protein processing in endoplasmic reticulum
Multiflorum_1-4k_c265481_f1p33_1654	K00789(metK)	ko01230//Biosynthesis of amino acids; ko00270//Cysteine and methionine metabolism
Multiflorum_3-10k_c96050_f1p154_814	K13993(HSP20)	ko04141//Protein processing in endoplasmic reticulum
Multiflorum_1-4k_c308820_f1p16_2529	K03695(clpB)	-
Multiflorum_1-4k_c563018_f1p1_931	K00799(GST, gst)	ko00982//Drug metabolism - cytochrome P450; ko00480//Glutathione metabolism; ko05204//Chemical carcinogenesis; ko00980//Metabolism of xenobiotics by cytochrome P450
Multiflorum_1-4k_c431946_f1p29_1927	K00873(PK, pyk)	ko01200//Carbon metabolism; ko00620//Pyruvate metabolism; ko04930//Type II diabetes mellitus; ko00230//Purine metabolism; ko05203//Viral carcinogenesis; ko01230//Biosynthesis of amino acids; ko00010//Glycolysis / Gluconeogenesis
Multiflorum_1-4k_c159532_f2p47_987	K13993(HSP20)	ko04141//Protein processing in endoplasmic reticulum
Multiflorum_1-4k_c176134_f3p4_1743	K12236(NFX1)	-
Multiflorum_3-10k_c51899_f3p80_1285	K01025(E2.8.2.-)	-
Multiflorum_1-4k_c574522_f1p6_902	K00799(GST, gst)	ko00982//Drug metabolism - cytochrome P450; ko00480//Glutathione metabolism; ko05204//Chemical carcinogenesis; ko00980//Metabolism of xenobiotics by cytochrome P450
Multiflorum_1-4k_c10727_f2p53_1214	K01025(E2.8.2.-)	-
Multiflorum_3-10k_c78329_f4p17_3602	K04646(CLTC)	ko04144//Endocytosis; ko05016//Huntington's disease; ko04961//Endocrine and other factor-regulated calcium reabsorption; ko05100//Bacterial invasion of epithelial cells; ko04142//Lysosome; ko04721//Synaptic vesicle cycle
Multiflorum_1-4k_c315819_f1p9_2479	K08955(YME1)	-
Multiflorum_1-4k_c200800_f1p4_1466	K00487(CYP73A)	ko00940//Phenylpropanoid biosynthesis; ko00945//Stilbenoid, diarylheptanoid and gingerol biosynthesis; ko00941//Flavonoid biosynthesis; ko01220//Degradation of aromatic compounds; ko00360//Phenylalanine metabolism
Multiflorum_1-4k_c53741_f1p4_1126	K14950(ATP13A1)	-
Multiflorum_1-4k_c381632_f4p0_2680	K09487(HSP90B, TRA1)	ko04915//Estrogen signaling pathway; ko04621//NOD-like receptor signaling pathway; ko04141//Protein processing in endoplasmic reticulum; ko05215//Prostate cancer; ko04626//Plant-pathogen interaction; ko05200//Pathways in cancer; ko04151//PI3K-Akt signaling pathway; ko04918//Thyroid hormone synthesis
Multiflorum_1-4k_c515352_f4p7_2370	K12236(NFX1)	-
Multiflorum_1-4k_c28736_f1p0_1247	K02930(RP-L4e, RPL4)	ko03010//Ribosome
Multiflorum_3-10k_c93179_f2p30_920	K13171(SRRM1, SRM160)	ko03015//mRNA surveillance pathway; ko03013//RNA transport
Multiflorum_3-10k_c106610_f5p46_1057	K06890(K06890)	-
Multiflorum_1-4k_c382082_f4p13_1243	K08770(UBC)	ko03320//PPAR signaling pathway
Multiflorum_1-4k_c428567_f2p23_2000	K09490(HSPA5, BIP)	ko04918//Thyroid hormone synthesis; ko04141//Protein processing in endoplasmic reticulum; ko05020//Prion diseases; ko03060//Protein export
Multiflorum_1-4k_c354927_f2p80_1469	K13993(HSP20)	ko04141//Protein processing in endoplasmic reticulum
Multiflorum_1-4k_c377213_f1p21_2284	K03283(HSPA1_8)	ko05145//Toxoplasmosis; ko05134//Legionellosis; ko04010//MAPK signaling pathway; ko04915//Estrogen signaling pathway; ko04141//Protein processing in endoplasmic reticulum; ko03040//Spliceosome; ko05162//Measles; ko05164//Influenza A; ko04612//Antigen processing and presentation; ko05169//Epstein-Barr virus infection; ko04144//Endocytosis
Multiflorum_1-4k_c41019_f1p30_1761	K15718(LOX1_5)	ko00591//Linoleic acid metabolism
Multiflorum_1-4k_c96559_f2p8_2404	K03283(HSPA1_8)	ko05145//Toxoplasmosis; ko05134//Legionellosis; ko04010//MAPK signaling pathway; ko04915//Estrogen signaling pathway; ko04141//Protein processing in endoplasmic reticulum; ko03040//Spliceosome; ko05162//Measles; ko05164//Influenza A; ko04612//Antigen processing and presentation; ko05169//Epstein-Barr virus infection; ko04144//Endocytosis
Multiflorum_3-10k_c16951_f1p122_819	K13993(HSP20)	ko04141//Protein processing in endoplasmic reticulum
Multiflorum_1-4k_c572521_f1p0_1634	K07374(TUBA)	ko04540//Gap junction; ko05130//Pathogenic Escherichia coli infection; ko04145//Phagosome
Multiflorum_3-10k_c41897_f1p245_1561	K05863(SLC25A4S, ANT)	ko05012//Parkinson's disease; ko04020//Calcium signaling pathway; ko05166//HTLV-I infection; ko05016//Huntington's disease
Multiflorum_1-4k_c369168_f1p1_2205	K03283(HSPA1_8)	ko05145//Toxoplasmosis; ko05134//Legionellosis; ko04010//MAPK signaling pathway; ko04915//Estrogen signaling pathway; ko04141//Protein processing in endoplasmic reticulum; ko03040//Spliceosome; ko05162//Measles; ko05164//Influenza A; ko04612//Antigen processing and presentation; ko05169//Epstein-Barr virus infection; ko04144//Endocytosis
Multiflorum_1-4k_c568185_f1p0_2104	K09490(HSPA5, BIP)	ko04918//Thyroid hormone synthesis; ko04141//Protein processing in endoplasmic reticulum; ko05020//Prion diseases; ko03060//Protein export
Multiflorum_1-4k_c7568_f3p0_1688	K04079(htpG, HSP90A)	ko04914//Progesterone-mediated oocyte maturation; ko04915//Estrogen signaling pathway; ko04621//NOD-like receptor signaling pathway; ko04141//Protein processing in endoplasmic reticulum; ko05215//Prostate cancer; ko04626//Plant-pathogen interaction; ko05200//Pathways in cancer; ko04151//PI3K-Akt signaling pathway; ko04612//Antigen processing and presentation
Multiflorum_1-4k_c342583_f1p10_1042	K13993(HSP20)	ko04141//Protein processing in endoplasmic reticulum
Multiflorum_1-4k_c235450_f2p5_1233	K03283(HSPA1_8)	ko05145//Toxoplasmosis; ko05134//Legionellosis; ko04010//MAPK signaling pathway; ko04915//Estrogen signaling pathway; ko04141//Protein processing in endoplasmic reticulum; ko03040//Spliceosome; ko05162//Measles; ko05164//Influenza A; ko04612//Antigen processing and presentation; ko05169//Epstein-Barr virus infection; ko04144//Endocytosis
Multiflorum_3-10k_c17182_f1p13_1210	K13993(HSP20)	ko04141//Protein processing in endoplasmic reticulum
Multiflorum_1-4k_c313100_f1p14_1769	K01611(speD, AMD1)	ko00330//Arginine and proline metabolism; ko00270//Cysteine and methionine metabolism
Multiflorum_1-4k_c460737_f19p14_2276	K03283(HSPA1_8)	ko05145//Toxoplasmosis; ko05134//Legionellosis; ko04010//MAPK signaling pathway; ko04915//Estrogen signaling pathway; ko04141//Protein processing in endoplasmic reticulum; ko03040//Spliceosome; ko05162//Measles; ko05164//Influenza A; ko04612//Antigen processing and presentation; ko05169//Epstein-Barr virus infection; ko04144//Endocytosis
Multiflorum_3-10k_c92907_f2p264_837	K13993(HSP20)	ko04141//Protein processing in endoplasmic reticulum
Multiflorum_3-10k_c47465_f2p143_1739	K03283(HSPA1_8)	ko05145//Toxoplasmosis; ko05134//Legionellosis; ko04010//MAPK signaling pathway; ko04915//Estrogen signaling pathway; ko04141//Protein processing in endoplasmic reticulum; ko03040//Spliceosome; ko05162//Measles; ko05164//Influenza A; ko04612//Antigen processing and presentation; ko05169//Epstein-Barr virus infection; ko04144//Endocytosis
Multiflorum_1-4k_c47809_f1p20_1346	K01025(E2.8.2.-)	-
Multiflorum_1-4k_c307827_f1p27_1285	K01025(E2.8.2.-)	-
Multiflorum_1-4k_c570263_f1p0_1146	K18054(IDS3_2)	-
Multiflorum_1-4k_c220014_f1p7_1992	K09489(HSPA4)	ko04612//Antigen processing and presentation
Multiflorum_1-4k_c110973_f1p2_1756	K03798(ftsH, hflB)	-
Multiflorum_1-4k_c229370_f3p5_1491	K00128(E1.2.1.3)	ko00561//Glycerolipid metabolism; ko00071//Fatty acid degradation; ko00380//Tryptophan metabolism; ko00310//Lysine degradation; ko00040//Pentose and glucuronate interconversions; ko00410//beta-Alanine metabolism; ko00340//Histidine metabolism; ko00620//Pyruvate metabolism; ko00330//Arginine and proline metabolism; ko00903//Limonene and pinene degradation; ko00280//Valine, leucine and isoleucine d…
Multiflorum_3-10k_c111904_f4p362_1081	K03231(EEF1A)	ko05134//Legionellosis; ko03013//RNA transport
Multiflorum_1-4k_c10640_f4p9_1590	K08874(TRRAP)	ko05166//HTLV-I infection
Multiflorum_1-4k_c361647_f1p18_1552	K14515(EBF1_2)	ko04075//Plant hormone signal transduction
Multiflorum_1-4k_c490355_f3p50_1212	K01025(E2.8.2.-)	-
Multiflorum_1-4k_c574110_f1p57_692	K13993(HSP20)	ko04141//Protein processing in endoplasmic reticulum
Multiflorum_3-10k_c106911_f2p155_3305	K01534(zntA)	-
Multiflorum_1-4k_c28089_f1p28_1626	K13993(HSP20)	ko04141//Protein processing in endoplasmic reticulum
Multiflorum_1-4k_c214380_f3p4_1674	K00033(PGD, gnd)	ko01200//Carbon metabolism; ko00480//Glutathione metabolism; ko00030//Pentose phosphate pathway
Multiflorum_3-10k_c6445_f1p448_6743	K03283(HSPA1_8)	ko05145//Toxoplasmosis; ko05134//Legionellosis; ko04010//MAPK signaling pathway; ko04915//Estrogen signaling pathway; ko04141//Protein processing in endoplasmic reticulum; ko03040//Spliceosome; ko05162//Measles; ko05164//Influenza A; ko04612//Antigen processing and presentation; ko05169//Epstein-Barr virus infection; ko04144//Endocytosis
Multiflorum_3-10k_c78546_f2p436_2643	K00549(metE)	ko01230//Biosynthesis of amino acids; ko00270//Cysteine and methionine metabolism; ko00450//Selenocompound metabolism
Multiflorum_1-4k_c279963_f2p4_1252	K10256(FAD2)	ko01040//Biosynthesis of unsaturated fatty acids; ko01212//Fatty acid metabolism
Multiflorum_3-10k_c92865_f3p191_901	K13993(HSP20)	ko04141//Protein processing in endoplasmic reticulum
Multiflorum_1-4k_c560308_f1p32_856	K13993(HSP20)	ko04141//Protein processing in endoplasmic reticulum
Multiflorum_1-4k_c22590_f1p0_1413	K14491(ARR-B)	ko04075//Plant hormone signal transduction
Multiflorum_3-10k_c111667_f2p559_1093	K03283(HSPA1_8)	ko05145//Toxoplasmosis; ko05134//Legionellosis; ko04010//MAPK signaling pathway; ko04915//Estrogen signaling pathway; ko04141//Protein processing in endoplasmic reticulum; ko03040//Spliceosome; ko05162//Measles; ko05164//Influenza A; ko04612//Antigen processing and presentation; ko05169//Epstein-Barr virus infection; ko04144//Endocytosis
Multiflorum_1-4k_c193391_f1p1_1615	K04079(htpG, HSP90A)	ko04914//Progesterone-mediated oocyte maturation; ko04915//Estrogen signaling pathway; ko04621//NOD-like receptor signaling pathway; ko04141//Protein processing in endoplasmic reticulum; ko05215//Prostate cancer; ko04626//Plant-pathogen interaction; ko05200//Pathways in cancer; ko04151//PI3K-Akt signaling pathway; ko04612//Antigen processing and presentation
Multiflorum_3-10k_c33480_f1p371_888	K09872(PIP)	-
Multiflorum_1-4k_c426169_f1p338_2513	K05953(E2.5.1.43)	-
Multiflorum_1-4k_c114886_f2p9_1309	K12817(PRPF18, PRP18)	ko03040//Spliceosome
Multiflorum_3-10k_c7197_f2p20_3340	K09419(HSFF)	-
Multiflorum_1-4k_c575131_f1p24_768	K03627(MBF1)	-
Multiflorum_1-4k_c43432_f1p7_1309	K09755(CYP84A, F5H)	ko00940//Phenylpropanoid biosynthesis
Multiflorum_1-4k_c569938_f1p19_969	K13993(HSP20)	ko04141//Protein processing in endoplasmic reticulum
Multiflorum_3-10k_c21635_f1p150_1773	K04079(htpG, HSP90A)	ko04914//Progesterone-mediated oocyte maturation; ko04915//Estrogen signaling pathway; ko04621//NOD-like receptor signaling pathway; ko04141//Protein processing in endoplasmic reticulum; ko05215//Prostate cancer; ko04626//Plant-pathogen interaction; ko05200//Pathways in cancer; ko04151//PI3K-Akt signaling pathway; ko04612//Antigen processing and presentation
Multiflorum_1-4k_c125520_f5p4_2200	K03283(HSPA1_8)	ko05145//Toxoplasmosis; ko05134//Legionellosis; ko04010//MAPK signaling pathway; ko04915//Estrogen signaling pathway; ko04141//Protein processing in endoplasmic reticulum; ko03040//Spliceosome; ko05162//Measles; ko05164//Influenza A; ko04612//Antigen processing and presentation; ko05169//Epstein-Barr virus infection; ko04144//Endocytosis
Multiflorum_1-4k_c46483_f1p7_1709	K18080(TNS)	-
Multiflorum_1-4k_c224897_f1p44_2929	K15718(LOX1_5)	ko00591//Linoleic acid metabolism
Multiflorum_1-4k_c214432_f1p4_1637	K00789(metK)	ko01230//Biosynthesis of amino acids; ko00270//Cysteine and methionine metabolism
Multiflorum_1-4k_c569333_f1p3_864	K09490(HSPA5, BIP)	ko04918//Thyroid hormone synthesis; ko04141//Protein processing in endoplasmic reticulum; ko05020//Prion diseases; ko03060//Protein export
Multiflorum_1-4k_c573364_f1p1_972	K00799(GST, gst)	ko00982//Drug metabolism - cytochrome P450; ko00480//Glutathione metabolism; ko05204//Chemical carcinogenesis; ko00980//Metabolism of xenobiotics by cytochrome P450
Multiflorum_1-4k_c234065_f1p96_1368	K05894(E1.3.1.42)	ko00592//alpha-Linolenic acid metabolism
Multiflorum_1-4k_c577427_f1p0_866	K03283(HSPA1_8)	ko05145//Toxoplasmosis; ko05134//Legionellosis; ko04010//MAPK signaling pathway; ko04915//Estrogen signaling pathway; ko04141//Protein processing in endoplasmic reticulum; ko03040//Spliceosome; ko05162//Measles; ko05164//Influenza A; ko04612//Antigen processing and presentation; ko05169//Epstein-Barr virus infection; ko04144//Endocytosis
Multiflorum_1-4k_c381989_f3p1_1014	K00799(GST, gst)	ko00982//Drug metabolism - cytochrome P450; ko00480//Glutathione metabolism; ko05204//Chemical carcinogenesis; ko00980//Metabolism of xenobiotics by cytochrome P450
Multiflorum_1-4k_c403633_f2p21_1181	K18054(IDS3_2)	-
Multiflorum_1-4k_c322371_f1p0_1513	K18080(TNS)	-
Multiflorum_1-4k_c15561_f1p1_1143	K15102(SLC25A3, PHC, PIC)	-
Multiflorum_1-4k_c28938_f1p251_2863	K05894(E1.3.1.42)	ko00592//alpha-Linolenic acid metabolism
Multiflorum_3-10k_c48924_f1p540_3555	K07374(TUBA)	ko04540//Gap junction; ko05130//Pathogenic Escherichia coli infection; ko04145//Phagosome
Multiflorum_1-4k_c2011_f11p6_1616	K16292(CEP, CYSEP)	-
Multiflorum_3-10k_c73748_f1p1_974	K00799(GST, gst)	ko00982//Drug metabolism - cytochrome P450; ko00480//Glutathione metabolism; ko05204//Chemical carcinogenesis; ko00980//Metabolism of xenobiotics by cytochrome P450
Multiflorum_1-4k_c214394_f3p1_1599	K00430(E1.11.1.7)	ko00940//Phenylpropanoid biosynthesis; ko00360//Phenylalanine metabolism
Multiflorum_1-4k_c522341_f2p5_1677	K07375(TUBB)	ko04540//Gap junction; ko05130//Pathogenic Escherichia coli infection; ko04145//Phagosome
Multiflorum_1-4k_c490294_f3p19_1006	K00799(GST, gst)	ko00982//Drug metabolism - cytochrome P450; ko00480//Glutathione metabolism; ko05204//Chemical carcinogenesis; ko00980//Metabolism of xenobiotics by cytochrome P450
Multiflorum_1-4k_c57771_f1p130_1421	K05894(E1.3.1.42)	ko00592//alpha-Linolenic acid metabolism
Multiflorum_1-4k_c355162_f2p11_2598	K09487(HSP90B, TRA1)	ko04915//Estrogen signaling pathway; ko04621//NOD-like receptor signaling pathway; ko04141//Protein processing in endoplasmic reticulum; ko05215//Prostate cancer; ko04626//Plant-pathogen interaction; ko05200//Pathways in cancer; ko04151//PI3K-Akt signaling pathway; ko04918//Thyroid hormone synthesis
Multiflorum_1-4k_c408813_f1p31_2881	K15718(LOX1_5)	ko00591//Linoleic acid metabolism
Multiflorum_3-10k_c85212_f1p78_1308	K01025(E2.8.2.-)	-
Multiflorum_3-10k_c112423_f2p126_831	K13993(HSP20)	ko04141//Protein processing in endoplasmic reticulum
Multiflorum_3-10k_c33129_f2p164_809	K13993(HSP20)	ko04141//Protein processing in endoplasmic reticulum
Multiflorum_1-4k_c58356_f1p19_1586	K00815(TAT)	ko00400//Phenylalanine, tyrosine and tryptophan biosynthesis; ko00130//Ubiquinone and other terpenoid-quinone biosynthesis; ko00950//Isoquinoline alkaloid biosynthesis; ko00350//Tyrosine metabolism; ko01230//Biosynthesis of amino acids; ko00401//Novobiocin biosynthesis; ko00960//Tropane, piperidine and pyridine alkaloid biosynthesis; ko00270//Cysteine and methionine metabolism; ko00360//Phenylala…
Multiflorum_1-4k_c282737_f3p26_1136	K13993(HSP20)	ko04141//Protein processing in endoplasmic reticulum
Multiflorum_1-4k_c458736_f1p14_1154	K00815(TAT)	ko00400//Phenylalanine, tyrosine and tryptophan biosynthesis; ko00130//Ubiquinone and other terpenoid-quinone biosynthesis; ko00950//Isoquinoline alkaloid biosynthesis; ko00350//Tyrosine metabolism; ko01230//Biosynthesis of amino acids; ko00401//Novobiocin biosynthesis; ko00960//Tropane, piperidine and pyridine alkaloid biosynthesis; ko00270//Cysteine and methionine metabolism; ko00360//Phenylala…
Multiflorum_1-4k_c563445_f1p5_801	K13993(HSP20)	ko04141//Protein processing in endoplasmic reticulum
Multiflorum_1-4k_c226396_f2p15_1644	K13993(HSP20)	ko04141//Protein processing in endoplasmic reticulum
Multiflorum_3-10k_c73667_f1p294_1066	K13993(HSP20)	ko04141//Protein processing in endoplasmic reticulum
Multiflorum_1-4k_c24455_f2p9_1835	K06630(YWHAE)	ko04722//Neurotrophin signaling pathway; ko04391//Hippo signaling pathway - fly; ko04114//Oocyte meiosis; ko04110//Cell cycle; ko05203//Viral carcinogenesis; ko04390//Hippo signaling pathway; ko04151//PI3K-Akt signaling pathway; ko05169//Epstein-Barr virus infection
Multiflorum_3-10k_c94636_f1p163_729	K13993(HSP20)	ko04141//Protein processing in endoplasmic reticulum
Multiflorum_1-4k_c569222_f1p46_619	K13993(HSP20)	ko04141//Protein processing in endoplasmic reticulum
Multiflorum_1-4k_c559657_f1p0_1723	K00012(UGDH, ugd)	ko00040//Pentose and glucuronate interconversions; ko00520//Amino sugar and nucleotide sugar metabolism; ko00053//Ascorbate and aldarate metabolism; ko00500//Starch and sucrose metabolism
Multiflorum_3-10k_c52924_f1p30_835	K00799(GST, gst)	ko00982//Drug metabolism - cytochrome P450; ko00480//Glutathione metabolism; ko05204//Chemical carcinogenesis; ko00980//Metabolism of xenobiotics by cytochrome P450
Multiflorum_1-4k_c21596_f16p18_1773	K01251(E3.3.1.1, ahcY)	ko00270//Cysteine and methionine metabolism
Multiflorum_3-10k_c17569_f19p4_3720	K03178(UBE1, UBA1)	ko04120//Ubiquitin mediated proteolysis; ko05012//Parkinson's disease
Multiflorum_1-4k_c563904_f1p1_1446	K09584(PDIA6, TXNDC7)	ko04141//Protein processing in endoplasmic reticulum
Multiflorum_1-4k_c569473_f1p9_780	K13993(HSP20)	ko04141//Protein processing in endoplasmic reticulum
Multiflorum_1-4k_c577255_f1p0_1672	K07374(TUBA)	ko04540//Gap junction; ko05130//Pathogenic Escherichia coli infection; ko04145//Phagosome
Multiflorum_1-4k_c353411_f29p0_1231	K03283(HSPA1_8)	ko05145//Toxoplasmosis; ko05134//Legionellosis; ko04010//MAPK signaling pathway; ko04915//Estrogen signaling pathway; ko04141//Protein processing in endoplasmic reticulum; ko03040//Spliceosome; ko05162//Measles; ko05164//Influenza A; ko04612//Antigen processing and presentation; ko05169//Epstein-Barr virus infection; ko04144//Endocytosis
Multiflorum_1-4k_c103601_f1p1_1020	K03264(EIF6)	ko03008//Ribosome biogenesis in eukaryotes
Multiflorum_1-4k_c14042_f1p19_1284	K05953(E2.5.1.43)	-
Multiflorum_1-4k_c88434_f1p9_1445	K07437(CYP26A)	ko00830//Retinol metabolism
Multiflorum_1-4k_c179813_f1p0_1200	K00487(CYP73A)	ko00940//Phenylpropanoid biosynthesis; ko00945//Stilbenoid, diarylheptanoid and gingerol biosynthesis; ko00941//Flavonoid biosynthesis; ko01220//Degradation of aromatic compounds; ko00360//Phenylalanine metabolism
Multiflorum_1-4k_c235530_f1p8_1255	K09510(DNAJB4)	-
Multiflorum_1-4k_c570960_f1p1_844	K00799(GST, gst)	ko00982//Drug metabolism - cytochrome P450; ko00480//Glutathione metabolism; ko05204//Chemical carcinogenesis; ko00980//Metabolism of xenobiotics by cytochrome P450
Multiflorum_3-10k_c28353_f1p358_3461	K04079(htpG, HSP90A)	ko04914//Progesterone-mediated oocyte maturation; ko04915//Estrogen signaling pathway; ko04621//NOD-like receptor signaling pathway; ko04141//Protein processing in endoplasmic reticulum; ko05215//Prostate cancer; ko04626//Plant-pathogen interaction; ko05200//Pathways in cancer; ko04151//PI3K-Akt signaling pathway; ko04612//Antigen processing and presentation
Multiflorum_1-4k_c81782_f1p25_1852	K00029(E1.1.1.40, maeB)	ko00710//Carbon fixation in photosynthetic organisms; ko01200//Carbon metabolism; ko00620//Pyruvate metabolism
Multiflorum_1-4k_c576707_f1p0_1419	K08054(CANX)	ko04612//Antigen processing and presentation; ko04141//Protein processing in endoplasmic reticulum; ko04918//Thyroid hormone synthesis; ko05166//HTLV-I infection; ko04145//Phagosome
Multiflorum_3-10k_c31510_f1p1149_6867	K01535(E3.6.3.6)	ko00190//Oxidative phosphorylation
Multiflorum_3-10k_c41193_f1p24_3884	K14802(DRS2, ATP8A)	-
Multiflorum_3-10k_c38937_f1p499_3505	K00033(PGD, gnd)	ko01200//Carbon metabolism; ko00480//Glutathione metabolism; ko00030//Pentose phosphate pathway
Multiflorum_1-4k_c451214_f1p8_1036	K08967(mtnD, mtnZ, ADI1)	ko00270//Cysteine and methionine metabolism
Multiflorum_1-4k_c4471_f1p8_1503	K09489(HSPA4)	ko04612//Antigen processing and presentation
Multiflorum_1-4k_c126391_f2p5_1127	K00799(GST, gst)	ko00982//Drug metabolism - cytochrome P450; ko00480//Glutathione metabolism; ko05204//Chemical carcinogenesis; ko00980//Metabolism of xenobiotics by cytochrome P450
Multiflorum_1-4k_c463458_f1p8_2439	K04079(htpG, HSP90A)	ko04914//Progesterone-mediated oocyte maturation; ko04915//Estrogen signaling pathway; ko04621//NOD-like receptor signaling pathway; ko04141//Protein processing in endoplasmic reticulum; ko05215//Prostate cancer; ko04626//Plant-pathogen interaction; ko05200//Pathways in cancer; ko04151//PI3K-Akt signaling pathway; ko04612//Antigen processing and presentation
Multiflorum_3-10k_c29519_f1p30_3560	K17686(copA, ATP7)	-
Multiflorum_3-10k_c78791_f1p72_4339	K09496(CCT4)	-
Multiflorum_1-4k_c435518_f6p20_1085	K13993(HSP20)	ko04141//Protein processing in endoplasmic reticulum
Multiflorum_1-4k_c565075_f1p0_1253	K00789(metK)	ko01230//Biosynthesis of amino acids; ko00270//Cysteine and methionine metabolism
Multiflorum_1-4k_c235374_f1p22_2534	K03283(HSPA1_8)	ko05145//Toxoplasmosis; ko05134//Legionellosis; ko04010//MAPK signaling pathway; ko04915//Estrogen signaling pathway; ko04141//Protein processing in endoplasmic reticulum; ko03040//Spliceosome; ko05162//Measles; ko05164//Influenza A; ko04612//Antigen processing and presentation; ko05169//Epstein-Barr virus infection; ko04144//Endocytosis
Multiflorum_1-4k_c47292_f2p26_1379	K01738(cysK)	ko01200//Carbon metabolism; ko01230//Biosynthesis of amino acids; ko00270//Cysteine and methionine metabolism; ko00920//Sulfur metabolism
Multiflorum_3-10k_c97052_f1p38_689	K05907(APR)	ko00920//Sulfur metabolism
Multiflorum_1-4k_c413698_f1p9_1558	K14498(SNRK2)	ko04075//Plant hormone signal transduction
Multiflorum_1-4k_c307950_f1p212_1969	K04079(htpG, HSP90A)	ko04914//Progesterone-mediated oocyte maturation; ko04915//Estrogen signaling pathway; ko04621//NOD-like receptor signaling pathway; ko04141//Protein processing in endoplasmic reticulum; ko05215//Prostate cancer; ko04626//Plant-pathogen interaction; ko05200//Pathways in cancer; ko04151//PI3K-Akt signaling pathway; ko04612//Antigen processing and presentation
Multiflorum_1-4k_c369018_f1p13_1530	K18080(TNS)	-
Multiflorum_3-10k_c118539_f1p200_595	K00815(TAT)	ko00400//Phenylalanine, tyrosine and tryptophan biosynthesis; ko00130//Ubiquinone and other terpenoid-quinone biosynthesis; ko00950//Isoquinoline alkaloid biosynthesis; ko00350//Tyrosine metabolism; ko01230//Biosynthesis of amino acids; ko00401//Novobiocin biosynthesis; ko00960//Tropane, piperidine and pyridine alkaloid biosynthesis; ko00270//Cysteine and methionine metabolism; ko00360//Phenylala…
Multiflorum_1-4k_c21263_f1p32_1913	K03283(HSPA1_8)	ko05145//Toxoplasmosis; ko05134//Legionellosis; ko04010//MAPK signaling pathway; ko04915//Estrogen signaling pathway; ko04141//Protein processing in endoplasmic reticulum; ko03040//Spliceosome; ko05162//Measles; ko05164//Influenza A; ko04612//Antigen processing and presentation; ko05169//Epstein-Barr virus infection; ko04144//Endocytosis
Multiflorum_1-4k_c273416_f1p7_1227	K14486(K14486, ARF)	ko04075//Plant hormone signal transduction
Multiflorum_3-10k_c101501_f1p126_2356	K00128(E1.2.1.3)	ko00561//Glycerolipid metabolism; ko00071//Fatty acid degradation; ko00380//Tryptophan metabolism; ko00310//Lysine degradation; ko00040//Pentose and glucuronate interconversions; ko00410//beta-Alanine metabolism; ko00340//Histidine metabolism; ko00620//Pyruvate metabolism; ko00330//Arginine and proline metabolism; ko00903//Limonene and pinene degradation; ko00280//Valine, leucine and isoleucine d…
Multiflorum_1-4k_c517278_f29p59_1438	K09422(MYBP)	-
Multiflorum_3-10k_c32252_f1p41_1621	K01681(ACO, acnA)	ko01200//Carbon metabolism; ko00630//Glyoxylate and dicarboxylate metabolism; ko00020//Citrate cycle (TCA cycle); ko00720//Carbon fixation pathways in prokaryotes; ko01210//2-Oxocarboxylic acid metabolism; ko01230//Biosynthesis of amino acids
Multiflorum_1-4k_c517703_f18p29_2023	K03283(HSPA1_8)	ko05145//Toxoplasmosis; ko05134//Legionellosis; ko04010//MAPK signaling pathway; ko04915//Estrogen signaling pathway; ko04141//Protein processing in endoplasmic reticulum; ko03040//Spliceosome; ko05162//Measles; ko05164//Influenza A; ko04612//Antigen processing and presentation; ko05169//Epstein-Barr virus infection; ko04144//Endocytosis
Multiflorum_3-10k_c17218_f1p5_883	K17893(AOX1, AOX2)	-
Multiflorum_3-10k_c105346_f2p79_3518	K10661(MARCH6, DOA10)	ko04141//Protein processing in endoplasmic reticulum
Multiflorum_1-4k_c265135_f1p42_3631	K03066(PSMC5, RPT6)	ko05169//Epstein-Barr virus infection; ko03050//Proteasome
Multiflorum_1-4k_c153993_f1p48_1841	K08054(CANX)	ko04612//Antigen processing and presentation; ko04141//Protein processing in endoplasmic reticulum; ko04918//Thyroid hormone synthesis; ko05166//HTLV-I infection; ko04145//Phagosome
Multiflorum_3-10k_c45107_f1p230_3373	K03283(HSPA1_8)	ko05145//Toxoplasmosis; ko05134//Legionellosis; ko04010//MAPK signaling pathway; ko04915//Estrogen signaling pathway; ko04141//Protein processing in endoplasmic reticulum; ko03040//Spliceosome; ko05162//Measles; ko05164//Influenza A; ko04612//Antigen processing and presentation; ko05169//Epstein-Barr virus infection; ko04144//Endocytosis
Multiflorum_1-4k_c64813_f3p16_1391	K01025(E2.8.2.-)	-
Multiflorum_1-4k_c63092_f1p25_3015	K03695(clpB)	-
Multiflorum_1-4k_c567669_f1p15_895	K10577(UBE2I, UBC9)	ko04120//Ubiquitin mediated proteolysis; ko03013//RNA transport; ko05206//MicroRNAs in cancer; ko04064//NF-kappa B signaling pathway
Multiflorum_3-10k_c3430_f1p164_3914	K09489(HSPA4)	ko04612//Antigen processing and presentation
Multiflorum_1-4k_c431286_f1p0_1242	K18054(IDS3_2)	-
Multiflorum_1-4k_c28109_f2p11_1911	K05391(CNGF)	ko04626//Plant-pathogen interaction
Multiflorum_1-4k_c45152_f1p16_1743	K01648(ACLY)	ko00020//Citrate cycle (TCA cycle); ko00720//Carbon fixation pathways in prokaryotes
Multiflorum_1-4k_c463680_f3p5_1229	K02941(RP-LP0, RPLP0)	ko03010//Ribosome
Multiflorum_1-4k_c186004_f2p18_1741	K03262(EIF5)	ko03013//RNA transport
Multiflorum_3-10k_c109313_f1p33_890	K00799(GST, gst)	ko00982//Drug metabolism - cytochrome P450; ko00480//Glutathione metabolism; ko05204//Chemical carcinogenesis; ko00980//Metabolism of xenobiotics by cytochrome P450
Multiflorum_1-4k_c563997_f1p10_945	K00487(CYP73A)	ko00940//Phenylpropanoid biosynthesis; ko00945//Stilbenoid, diarylheptanoid and gingerol biosynthesis; ko00941//Flavonoid biosynthesis; ko01220//Degradation of aromatic compounds; ko00360//Phenylalanine metabolism
Multiflorum_1-4k_c42130_f4p7_1501	K06269(PPP1C)	ko03015//mRNA surveillance pathway; ko04810//Regulation of actin cytoskeleton; ko05031//Amphetamine addiction; ko05205//Proteoglycans in cancer; ko04728//Dopaminergic synapse; ko04750//Inflammatory mediator regulation of TRP channels; ko04114//Oocyte meiosis; ko04720//Long-term potentiation; ko05034//Alcoholism; ko04261//Adrenergic signaling in cardiomyocytes; ko04390//Hippo signaling pathway; ko…
Multiflorum_3-10k_c92505_f4p83_949	K00799(GST, gst)	ko00982//Drug metabolism - cytochrome P450; ko00480//Glutathione metabolism; ko05204//Chemical carcinogenesis; ko00980//Metabolism of xenobiotics by cytochrome P450
Multiflorum_1-4k_c226909_f1p23_2130	K00799(GST, gst)	ko00982//Drug metabolism - cytochrome P450; ko00480//Glutathione metabolism; ko05204//Chemical carcinogenesis; ko00980//Metabolism of xenobiotics by cytochrome P450
Multiflorum_1-4k_c515799_f11p121_2138	K09571(FKBP4_5)	ko04915//Estrogen signaling pathway
Multiflorum_1-4k_c515265_f5p39_1664	K03695(clpB)	-
Multiflorum_3-10k_c44893_f1p20_3625	K00454(LOX2S)	ko00591//Linoleic acid metabolism; ko00592//alpha-Linolenic acid metabolism
Multiflorum_1-4k_c460010_f40p25_1841	K13201(TIA1, TIAL1)	-
Multiflorum_1-4k_c348540_f2p70_1571	K03283(HSPA1_8)	ko05145//Toxoplasmosis; ko05134//Legionellosis; ko04010//MAPK signaling pathway; ko04915//Estrogen signaling pathway; ko04141//Protein processing in endoplasmic reticulum; ko03040//Spliceosome; ko05162//Measles; ko05164//Influenza A; ko04612//Antigen processing and presentation; ko05169//Epstein-Barr virus infection; ko04144//Endocytosis
Multiflorum_3-10k_c79326_f1p55_7113	K03879(ND2)	ko00190//Oxidative phosphorylation; ko05012//Parkinson's disease
Multiflorum_1-4k_c419004_f1p65_2309	K03283(HSPA1_8)	ko05145//Toxoplasmosis; ko05134//Legionellosis; ko04010//MAPK signaling pathway; ko04915//Estrogen signaling pathway; ko04141//Protein processing in endoplasmic reticulum; ko03040//Spliceosome; ko05162//Measles; ko05164//Influenza A; ko04612//Antigen processing and presentation; ko05169//Epstein-Barr virus infection; ko04144//Endocytosis
Multiflorum_1-4k_c360983_f1p7_1151	K04079(htpG, HSP90A)	ko04914//Progesterone-mediated oocyte maturation; ko04915//Estrogen signaling pathway; ko04621//NOD-like receptor signaling pathway; ko04141//Protein processing in endoplasmic reticulum; ko05215//Prostate cancer; ko04626//Plant-pathogen interaction; ko05200//Pathways in cancer; ko04151//PI3K-Akt signaling pathway; ko04612//Antigen processing and presentation
Multiflorum_1-4k_c574938_f1p0_1188	K13064(PTAL)	ko00940//Phenylpropanoid biosynthesis; ko00360//Phenylalanine metabolism
Multiflorum_1-4k_c315401_f2p1_1346	K03283(HSPA1_8)	ko05145//Toxoplasmosis; ko05134//Legionellosis; ko04010//MAPK signaling pathway; ko04915//Estrogen signaling pathway; ko04141//Protein processing in endoplasmic reticulum; ko03040//Spliceosome; ko05162//Measles; ko05164//Influenza A; ko04612//Antigen processing and presentation; ko05169//Epstein-Barr virus infection; ko04144//Endocytosis
Multiflorum_1-4k_c139238_f1p0_1358	K00033(PGD, gnd)	ko01200//Carbon metabolism; ko00480//Glutathione metabolism; ko00030//Pentose phosphate pathway
Multiflorum_1-4k_c185517_f1p39_1399	K05894(E1.3.1.42)	ko00592//alpha-Linolenic acid metabolism
Multiflorum_1-4k_c38585_f2p19_1889	K13495(CISZOG)	ko00908//Zeatin biosynthesis
Multiflorum_3-10k_c20673_f1p2_3449	K10999(CESA)	-
Multiflorum_3-10k_c83323_f1p397_4493	K10999(CESA)	-
Multiflorum_1-4k_c568620_f1p0_1179	K18054(IDS3_2)	-
Multiflorum_1-4k_c262578_f2p13_1529	K03695(clpB)	-
Multiflorum_1-4k_c517279_f6p58_1000	K13993(HSP20)	ko04141//Protein processing in endoplasmic reticulum
Multiflorum_1-4k_c563108_f1p6_993	K05349(bglX)	ko00940//Phenylpropanoid biosynthesis; ko00460//Cyanoamino acid metabolism; ko00500//Starch and sucrose metabolism
Multiflorum_1-4k_c485989_f1p0_1780	K04079(htpG, HSP90A)	ko04914//Progesterone-mediated oocyte maturation; ko04915//Estrogen signaling pathway; ko04621//NOD-like receptor signaling pathway; ko04141//Protein processing in endoplasmic reticulum; ko05215//Prostate cancer; ko04626//Plant-pathogen interaction; ko05200//Pathways in cancer; ko04151//PI3K-Akt signaling pathway; ko04612//Antigen processing and presentation
Multiflorum_1-4k_c214034_f3p0_1542	K13064(PTAL)	ko00940//Phenylpropanoid biosynthesis; ko00360//Phenylalanine metabolism
Multiflorum_1-4k_c48309_f1p5_2135	K09489(HSPA4)	ko04612//Antigen processing and presentation
Multiflorum_1-4k_c41900_f1p12_1218	K00430(E1.11.1.7)	ko00940//Phenylpropanoid biosynthesis; ko00360//Phenylalanine metabolism
Multiflorum_1-4k_c351731_f15p21_1764	K05907(APR)	ko00920//Sulfur metabolism
Multiflorum_1-4k_c462622_f2p0_1263	K02941(RP-LP0, RPLP0)	ko03010//Ribosome
Multiflorum_3-10k_c21679_f1p440_3312	K00012(UGDH, ugd)	ko00040//Pentose and glucuronate interconversions; ko00520//Amino sugar and nucleotide sugar metabolism; ko00053//Ascorbate and aldarate metabolism; ko00500//Starch and sucrose metabolism
Multiflorum_1-4k_c46880_f1p92_1514	K10355(ACTF)	-
Multiflorum_1-4k_c307697_f1p0_2662	K14006(SEC23)	ko04141//Protein processing in endoplasmic reticulum
Multiflorum_1-4k_c191214_f1p7_1168	K14945(QKI)	-
Multiflorum_1-4k_c570255_f1p0_2210	K03283(HSPA1_8)	ko05145//Toxoplasmosis; ko05134//Legionellosis; ko04010//MAPK signaling pathway; ko04915//Estrogen signaling pathway; ko04141//Protein processing in endoplasmic reticulum; ko03040//Spliceosome; ko05162//Measles; ko05164//Influenza A; ko04612//Antigen processing and presentation; ko05169//Epstein-Barr virus infection; ko04144//Endocytosis
Multiflorum_1-4k_c490003_f2p5_1654	K00549(metE)	ko01230//Biosynthesis of amino acids; ko00270//Cysteine and methionine metabolism; ko00450//Selenocompound metabolism
Multiflorum_1-4k_c403888_f3p9_1793	K00487(CYP73A)	ko00940//Phenylpropanoid biosynthesis; ko00945//Stilbenoid, diarylheptanoid and gingerol biosynthesis; ko00941//Flavonoid biosynthesis; ko01220//Degradation of aromatic compounds; ko00360//Phenylalanine metabolism
Multiflorum_1-4k_c498921_f2p8_1118	K09872(PIP)	-
Multiflorum_3-10k_c50223_f1p106_2251	K03283(HSPA1_8)	ko05145//Toxoplasmosis; ko05134//Legionellosis; ko04010//MAPK signaling pathway; ko04915//Estrogen signaling pathway; ko04141//Protein processing in endoplasmic reticulum; ko03040//Spliceosome; ko05162//Measles; ko05164//Influenza A; ko04612//Antigen processing and presentation; ko05169//Epstein-Barr virus infection; ko04144//Endocytosis
Multiflorum_3-10k_c106744_f1p314_1074	K03283(HSPA1_8)	ko05145//Toxoplasmosis; ko05134//Legionellosis; ko04010//MAPK signaling pathway; ko04915//Estrogen signaling pathway; ko04141//Protein processing in endoplasmic reticulum; ko03040//Spliceosome; ko05162//Measles; ko05164//Influenza A; ko04612//Antigen processing and presentation; ko05169//Epstein-Barr virus infection; ko04144//Endocytosis
Multiflorum_1-4k_c66281_f1p5_2788	K03234(EEF2)	-
Multiflorum_1-4k_c576532_f1p0_855	K13993(HSP20)	ko04141//Protein processing in endoplasmic reticulum
Multiflorum_1-4k_c484576_f1p4_2248	K03695(clpB)	-
Multiflorum_1-4k_c194575_f1p22_2905	K03283(HSPA1_8)	ko05145//Toxoplasmosis; ko05134//Legionellosis; ko04010//MAPK signaling pathway; ko04915//Estrogen signaling pathway; ko04141//Protein processing in endoplasmic reticulum; ko03040//Spliceosome; ko05162//Measles; ko05164//Influenza A; ko04612//Antigen processing and presentation; ko05169//Epstein-Barr virus infection; ko04144//Endocytosis
Multiflorum_1-4k_c564616_f1p24_904	K02989(RP-S5e, RPS5)	ko03010//Ribosome
Multiflorum_1-4k_c459619_f72p38_1489	K00430(E1.11.1.7)	ko00940//Phenylpropanoid biosynthesis; ko00360//Phenylalanine metabolism
Multiflorum_1-4k_c372706_f3p3_2388	K00695(E2.4.1.13)	ko00500//Starch and sucrose metabolism
Multiflorum_1-4k_c565447_f1p0_1427	K08770(UBC)	ko03320//PPAR signaling pathway
Multiflorum_1-4k_c565732_f1p0_1269	K07374(TUBA)	ko04540//Gap junction; ko05130//Pathogenic Escherichia coli infection; ko04145//Phagosome
Multiflorum_1-4k_c465254_f1p53_1455	K01025(E2.8.2.-)	-
Multiflorum_1-4k_c562326_f1p9_863	K00799(GST, gst)	ko00982//Drug metabolism - cytochrome P450; ko00480//Glutathione metabolism; ko05204//Chemical carcinogenesis; ko00980//Metabolism of xenobiotics by cytochrome P450
Multiflorum_1-4k_c181917_f1p13_1233	K06890(K06890)	-
Multiflorum_1-4k_c415039_f1p17_1256	K05894(E1.3.1.42)	ko00592//alpha-Linolenic acid metabolism
Multiflorum_1-4k_c403873_f13p3_1974	K16054(DEP1)	ko00270//Cysteine and methionine metabolism
Multiflorum_1-4k_c179183_f1p17_1253	K13993(HSP20)	ko04141//Protein processing in endoplasmic reticulum
Multiflorum_1-4k_c141285_f2p19_1353	K18080(TNS)	-
Multiflorum_1-4k_c24929_f1p29_2305	K02866(RP-L10e, RPL10)	ko03010//Ribosome
Multiflorum_1-4k_c360217_f1p112_1366	K05894(E1.3.1.42)	ko00592//alpha-Linolenic acid metabolism
Multiflorum_1-4k_c516873_f7p60_1381	K13379(RGP, UTM)	-
Multiflorum_1-4k_c517008_f1p36_1048	K00799(GST, gst)	ko00982//Drug metabolism - cytochrome P450; ko00480//Glutathione metabolism; ko05204//Chemical carcinogenesis; ko00980//Metabolism of xenobiotics by cytochrome P450
Multiflorum_1-4k_c544575_f1p28_1171	K01115(PLD1_2)	ko00564//Glycerophospholipid metabolism; ko04144//Endocytosis; ko00565//Ether lipid metabolism; ko04912//GnRH signaling pathway; ko04666//Fc gamma R-mediated phagocytosis; ko04014//Ras signaling pathway; ko04724//Glutamatergic synapse
Multiflorum_1-4k_c430940_f1p27_1189	K01025(E2.8.2.-)	-
Multiflorum_1-4k_c73828_f1p16_1111	K00799(GST, gst)	ko00982//Drug metabolism - cytochrome P450; ko00480//Glutathione metabolism; ko05204//Chemical carcinogenesis; ko00980//Metabolism of xenobiotics by cytochrome P450
Multiflorum_1-4k_c497201_f1p3_2232	K09490(HSPA5, BIP)	ko04918//Thyroid hormone synthesis; ko04141//Protein processing in endoplasmic reticulum; ko05020//Prion diseases; ko03060//Protein export
Multiflorum_1-4k_c455138_f1p4_1588	K00789(metK)	ko01230//Biosynthesis of amino acids; ko00270//Cysteine and methionine metabolism
Multiflorum_1-4k_c352471_f18p14_1076	K06890(K06890)	-
Multiflorum_1-4k_c572337_f1p15_821	K13993(HSP20)	ko04141//Protein processing in endoplasmic reticulum
Multiflorum_3-10k_c14892_f1p37_1254	K06890(K06890)	-
Multiflorum_1-4k_c566085_f1p0_1033	K00487(CYP73A)	ko00940//Phenylpropanoid biosynthesis; ko00945//Stilbenoid, diarylheptanoid and gingerol biosynthesis; ko00941//Flavonoid biosynthesis; ko01220//Degradation of aromatic compounds; ko00360//Phenylalanine metabolism
Multiflorum_1-4k_c92968_f1p8_1210	K09489(HSPA4)	ko04612//Antigen processing and presentation
Multiflorum_3-10k_c44846_f1p318_1914	K00789(metK)	ko01230//Biosynthesis of amino acids; ko00270//Cysteine and methionine metabolism
Multiflorum_1-4k_c463621_f5p9_2379	K04079(htpG, HSP90A)	ko04914//Progesterone-mediated oocyte maturation; ko04915//Estrogen signaling pathway; ko04621//NOD-like receptor signaling pathway; ko04141//Protein processing in endoplasmic reticulum; ko05215//Prostate cancer; ko04626//Plant-pathogen interaction; ko05200//Pathways in cancer; ko04151//PI3K-Akt signaling pathway; ko04612//Antigen processing and presentation
Multiflorum_1-4k_c163148_f1p20_981	K13993(HSP20)	ko04141//Protein processing in endoplasmic reticulum
Multiflorum_1-4k_c382774_f2p12_1086	K13993(HSP20)	ko04141//Protein processing in endoplasmic reticulum
Multiflorum_1-4k_c20451_f2p30_2174	K01193(E3.2.1.26, sacA)	ko00500//Starch and sucrose metabolism; ko00052//Galactose metabolism
Multiflorum_1-4k_c18545_f4p11_1389	K09872(PIP)	-
Multiflorum_3-10k_c59034_f1p201_3425	K14006(SEC23)	ko04141//Protein processing in endoplasmic reticulum
Multiflorum_1-4k_c301173_f20p51_1339	K01025(E2.8.2.-)	-
Multiflorum_1-4k_c122112_f2p11_1707	K01530(E3.6.3.1)	-
Multiflorum_1-4k_c357333_f2p6_1327	K03283(HSPA1_8)	ko05145//Toxoplasmosis; ko05134//Legionellosis; ko04010//MAPK signaling pathway; ko04915//Estrogen signaling pathway; ko04141//Protein processing in endoplasmic reticulum; ko03040//Spliceosome; ko05162//Measles; ko05164//Influenza A; ko04612//Antigen processing and presentation; ko05169//Epstein-Barr virus infection; ko04144//Endocytosis
Multiflorum_3-10k_c20845_f4p4_3328	K01535(E3.6.3.6)	ko00190//Oxidative phosphorylation
Multiflorum_3-10k_c67406_f1p273_3613	K04079(htpG, HSP90A)	ko04914//Progesterone-mediated oocyte maturation; ko04915//Estrogen signaling pathway; ko04621//NOD-like receptor signaling pathway; ko04141//Protein processing in endoplasmic reticulum; ko05215//Prostate cancer; ko04626//Plant-pathogen interaction; ko05200//Pathways in cancer; ko04151//PI3K-Akt signaling pathway; ko04612//Antigen processing and presentation
Multiflorum_1-4k_c215656_f2p17_1569	K13495(CISZOG)	ko00908//Zeatin biosynthesis
Multiflorum_1-4k_c93285_f1p6_1345	K01025(E2.8.2.-)	-
Multiflorum_1-4k_c381925_f4p4_1310	K00083(E1.1.1.195)	ko00940//Phenylpropanoid biosynthesis
Multiflorum_1-4k_c567709_f1p15_956	K09503(DNAJA2)	ko04141//Protein processing in endoplasmic reticulum
Multiflorum_3-10k_c111675_f3p211_901	K13993(HSP20)	ko04141//Protein processing in endoplasmic reticulum
Multiflorum_1-4k_c436595_f2p11_1130	K02731(PSMA7)	ko03050//Proteasome
Multiflorum_1-4k_c514399_f17p42_1047	K13993(HSP20)	ko04141//Protein processing in endoplasmic reticulum
Multiflorum_1-4k_c103991_f1p6_1101	K00799(GST, gst)	ko00982//Drug metabolism - cytochrome P450; ko00480//Glutathione metabolism; ko05204//Chemical carcinogenesis; ko00980//Metabolism of xenobiotics by cytochrome P450
Multiflorum_1-4k_c276846_f2p0_1660	K08770(UBC)	ko03320//PPAR signaling pathway
Multiflorum_1-4k_c572102_f1p0_1777	K08054(CANX)	ko04612//Antigen processing and presentation; ko04141//Protein processing in endoplasmic reticulum; ko04918//Thyroid hormone synthesis; ko05166//HTLV-I infection; ko04145//Phagosome
Multiflorum_1-4k_c462620_f1p6_1426	K05349(bglX)	ko00940//Phenylpropanoid biosynthesis; ko00460//Cyanoamino acid metabolism; ko00500//Starch and sucrose metabolism
Multiflorum_3-10k_c6549_f1p33_6075	K14792(RRP5, PDCD11)	-
Multiflorum_1-4k_c480190_f1p3_1763	K09539(DNAJC19)	-
Multiflorum_1-4k_c576602_f1p0_1364	K03283(HSPA1_8)	ko05145//Toxoplasmosis; ko05134//Legionellosis; ko04010//MAPK signaling pathway; ko04915//Estrogen signaling pathway; ko04141//Protein processing in endoplasmic reticulum; ko03040//Spliceosome; ko05162//Measles; ko05164//Influenza A; ko04612//Antigen processing and presentation; ko05169//Epstein-Barr virus infection; ko04144//Endocytosis
Multiflorum_1-4k_c332000_f1p20_1100	K04079(htpG, HSP90A)	ko04914//Progesterone-mediated oocyte maturation; ko04915//Estrogen signaling pathway; ko04621//NOD-like receptor signaling pathway; ko04141//Protein processing in endoplasmic reticulum; ko05215//Prostate cancer; ko04626//Plant-pathogen interaction; ko05200//Pathways in cancer; ko04151//PI3K-Akt signaling pathway; ko04612//Antigen processing and presentation
Multiflorum_1-4k_c223053_f1p13_1248	K03695(clpB)	-
Multiflorum_1-4k_c256928_f6p52_2432	K03695(clpB)	-
Multiflorum_1-4k_c163175_f3p9_1666	K07374(TUBA)	ko04540//Gap junction; ko05130//Pathogenic Escherichia coli infection; ko04145//Phagosome
Multiflorum_1-4k_c131595_f1p9_1017	K03013(RPB5, POLR2E)	ko03020//RNA polymerase; ko05016//Huntington's disease; ko04623//Cytosolic DNA-sensing pathway; ko00230//Purine metabolism; ko00240//Pyrimidine metabolism; ko05169//Epstein-Barr virus infection
Multiflorum_1-4k_c211434_f2p6_1432	K11982(RNF115_126)	-
Multiflorum_1-4k_c434514_f1p30_2121	K00294(E1.2.1.88)	ko00250//Alanine, aspartate and glutamate metabolism; ko00330//Arginine and proline metabolism
Multiflorum_1-4k_c82069_f1p5_1208	K09489(HSPA4)	ko04612//Antigen processing and presentation
Multiflorum_3-10k_c38400_f5p1_3361	K01535(E3.6.3.6)	ko00190//Oxidative phosphorylation
Multiflorum_3-10k_c27957_f1p105_4078	K12830(SF3B3, SAP130, RSE1)	ko03040//Spliceosome
Multiflorum_1-4k_c517325_f82p36_1812	K12355(REF1)	ko00940//Phenylpropanoid biosynthesis
Multiflorum_3-10k_c84401_f1p82_3676	K14409(SMG7, EST1C)	ko03015//mRNA surveillance pathway
Multiflorum_1-4k_c31594_f1p13_1089	K06890(K06890)	-
Multiflorum_3-10k_c92776_f3p295_738	K13993(HSP20)	ko04141//Protein processing in endoplasmic reticulum
Multiflorum_1-4k_c436363_f3p6_2062	K09828(DHCR24)	ko00100//Steroid biosynthesis
Multiflorum_3-10k_c46031_f1p97_6936	K11000(CALS)	-
Multiflorum_1-4k_c146997_f1p4_1637	K03680(EIF2B4)	ko03013//RNA transport
Multiflorum_3-10k_c22470_f1p60_3641	K12619(XRN2, RAT1)	ko03008//Ribosome biogenesis in eukaryotes; ko03018//RNA degradation
Multiflorum_1-4k_c462809_f2p12_1699	K17686(copA, ATP7)	-
Multiflorum_1-4k_c12061_f3p24_1322	K11975(RNF144)	-
Multiflorum_1-4k_c24827_f7p11_2079	K09489(HSPA4)	ko04612//Antigen processing and presentation
Multiflorum_1-4k_c29025_f4p9_1261	K01025(E2.8.2.-)	-
Multiflorum_1-4k_c48062_f1p6_1973	K08770(UBC)	ko03320//PPAR signaling pathway
Multiflorum_3-10k_c15062_f1p234_1845	K00487(CYP73A)	ko00940//Phenylpropanoid biosynthesis; ko00945//Stilbenoid, diarylheptanoid and gingerol biosynthesis; ko00941//Flavonoid biosynthesis; ko01220//Degradation of aromatic compounds; ko00360//Phenylalanine metabolism
Multiflorum_1-4k_c494181_f1p20_2554	K13064(PTAL)	ko00940//Phenylpropanoid biosynthesis; ko00360//Phenylalanine metabolism
Multiflorum_1-4k_c187596_f2p12_2304	K08770(UBC)	ko03320//PPAR signaling pathway
Multiflorum_3-10k_c12572_f1p18_4433	K14780(DHX37, DHR1)	-
Multiflorum_1-4k_c217452_f1p12_1226	K00549(metE)	ko01230//Biosynthesis of amino acids; ko00270//Cysteine and methionine metabolism; ko00450//Selenocompound metabolism
Multiflorum_1-4k_c83188_f1p9_1707	K18080(TNS)	-
Multiflorum_1-4k_c7742_f1p14_1301	K00234(SDHA, SDH1)	ko05012//Parkinson's disease; ko05016//Huntington's disease; ko01200//Carbon metabolism; ko00190//Oxidative phosphorylation; ko04932//Non-alcoholic fatty liver disease (NAFLD); ko05010//Alzheimer's disease; ko00020//Citrate cycle (TCA cycle)
Multiflorum_1-4k_c512491_f1p17_1241	K05953(E2.5.1.43)	-
Multiflorum_1-4k_c373152_f1p0_1978	K08054(CANX)	ko04612//Antigen processing and presentation; ko04141//Protein processing in endoplasmic reticulum; ko04918//Thyroid hormone synthesis; ko05166//HTLV-I infection; ko04145//Phagosome
Multiflorum_3-10k_c51779_f2p153_905	K13993(HSP20)	ko04141//Protein processing in endoplasmic reticulum
Multiflorum_1-4k_c566255_f1p31_824	K13993(HSP20)	ko04141//Protein processing in endoplasmic reticulum
Multiflorum_1-4k_c576598_f1p17_941	K00799(GST, gst)	ko00982//Drug metabolism - cytochrome P450; ko00480//Glutathione metabolism; ko05204//Chemical carcinogenesis; ko00980//Metabolism of xenobiotics by cytochrome P450
Multiflorum_1-4k_c572329_f1p0_1115	K18054(IDS3_2)	-
Multiflorum_1-4k_c78051_f30p35_2279	K03283(HSPA1_8)	ko05145//Toxoplasmosis; ko05134//Legionellosis; ko04010//MAPK signaling pathway; ko04915//Estrogen signaling pathway; ko04141//Protein processing in endoplasmic reticulum; ko03040//Spliceosome; ko05162//Measles; ko05164//Influenza A; ko04612//Antigen processing and presentation; ko05169//Epstein-Barr virus infection; ko04144//Endocytosis
Multiflorum_3-10k_c10305_f1p93_4688	K03265(ETF1, ERF1)	ko03015//mRNA surveillance pathway
Multiflorum_1-4k_c433914_f1p8_1350	K00799(GST, gst)	ko00982//Drug metabolism - cytochrome P450; ko00480//Glutathione metabolism; ko05204//Chemical carcinogenesis; ko00980//Metabolism of xenobiotics by cytochrome P450
Multiflorum_1-4k_c40373_f2p8_1739	K13993(HSP20)	ko04141//Protein processing in endoplasmic reticulum
Multiflorum_1-4k_c45507_f4p9_1861	K03283(HSPA1_8)	ko05145//Toxoplasmosis; ko05134//Legionellosis; ko04010//MAPK signaling pathway; ko04915//Estrogen signaling pathway; ko04141//Protein processing in endoplasmic reticulum; ko03040//Spliceosome; ko05162//Measles; ko05164//Influenza A; ko04612//Antigen processing and presentation; ko05169//Epstein-Barr virus infection; ko04144//Endocytosis
Multiflorum_1-4k_c99437_f1p2_1009	K18080(TNS)	-
Multiflorum_3-10k_c60402_f2p65_2290	K01648(ACLY)	ko00020//Citrate cycle (TCA cycle); ko00720//Carbon fixation pathways in prokaryotes
Multiflorum_3-10k_c18151_f11p0_3377	K01535(E3.6.3.6)	ko00190//Oxidative phosphorylation
Multiflorum_1-4k_c10569_f3p10_2116	K01535(E3.6.3.6)	ko00190//Oxidative phosphorylation
Multiflorum_1-4k_c150231_f1p8_1315	K12817(PRPF18, PRP18)	ko03040//Spliceosome
Multiflorum_3-10k_c65847_f1p77_4947	K10706(SETX, ALS4)	-
Multiflorum_3-10k_c99583_f3p113_3320	K01535(E3.6.3.6)	ko00190//Oxidative phosphorylation
Multiflorum_3-10k_c65102_f1p4_1367	K12817(PRPF18, PRP18)	ko03040//Spliceosome
Multiflorum_1-4k_c191519_f1p5_1586	K07374(TUBA)	ko04540//Gap junction; ko05130//Pathogenic Escherichia coli infection; ko04145//Phagosome
Multiflorum_1-4k_c504679_f4p23_1038	K13993(HSP20)	ko04141//Protein processing in endoplasmic reticulum
Multiflorum_1-4k_c46714_f1p18_2177	K03283(HSPA1_8)	ko05145//Toxoplasmosis; ko05134//Legionellosis; ko04010//MAPK signaling pathway; ko04915//Estrogen signaling pathway; ko04141//Protein processing in endoplasmic reticulum; ko03040//Spliceosome; ko05162//Measles; ko05164//Influenza A; ko04612//Antigen processing and presentation; ko05169//Epstein-Barr virus infection; ko04144//Endocytosis
Multiflorum_3-10k_c57649_f2p35_3649	K11593(ELF2C)	-
Multiflorum_1-4k_c560359_f1p0_2059	K09490(HSPA5, BIP)	ko04918//Thyroid hormone synthesis; ko04141//Protein processing in endoplasmic reticulum; ko05020//Prion diseases; ko03060//Protein export
Multiflorum_1-4k_c576062_f1p31_853	K13993(HSP20)	ko04141//Protein processing in endoplasmic reticulum
Multiflorum_1-4k_c513487_f1p24_1056	K06890(K06890)	-
Multiflorum_1-4k_c29661_f1p4_2667	K03695(clpB)	-
Multiflorum_1-4k_c7836_f2p8_1338	K13993(HSP20)	ko04141//Protein processing in endoplasmic reticulum
Multiflorum_1-4k_c518127_f4p55_1736	K17609(NXN)	-
Multiflorum_3-10k_c72005_f3p179_745	K13993(HSP20)	ko04141//Protein processing in endoplasmic reticulum
Multiflorum_1-4k_c208861_f1p48_1020	K09490(HSPA5, BIP)	ko04918//Thyroid hormone synthesis; ko04141//Protein processing in endoplasmic reticulum; ko05020//Prion diseases; ko03060//Protein export
Multiflorum_3-10k_c94594_f1p136_792	K13993(HSP20)	ko04141//Protein processing in endoplasmic reticulum
Multiflorum_1-4k_c20427_f3p17_1469	K03037(PSMD6, RPN7)	ko05169//Epstein-Barr virus infection; ko03050//Proteasome
Multiflorum_3-10k_c54688_f1p40_841	K13993(HSP20)	ko04141//Protein processing in endoplasmic reticulum
Multiflorum_1-4k_c65362_f1p40_1981	K01115(PLD1_2)	ko00564//Glycerophospholipid metabolism; ko04144//Endocytosis; ko00565//Ether lipid metabolism; ko04912//GnRH signaling pathway; ko04666//Fc gamma R-mediated phagocytosis; ko04014//Ras signaling pathway; ko04724//Glutamatergic synapse
Multiflorum_1-4k_c361374_f1p8_2098	K03347(CUL1, CDC53)	ko05168//Herpes simplex infection; ko04114//Oocyte meiosis; ko04141//Protein processing in endoplasmic reticulum; ko04110//Cell cycle; ko04350//TGF-beta signaling pathway; ko04120//Ubiquitin mediated proteolysis; ko04111//Cell cycle - yeast; ko04710//Circadian rhythm; ko04310//Wnt signaling pathway
Multiflorum_1-4k_c43785_f2p19_2502	K03695(clpB)	-
Multiflorum_3-10k_c83023_f1p133_1618	K00695(E2.4.1.13)	ko00500//Starch and sucrose metabolism
Multiflorum_1-4k_c255437_f19p42_1056	K13993(HSP20)	ko04141//Protein processing in endoplasmic reticulum
Multiflorum_3-10k_c80934_f1p40_3696	K14311(NUP188)	ko03013//RNA transport
Multiflorum_1-4k_c161897_f1p4_1785	K09489(HSPA4)	ko04612//Antigen processing and presentation
Multiflorum_1-4k_c116235_f1p41_1492	K04079(htpG, HSP90A)	ko04914//Progesterone-mediated oocyte maturation; ko04915//Estrogen signaling pathway; ko04621//NOD-like receptor signaling pathway; ko04141//Protein processing in endoplasmic reticulum; ko05215//Prostate cancer; ko04626//Plant-pathogen interaction; ko05200//Pathways in cancer; ko04151//PI3K-Akt signaling pathway; ko04612//Antigen processing and presentation
Multiflorum_1-4k_c177810_f1p12_1231	K05894(E1.3.1.42)	ko00592//alpha-Linolenic acid metabolism
Multiflorum_1-4k_c404469_f3p5_1187	K02941(RP-LP0, RPLP0)	ko03010//Ribosome
Multiflorum_1-4k_c559454_f2p0_1186	K18054(IDS3_2)	-
Multiflorum_3-10k_c4316_f1p199_3397	K04079(htpG, HSP90A)	ko04914//Progesterone-mediated oocyte maturation; ko04915//Estrogen signaling pathway; ko04621//NOD-like receptor signaling pathway; ko04141//Protein processing in endoplasmic reticulum; ko05215//Prostate cancer; ko04626//Plant-pathogen interaction; ko05200//Pathways in cancer; ko04151//PI3K-Akt signaling pathway; ko04612//Antigen processing and presentation
Multiflorum_3-10k_c53461_f1p3_1313	K12817(PRPF18, PRP18)	ko03040//Spliceosome
Multiflorum_1-4k_c435739_f2p1_1585	K03283(HSPA1_8)	ko05145//Toxoplasmosis; ko05134//Legionellosis; ko04010//MAPK signaling pathway; ko04915//Estrogen signaling pathway; ko04141//Protein processing in endoplasmic reticulum; ko03040//Spliceosome; ko05162//Measles; ko05164//Influenza A; ko04612//Antigen processing and presentation; ko05169//Epstein-Barr virus infection; ko04144//Endocytosis
Multiflorum_3-10k_c82892_f1p35_1479	K10046(GME)	ko00520//Amino sugar and nucleotide sugar metabolism; ko00053//Ascorbate and aldarate metabolism
Multiflorum_1-4k_c362789_f2p0_1654	K08770(UBC)	ko03320//PPAR signaling pathway
Multiflorum_1-4k_c409918_f1p4_2294	K03695(clpB)	-
Multiflorum_1-4k_c489710_f6p7_1062	K13993(HSP20)	ko04141//Protein processing in endoplasmic reticulum
Multiflorum_1-4k_c560120_f1p5_961	K18080(TNS)	-
Multiflorum_3-10k_c58946_f3p36_3398	K01535(E3.6.3.6)	ko00190//Oxidative phosphorylation
Multiflorum_1-4k_c3996_f5p19_1684	K13495(CISZOG)	ko00908//Zeatin biosynthesis
Multiflorum_1-4k_c560017_f1p0_1528	K05863(SLC25A4S, ANT)	ko05012//Parkinson's disease; ko04020//Calcium signaling pathway; ko05166//HTLV-I infection; ko05016//Huntington's disease
Multiflorum_3-10k_c68267_f1p38_6788	K09489(HSPA4)	ko04612//Antigen processing and presentation
Multiflorum_3-10k_c92468_f5p222_784	K13993(HSP20)	ko04141//Protein processing in endoplasmic reticulum
Multiflorum_1-4k_c282977_f2p10_1054	K13993(HSP20)	ko04141//Protein processing in endoplasmic reticulum
Multiflorum_3-10k_c30588_f1p250_1645	K00789(metK)	ko01230//Biosynthesis of amino acids; ko00270//Cysteine and methionine metabolism
Multiflorum_1-4k_c241011_f1p2_1090	K13993(HSP20)	ko04141//Protein processing in endoplasmic reticulum
Multiflorum_1-4k_c263925_f1p47_1290	K01025(E2.8.2.-)	-
Multiflorum_1-4k_c432463_f1p0_1501	K12196(VPS4)	ko04144//Endocytosis
Multiflorum_1-4k_c21240_f2p0_1666	K08770(UBC)	ko03320//PPAR signaling pathway
Multiflorum_1-4k_c464069_f2p6_2464	K04079(htpG, HSP90A)	ko04914//Progesterone-mediated oocyte maturation; ko04915//Estrogen signaling pathway; ko04621//NOD-like receptor signaling pathway; ko04141//Protein processing in endoplasmic reticulum; ko05215//Prostate cancer; ko04626//Plant-pathogen interaction; ko05200//Pathways in cancer; ko04151//PI3K-Akt signaling pathway; ko04612//Antigen processing and presentation
Multiflorum_1-4k_c146614_f1p87_1380	K05894(E1.3.1.42)	ko00592//alpha-Linolenic acid metabolism
Multiflorum_3-10k_c66098_f1p16_3420	K17302(COPB2, SEC27)	-
Multiflorum_1-4k_c60567_f2p50_2080	K13993(HSP20)	ko04141//Protein processing in endoplasmic reticulum
Multiflorum_1-4k_c373271_f1p53_1484	K01025(E2.8.2.-)	-
Multiflorum_1-4k_c265862_f1p53_1091	K09873(TIP)	-
Multiflorum_1-4k_c109620_f1p11_2193	K06174(ABCE1)	-
Multiflorum_1-4k_c275169_f1p21_2531	K03695(clpB)	-
Multiflorum_1-4k_c462129_f3p9_2908	K01535(E3.6.3.6)	ko00190//Oxidative phosphorylation
Multiflorum_3-10k_c111200_f19p74_3422	K01535(E3.6.3.6)	ko00190//Oxidative phosphorylation
Multiflorum_1-4k_c559911_f1p12_1877	K03283(HSPA1_8)	ko05145//Toxoplasmosis; ko05134//Legionellosis; ko04010//MAPK signaling pathway; ko04915//Estrogen signaling pathway; ko04141//Protein processing in endoplasmic reticulum; ko03040//Spliceosome; ko05162//Measles; ko05164//Influenza A; ko04612//Antigen processing and presentation; ko05169//Epstein-Barr virus infection; ko04144//Endocytosis
Multiflorum_3-10k_c26711_f1p15_4253	K14802(DRS2, ATP8A)	-
Multiflorum_3-10k_c93030_f2p7_1155	K13172(SRRM2, SRM300)	-
Multiflorum_1-4k_c197045_f2p10_980	K00799(GST, gst)	ko00982//Drug metabolism - cytochrome P450; ko00480//Glutathione metabolism; ko05204//Chemical carcinogenesis; ko00980//Metabolism of xenobiotics by cytochrome P450
Multiflorum_1-4k_c564556_f1p5_948	K13993(HSP20)	ko04141//Protein processing in endoplasmic reticulum
Multiflorum_1-4k_c26973_f1p5_1751	K10775(E4.3.1.24)	ko00940//Phenylpropanoid biosynthesis; ko00360//Phenylalanine metabolism
Multiflorum_3-10k_c69227_f2p61_1870	K09496(CCT4)	-
Multiflorum_3-10k_c73700_f1p11_986	K00799(GST, gst)	ko00982//Drug metabolism - cytochrome P450; ko00480//Glutathione metabolism; ko05204//Chemical carcinogenesis; ko00980//Metabolism of xenobiotics by cytochrome P450
Multiflorum_3-10k_c10677_f1p149_2455	K09571(FKBP4_5)	ko04915//Estrogen signaling pathway
Multiflorum_3-10k_c92206_f6p333_814	K13993(HSP20)	ko04141//Protein processing in endoplasmic reticulum
Multiflorum_1-4k_c13309_f3p11_1691	K17267(COPG)	-
Multiflorum_1-4k_c564001_f1p0_2289	K10775(E4.3.1.24)	ko00940//Phenylpropanoid biosynthesis; ko00360//Phenylalanine metabolism
Multiflorum_3-10k_c106935_f1p314_960	K03231(EEF1A)	ko05134//Legionellosis; ko03013//RNA transport
Multiflorum_3-10k_c113394_f2p170_643	K03283(HSPA1_8)	ko05145//Toxoplasmosis; ko05134//Legionellosis; ko04010//MAPK signaling pathway; ko04915//Estrogen signaling pathway; ko04141//Protein processing in endoplasmic reticulum; ko03040//Spliceosome; ko05162//Measles; ko05164//Influenza A; ko04612//Antigen processing and presentation; ko05169//Epstein-Barr virus infection; ko04144//Endocytosis
Multiflorum_3-10k_c54004_f1p123_663	K08963(mtnA)	ko00270//Cysteine and methionine metabolism
Multiflorum_1-4k_c110719_f2p14_1260	K06890(K06890)	-
Multiflorum_3-10k_c92763_f3p151_719	K13993(HSP20)	ko04141//Protein processing in endoplasmic reticulum
Multiflorum_3-10k_c75276_f1p284_1251	K09872(PIP)	-
Multiflorum_1-4k_c573048_f1p9_1046	K07025(K07025)	-
Multiflorum_1-4k_c121088_f1p12_1139	K09873(TIP)	-
Multiflorum_3-10k_c14925_f2p36_2977	K01535(E3.6.3.6)	ko00190//Oxidative phosphorylation
Multiflorum_1-4k_c234629_f1p12_1439	K13035(NIT4)	ko00460//Cyanoamino acid metabolism
Multiflorum_3-10k_c106767_f4p133_1193	K09503(DNAJA2)	ko04141//Protein processing in endoplasmic reticulum
Multiflorum_3-10k_c106543_f5p290_816	K13993(HSP20)	ko04141//Protein processing in endoplasmic reticulum
Multiflorum_3-10k_c60621_f1p1_3521	K10999(CESA)	-
Multiflorum_3-10k_c34929_f1p161_855	K13993(HSP20)	ko04141//Protein processing in endoplasmic reticulum
Multiflorum_1-4k_c21071_f1p5_1642	K09286(EREBP)	-
Multiflorum_1-4k_c28326_f3p8_2312	K17839(PAO4, PAO3, PAO2)	ko00330//Arginine and proline metabolism; ko00410//beta-Alanine metabolism
Multiflorum_1-4k_c119415_f3p15_1404	K13344(PEX13)	ko04146//Peroxisome
Multiflorum_1-4k_c4326_f2p19_1894	K13993(HSP20)	ko04141//Protein processing in endoplasmic reticulum
Multiflorum_1-4k_c36447_f1p6_1403	K11982(RNF115_126)	-
Multiflorum_1-4k_c163180_f1p9_1018	K13064(PTAL)	ko00940//Phenylpropanoid biosynthesis; ko00360//Phenylalanine metabolism
Multiflorum_1-4k_c153411_f1p1_1762	K03262(EIF5)	ko03013//RNA transport
Multiflorum_1-4k_c517601_f1p199_1427	K15285(SLC35E3)	-
Multiflorum_3-10k_c70347_f1p91_3224	K17267(COPG)	-
Multiflorum_3-10k_c53834_f1p130_1130	K15718(LOX1_5)	ko00591//Linoleic acid metabolism
Multiflorum_3-10k_c70291_f2p36_3285	K04646(CLTC)	ko04144//Endocytosis; ko05016//Huntington's disease; ko04961//Endocrine and other factor-regulated calcium reabsorption; ko05100//Bacterial invasion of epithelial cells; ko04142//Lysosome; ko04721//Synaptic vesicle cycle
Multiflorum_1-4k_c444092_f1p0_1865	K00033(PGD, gnd)	ko01200//Carbon metabolism; ko00480//Glutathione metabolism; ko00030//Pentose phosphate pathway
Multiflorum_1-4k_c279290_f2p16_1451	K03029(PSMD4, RPN10)	ko05169//Epstein-Barr virus infection; ko03050//Proteasome
Multiflorum_1-4k_c419556_f1p10_2295	K03283(HSPA1_8)	ko05145//Toxoplasmosis; ko05134//Legionellosis; ko04010//MAPK signaling pathway; ko04915//Estrogen signaling pathway; ko04141//Protein processing in endoplasmic reticulum; ko03040//Spliceosome; ko05162//Measles; ko05164//Influenza A; ko04612//Antigen processing and presentation; ko05169//Epstein-Barr virus infection; ko04144//Endocytosis
Multiflorum_1-4k_c22319_f1p11_1511	K01723(AOS)	ko00592//alpha-Linolenic acid metabolism
Multiflorum_1-4k_c25819_f3p13_2568	K03695(clpB)	-
Multiflorum_1-4k_c57698_f1p16_1670	K01025(E2.8.2.-)	-
Multiflorum_1-4k_c2605_f7p10_1503	K08770(UBC)	ko03320//PPAR signaling pathway
Multiflorum_3-10k_c81378_f1p129_3344	K01595(ppc)	ko00710//Carbon fixation in photosynthetic organisms; ko00720//Carbon fixation pathways in prokaryotes; ko00680//Methane metabolism; ko00620//Pyruvate metabolism; ko01200//Carbon metabolism
Multiflorum_1-4k_c373162_f1p10_1650	K10640(RNF25, AO7)	-
Multiflorum_1-4k_c345985_f1p77_1118	K13993(HSP20)	ko04141//Protein processing in endoplasmic reticulum
Multiflorum_3-10k_c65825_f2p56_4103	K12856(PRPF8, PRP8)	ko03040//Spliceosome
Multiflorum_1-4k_c517745_f37p127_1306	K05894(E1.3.1.42)	ko00592//alpha-Linolenic acid metabolism
Multiflorum_1-4k_c232215_f1p3_1412	K13993(HSP20)	ko04141//Protein processing in endoplasmic reticulum
Multiflorum_1-4k_c197314_f2p9_1073	K13993(HSP20)	ko04141//Protein processing in endoplasmic reticulum
Multiflorum_1-4k_c578451_f1p79_738	K13993(HSP20)	ko04141//Protein processing in endoplasmic reticulum
Multiflorum_1-4k_c278562_f3p0_1602	K08057(CALR)	ko05142//Chagas disease (American trypanosomiasis); ko04612//Antigen processing and presentation; ko04141//Protein processing in endoplasmic reticulum; ko05166//HTLV-I infection; ko04145//Phagosome
Multiflorum_1-4k_c100639_f1p15_1046	K00430(E1.11.1.7)	ko00940//Phenylpropanoid biosynthesis; ko00360//Phenylalanine metabolism
Multiflorum_1-4k_c23412_f5p17_1829	K13495(CISZOG)	ko00908//Zeatin biosynthesis
Multiflorum_3-10k_c48864_f1p45_2939	K17087(TM9SF3)	-
Multiflorum_1-4k_c82834_f1p7_1687	K09286(EREBP)	-
Multiflorum_1-4k_c371329_f1p76_1959	K00873(PK, pyk)	ko01200//Carbon metabolism; ko00620//Pyruvate metabolism; ko04930//Type II diabetes mellitus; ko00230//Purine metabolism; ko05203//Viral carcinogenesis; ko01230//Biosynthesis of amino acids; ko00010//Glycolysis / Gluconeogenesis
Multiflorum_3-10k_c33960_f1p66_1269	K01025(E2.8.2.-)	-
Multiflorum_1-4k_c123782_f2p0_1989	K03234(EEF2)	-
Multiflorum_1-4k_c413443_f1p12_3067	K12349(ASAH2)	ko00600//Sphingolipid metabolism
Multiflorum_1-4k_c516890_f1p20_1170	K02725(PSMA1)	ko03050//Proteasome
Multiflorum_1-4k_c577649_f1p0_1462	K03283(HSPA1_8)	ko05145//Toxoplasmosis; ko05134//Legionellosis; ko04010//MAPK signaling pathway; ko04915//Estrogen signaling pathway; ko04141//Protein processing in endoplasmic reticulum; ko03040//Spliceosome; ko05162//Measles; ko05164//Influenza A; ko04612//Antigen processing and presentation; ko05169//Epstein-Barr virus infection; ko04144//Endocytosis
Multiflorum_1-4k_c177923_f2p104_2379	K04079(htpG, HSP90A)	ko04914//Progesterone-mediated oocyte maturation; ko04915//Estrogen signaling pathway; ko04621//NOD-like receptor signaling pathway; ko04141//Protein processing in endoplasmic reticulum; ko05215//Prostate cancer; ko04626//Plant-pathogen interaction; ko05200//Pathways in cancer; ko04151//PI3K-Akt signaling pathway; ko04612//Antigen processing and presentation
Multiflorum_1-4k_c520837_f1p117_1114	K03283(HSPA1_8)	ko05145//Toxoplasmosis; ko05134//Legionellosis; ko04010//MAPK signaling pathway; ko04915//Estrogen signaling pathway; ko04141//Protein processing in endoplasmic reticulum; ko03040//Spliceosome; ko05162//Measles; ko05164//Influenza A; ko04612//Antigen processing and presentation; ko05169//Epstein-Barr virus infection; ko04144//Endocytosis
Multiflorum_1-4k_c452938_f1p19_1122	K13993(HSP20)	ko04141//Protein processing in endoplasmic reticulum
Multiflorum_1-4k_c5872_f7p32_2050	K03283(HSPA1_8)	ko05145//Toxoplasmosis; ko05134//Legionellosis; ko04010//MAPK signaling pathway; ko04915//Estrogen signaling pathway; ko04141//Protein processing in endoplasmic reticulum; ko03040//Spliceosome; ko05162//Measles; ko05164//Influenza A; ko04612//Antigen processing and presentation; ko05169//Epstein-Barr virus infection; ko04144//Endocytosis
Multiflorum_1-4k_c288614_f2p22_1496	K00549(metE)	ko01230//Biosynthesis of amino acids; ko00270//Cysteine and methionine metabolism; ko00450//Selenocompound metabolism
Multiflorum_3-10k_c74131_f1p55_764	K13993(HSP20)	ko04141//Protein processing in endoplasmic reticulum
Multiflorum_1-4k_c178436_f1p1_1728	K04079(htpG, HSP90A)	ko04914//Progesterone-mediated oocyte maturation; ko04915//Estrogen signaling pathway; ko04621//NOD-like receptor signaling pathway; ko04141//Protein processing in endoplasmic reticulum; ko05215//Prostate cancer; ko04626//Plant-pathogen interaction; ko05200//Pathways in cancer; ko04151//PI3K-Akt signaling pathway; ko04612//Antigen processing and presentation
Multiflorum_1-4k_c363801_f1p47_1253	K09872(PIP)	-
Multiflorum_1-4k_c153428_f1p18_1613	K00261(GLUD1_2, gdhA)	ko00910//Nitrogen metabolism; ko00250//Alanine, aspartate and glutamate metabolism; ko00471//D-Glutamine and D-glutamate metabolism; ko00330//Arginine and proline metabolism; ko04964//Proximal tubule bicarbonate reclamation
Multiflorum_1-4k_c276847_f2p21_1264	K09872(PIP)	-
Multiflorum_1-4k_c302265_f2p23_1257	K09497(CCT5)	-
Multiflorum_1-4k_c14514_f4p26_1290	K01025(E2.8.2.-)	-
Multiflorum_1-4k_c559231_f4p7_1632	K03283(HSPA1_8)	ko05145//Toxoplasmosis; ko05134//Legionellosis; ko04010//MAPK signaling pathway; ko04915//Estrogen signaling pathway; ko04141//Protein processing in endoplasmic reticulum; ko03040//Spliceosome; ko05162//Measles; ko05164//Influenza A; ko04612//Antigen processing and presentation; ko05169//Epstein-Barr virus infection; ko04144//Endocytosis
Multiflorum_1-4k_c191722_f1p35_1293	K01025(E2.8.2.-)	-
Multiflorum_1-4k_c262433_f1p61_2140	K04079(htpG, HSP90A)	ko04914//Progesterone-mediated oocyte maturation; ko04915//Estrogen signaling pathway; ko04621//NOD-like receptor signaling pathway; ko04141//Protein processing in endoplasmic reticulum; ko05215//Prostate cancer; ko04626//Plant-pathogen interaction; ko05200//Pathways in cancer; ko04151//PI3K-Akt signaling pathway; ko04612//Antigen processing and presentation
Multiflorum_3-10k_c27937_f3p46_2856	K13525(VCP, CDC48)	ko05134//Legionellosis; ko04141//Protein processing in endoplasmic reticulum
Multiflorum_1-4k_c89476_f1p3_2164	K08853(AAK)	-
Multiflorum_1-4k_c228321_f1p1_1726	K15040(VDAC2)	ko05012//Parkinson's disease; ko04020//Calcium signaling pathway; ko05166//HTLV-I infection; ko05016//Huntington's disease
Multiflorum_3-10k_c6224_f1p12_2801	K00901(E2.7.1.107, DGK, dgkA)	ko00564//Glycerophospholipid metabolism; ko04070//Phosphatidylinositol signaling system; ko00561//Glycerolipid metabolism
Multiflorum_1-4k_c560232_f1p5_1270	K11817(AAO1_2)	ko00380//Tryptophan metabolism
Multiflorum_1-4k_c564171_f1p0_1361	K01535(E3.6.3.6)	ko00190//Oxidative phosphorylation
Multiflorum_1-4k_c99503_f2p39_2219	K03283(HSPA1_8)	ko05145//Toxoplasmosis; ko05134//Legionellosis; ko04010//MAPK signaling pathway; ko04915//Estrogen signaling pathway; ko04141//Protein processing in endoplasmic reticulum; ko03040//Spliceosome; ko05162//Measles; ko05164//Influenza A; ko04612//Antigen processing and presentation; ko05169//Epstein-Barr virus infection; ko04144//Endocytosis
Multiflorum_1-4k_c67930_f2p5_2928	K04079(htpG, HSP90A)	ko04914//Progesterone-mediated oocyte maturation; ko04915//Estrogen signaling pathway; ko04621//NOD-like receptor signaling pathway; ko04141//Protein processing in endoplasmic reticulum; ko05215//Prostate cancer; ko04626//Plant-pathogen interaction; ko05200//Pathways in cancer; ko04151//PI3K-Akt signaling pathway; ko04612//Antigen processing and presentation
Multiflorum_1-4k_c146421_f1p25_1172	K13993(HSP20)	ko04141//Protein processing in endoplasmic reticulum
Multiflorum_1-4k_c460393_f5p30_3920	K10999(CESA)	-
Multiflorum_1-4k_c107131_f3p1_2406	K03283(HSPA1_8)	ko05145//Toxoplasmosis; ko05134//Legionellosis; ko04010//MAPK signaling pathway; ko04915//Estrogen signaling pathway; ko04141//Protein processing in endoplasmic reticulum; ko03040//Spliceosome; ko05162//Measles; ko05164//Influenza A; ko04612//Antigen processing and presentation; ko05169//Epstein-Barr virus infection; ko04144//Endocytosis
Multiflorum_1-4k_c430100_f1p0_1289	K13100(CWC22)	-
Multiflorum_1-4k_c503748_f1p13_1285	K13811(PAPSS)	ko00230//Purine metabolism; ko00920//Sulfur metabolism; ko00450//Selenocompound metabolism
Multiflorum_1-4k_c567424_f1p0_1414	K09584(PDIA6, TXNDC7)	ko04141//Protein processing in endoplasmic reticulum
Multiflorum_1-4k_c111699_f8p44_1464	K03039(PSMD13, RPN9)	ko05169//Epstein-Barr virus infection; ko03050//Proteasome
Multiflorum_1-4k_c57543_f3p11_1503	K09510(DNAJB4)	-
Multiflorum_1-4k_c403676_f3p0_2339	K03283(HSPA1_8)	ko05145//Toxoplasmosis; ko05134//Legionellosis; ko04010//MAPK signaling pathway; ko04915//Estrogen signaling pathway; ko04141//Protein processing in endoplasmic reticulum; ko03040//Spliceosome; ko05162//Measles; ko05164//Influenza A; ko04612//Antigen processing and presentation; ko05169//Epstein-Barr virus infection; ko04144//Endocytosis
Multiflorum_3-10k_c23951_f3p283_2781	K03234(EEF2)	-
Multiflorum_3-10k_c111637_f5p86_952	K00799(GST, gst)	ko00982//Drug metabolism - cytochrome P450; ko00480//Glutathione metabolism; ko05204//Chemical carcinogenesis; ko00980//Metabolism of xenobiotics by cytochrome P450
Multiflorum_3-10k_c49795_f2p16_1700	K01940(E6.3.4.5, argG)	ko01230//Biosynthesis of amino acids; ko00250//Alanine, aspartate and glutamate metabolism; ko00330//Arginine and proline metabolism
Multiflorum_3-10k_c58338_f2p22_3684	K10999(CESA)	-
Multiflorum_1-4k_c178022_f2p0_1479	K08770(UBC)	ko03320//PPAR signaling pathway
Multiflorum_3-10k_c88312_f1p56_1438	K06129(LYPLA3)	ko00564//Glycerophospholipid metabolism; ko04142//Lysosome
Multiflorum_1-4k_c33828_f1p0_1103	K13993(HSP20)	ko04141//Protein processing in endoplasmic reticulum
Multiflorum_1-4k_c385703_f1p7_1060	K13993(HSP20)	ko04141//Protein processing in endoplasmic reticulum
Multiflorum_3-10k_c59039_f1p189_2248	K03283(HSPA1_8)	ko05145//Toxoplasmosis; ko05134//Legionellosis; ko04010//MAPK signaling pathway; ko04915//Estrogen signaling pathway; ko04141//Protein processing in endoplasmic reticulum; ko03040//Spliceosome; ko05162//Measles; ko05164//Influenza A; ko04612//Antigen processing and presentation; ko05169//Epstein-Barr virus infection; ko04144//Endocytosis
Multiflorum_1-4k_c62042_f2p18_1009	K06890(K06890)	-
Multiflorum_1-4k_c287504_f1p15_1020	K08967(mtnD, mtnZ, ADI1)	ko00270//Cysteine and methionine metabolism
Multiflorum_1-4k_c44090_f1p120_1369	K05894(E1.3.1.42)	ko00592//alpha-Linolenic acid metabolism
Multiflorum_3-10k_c117372_f1p151_571	K10256(FAD2)	ko01040//Biosynthesis of unsaturated fatty acids; ko01212//Fatty acid metabolism
Multiflorum_3-10k_c92761_f3p291_790	K13993(HSP20)	ko04141//Protein processing in endoplasmic reticulum
Multiflorum_1-4k_c171181_f1p28_1042	K13993(HSP20)	ko04141//Protein processing in endoplasmic reticulum
Multiflorum_1-4k_c1829_f16p25_1547	K13495(CISZOG)	ko00908//Zeatin biosynthesis
Multiflorum_1-4k_c573173_f1p0_1873	K08054(CANX)	ko04612//Antigen processing and presentation; ko04141//Protein processing in endoplasmic reticulum; ko04918//Thyroid hormone synthesis; ko05166//HTLV-I infection; ko04145//Phagosome
Multiflorum_1-4k_c559337_f3p0_1184	K09872(PIP)	-
Multiflorum_1-4k_c11209_f4p8_2153	K09571(FKBP4_5)	ko04915//Estrogen signaling pathway
Multiflorum_1-4k_c559298_f3p0_2477	K03283(HSPA1_8)	ko05145//Toxoplasmosis; ko05134//Legionellosis; ko04010//MAPK signaling pathway; ko04915//Estrogen signaling pathway; ko04141//Protein processing in endoplasmic reticulum; ko03040//Spliceosome; ko05162//Measles; ko05164//Influenza A; ko04612//Antigen processing and presentation; ko05169//Epstein-Barr virus infection; ko04144//Endocytosis
Multiflorum_1-4k_c559412_f2p0_1867	K03283(HSPA1_8)	ko05145//Toxoplasmosis; ko05134//Legionellosis; ko04010//MAPK signaling pathway; ko04915//Estrogen signaling pathway; ko04141//Protein processing in endoplasmic reticulum; ko03040//Spliceosome; ko05162//Measles; ko05164//Influenza A; ko04612//Antigen processing and presentation; ko05169//Epstein-Barr virus infection; ko04144//Endocytosis
Multiflorum_3-10k_c42143_f1p280_3748	K00889(E2.7.1.68, PIP5K)	ko04666//Fc gamma R-mediated phagocytosis; ko00562//Inositol phosphate metabolism; ko04810//Regulation of actin cytoskeleton; ko04144//Endocytosis; ko04070//Phosphatidylinositol signaling system
Multiflorum_1-4k_c463754_f1p14_1164	K03695(clpB)	-
Multiflorum_1-4k_c461477_f5p16_1172	K06890(K06890)	-
Multiflorum_3-10k_c28041_f1p25_4141	K14802(DRS2, ATP8A)	-
Multiflorum_1-4k_c567109_f1p110_1574	K04079(htpG, HSP90A)	ko04914//Progesterone-mediated oocyte maturation; ko04915//Estrogen signaling pathway; ko04621//NOD-like receptor signaling pathway; ko04141//Protein processing in endoplasmic reticulum; ko05215//Prostate cancer; ko04626//Plant-pathogen interaction; ko05200//Pathways in cancer; ko04151//PI3K-Akt signaling pathway; ko04612//Antigen processing and presentation
Multiflorum_1-4k_c282973_f1p0_1576	K04079(htpG, HSP90A)	ko04914//Progesterone-mediated oocyte maturation; ko04915//Estrogen signaling pathway; ko04621//NOD-like receptor signaling pathway; ko04141//Protein processing in endoplasmic reticulum; ko05215//Prostate cancer; ko04626//Plant-pathogen interaction; ko05200//Pathways in cancer; ko04151//PI3K-Akt signaling pathway; ko04612//Antigen processing and presentation
Multiflorum_3-10k_c5565_f1p197_3262	K10775(E4.3.1.24)	ko00940//Phenylpropanoid biosynthesis; ko00360//Phenylalanine metabolism
Multiflorum_3-10k_c117527_f1p57_423	K00799(GST, gst)	ko00982//Drug metabolism - cytochrome P450; ko00480//Glutathione metabolism; ko05204//Chemical carcinogenesis; ko00980//Metabolism of xenobiotics by cytochrome P450
Multiflorum_3-10k_c117187_f2p0_3316	K01535(E3.6.3.6)	ko00190//Oxidative phosphorylation
Multiflorum_1-4k_c153581_f2p11_1316	K13993(HSP20)	ko04141//Protein processing in endoplasmic reticulum
Multiflorum_3-10k_c5652_f1p237_3257	K04079(htpG, HSP90A)	ko04914//Progesterone-mediated oocyte maturation; ko04915//Estrogen signaling pathway; ko04621//NOD-like receptor signaling pathway; ko04141//Protein processing in endoplasmic reticulum; ko05215//Prostate cancer; ko04626//Plant-pathogen interaction; ko05200//Pathways in cancer; ko04151//PI3K-Akt signaling pathway; ko04612//Antigen processing and presentation
Multiflorum_1-4k_c559275_f3p19_997	K13993(HSP20)	ko04141//Protein processing in endoplasmic reticulum
Multiflorum_1-4k_c559961_f1p0_946	K07936(RAN)	ko03008//Ribosome biogenesis in eukaryotes; ko05169//Epstein-Barr virus infection; ko03013//RNA transport; ko05166//HTLV-I infection
Multiflorum_1-4k_c572875_f1p0_1467	K13064(PTAL)	ko00940//Phenylpropanoid biosynthesis; ko00360//Phenylalanine metabolism
Multiflorum_1-4k_c482354_f1p224_2896	K05894(E1.3.1.42)	ko00592//alpha-Linolenic acid metabolism
Multiflorum_1-4k_c79081_f34p46_1458	K05894(E1.3.1.42)	ko00592//alpha-Linolenic acid metabolism
Multiflorum_1-4k_c113277_f1p13_1668	K15979(SND1)	ko05203//Viral carcinogenesis; ko05169//Epstein-Barr virus infection
Multiflorum_1-4k_c112882_f1p10_1496	K09510(DNAJB4)	-
Multiflorum_3-10k_c96073_f1p36_1070	K06890(K06890)	-
Multiflorum_3-10k_c16802_f1p52_1040	K03695(clpB)	-
Multiflorum_3-10k_c1886_f2p257_1460	K03283(HSPA1_8)	ko05145//Toxoplasmosis; ko05134//Legionellosis; ko04010//MAPK signaling pathway; ko04915//Estrogen signaling pathway; ko04141//Protein processing in endoplasmic reticulum; ko03040//Spliceosome; ko05162//Measles; ko05164//Influenza A; ko04612//Antigen processing and presentation; ko05169//Epstein-Barr virus infection; ko04144//Endocytosis
Multiflorum_1-4k_c462649_f6p27_2469	K04079(htpG, HSP90A)	ko04914//Progesterone-mediated oocyte maturation; ko04915//Estrogen signaling pathway; ko04621//NOD-like receptor signaling pathway; ko04141//Protein processing in endoplasmic reticulum; ko05215//Prostate cancer; ko04626//Plant-pathogen interaction; ko05200//Pathways in cancer; ko04151//PI3K-Akt signaling pathway; ko04612//Antigen processing and presentation
Multiflorum_1-4k_c271158_f2p7_1594	K15688(MUL1)	-
Multiflorum_1-4k_c460081_f56p53_1272	K01025(E2.8.2.-)	-
Multiflorum_1-4k_c107573_f2p4_1372	K03234(EEF2)	-
Multiflorum_3-10k_c16548_f1p44_907	K03949(NDUFA5)	ko00190//Oxidative phosphorylation; ko04932//Non-alcoholic fatty liver disease (NAFLD); ko05010//Alzheimer's disease; ko05012//Parkinson's disease; ko05016//Huntington's disease
Multiflorum_3-10k_c90001_f1p228_2229	K03283(HSPA1_8)	ko05145//Toxoplasmosis; ko05134//Legionellosis; ko04010//MAPK signaling pathway; ko04915//Estrogen signaling pathway; ko04141//Protein processing in endoplasmic reticulum; ko03040//Spliceosome; ko05162//Measles; ko05164//Influenza A; ko04612//Antigen processing and presentation; ko05169//Epstein-Barr virus infection; ko04144//Endocytosis
Multiflorum_3-10k_c93105_f2p131_838	K13993(HSP20)	ko04141//Protein processing in endoplasmic reticulum
Multiflorum_1-4k_c571223_f1p0_1186	K01373(CTSF)	ko04142//Lysosome
Multiflorum_1-4k_c155633_f1p101_1852	K13993(HSP20)	ko04141//Protein processing in endoplasmic reticulum
Multiflorum_1-4k_c460114_f13p5_1497	K09286(EREBP)	-
Multiflorum_1-4k_c381773_f2p12_1853	K00012(UGDH, ugd)	ko00040//Pentose and glucuronate interconversions; ko00520//Amino sugar and nucleotide sugar metabolism; ko00053//Ascorbate and aldarate metabolism; ko00500//Starch and sucrose metabolism
Multiflorum_1-4k_c58870_f1p11_2500	K08955(YME1)	-
Multiflorum_1-4k_c327261_f2p1_1148	K00487(CYP73A)	ko00940//Phenylpropanoid biosynthesis; ko00945//Stilbenoid, diarylheptanoid and gingerol biosynthesis; ko00941//Flavonoid biosynthesis; ko01220//Degradation of aromatic compounds; ko00360//Phenylalanine metabolism
Multiflorum_1-4k_c382531_f2p33_1227	K18054(IDS3_2)	-
Multiflorum_1-4k_c226209_f1p13_2159	K01025(E2.8.2.-)	-
Multiflorum_1-4k_c253984_f1p2_1069	K13993(HSP20)	ko04141//Protein processing in endoplasmic reticulum
Multiflorum_3-10k_c23829_f1p242_2825	K03234(EEF2)	-
Multiflorum_1-4k_c29586_f3p36_1311	K01025(E2.8.2.-)	-
Multiflorum_1-4k_c271982_f1p53_2305	K03283(HSPA1_8)	ko05145//Toxoplasmosis; ko05134//Legionellosis; ko04010//MAPK signaling pathway; ko04915//Estrogen signaling pathway; ko04141//Protein processing in endoplasmic reticulum; ko03040//Spliceosome; ko05162//Measles; ko05164//Influenza A; ko04612//Antigen processing and presentation; ko05169//Epstein-Barr virus infection; ko04144//Endocytosis
Multiflorum_1-4k_c422151_f1p10_1675	K13993(HSP20)	ko04141//Protein processing in endoplasmic reticulum
Multiflorum_1-4k_c571542_f1p3_603	K03283(HSPA1_8)	ko05145//Toxoplasmosis; ko05134//Legionellosis; ko04010//MAPK signaling pathway; ko04915//Estrogen signaling pathway; ko04141//Protein processing in endoplasmic reticulum; ko03040//Spliceosome; ko05162//Measles; ko05164//Influenza A; ko04612//Antigen processing and presentation; ko05169//Epstein-Barr virus infection; ko04144//Endocytosis
Multiflorum_1-4k_c559288_f3p0_1176	K09487(HSP90B, TRA1)	ko04915//Estrogen signaling pathway; ko04621//NOD-like receptor signaling pathway; ko04141//Protein processing in endoplasmic reticulum; ko05215//Prostate cancer; ko04626//Plant-pathogen interaction; ko05200//Pathways in cancer; ko04151//PI3K-Akt signaling pathway; ko04918//Thyroid hormone synthesis
Multiflorum_1-4k_c71648_f2p2_2411	K03283(HSPA1_8)	ko05145//Toxoplasmosis; ko05134//Legionellosis; ko04010//MAPK signaling pathway; ko04915//Estrogen signaling pathway; ko04141//Protein processing in endoplasmic reticulum; ko03040//Spliceosome; ko05162//Measles; ko05164//Influenza A; ko04612//Antigen processing and presentation; ko05169//Epstein-Barr virus infection; ko04144//Endocytosis
Multiflorum_1-4k_c150808_f1p0_2151	K03283(HSPA1_8)	ko05145//Toxoplasmosis; ko05134//Legionellosis; ko04010//MAPK signaling pathway; ko04915//Estrogen signaling pathway; ko04141//Protein processing in endoplasmic reticulum; ko03040//Spliceosome; ko05162//Measles; ko05164//Influenza A; ko04612//Antigen processing and presentation; ko05169//Epstein-Barr virus infection; ko04144//Endocytosis
Multiflorum_1-4k_c382470_f2p38_1101	K13993(HSP20)	ko04141//Protein processing in endoplasmic reticulum
Multiflorum_3-10k_c95133_f1p148_1008	K00799(GST, gst)	ko00982//Drug metabolism - cytochrome P450; ko00480//Glutathione metabolism; ko05204//Chemical carcinogenesis; ko00980//Metabolism of xenobiotics by cytochrome P450
Multiflorum_1-4k_c175907_f9p11_2198	K03283(HSPA1_8)	ko05145//Toxoplasmosis; ko05134//Legionellosis; ko04010//MAPK signaling pathway; ko04915//Estrogen signaling pathway; ko04141//Protein processing in endoplasmic reticulum; ko03040//Spliceosome; ko05162//Measles; ko05164//Influenza A; ko04612//Antigen processing and presentation; ko05169//Epstein-Barr virus infection; ko04144//Endocytosis
Multiflorum_1-4k_c559171_f5p0_2738	K09487(HSP90B, TRA1)	ko04915//Estrogen signaling pathway; ko04621//NOD-like receptor signaling pathway; ko04141//Protein processing in endoplasmic reticulum; ko05215//Prostate cancer; ko04626//Plant-pathogen interaction; ko05200//Pathways in cancer; ko04151//PI3K-Akt signaling pathway; ko04918//Thyroid hormone synthesis
Multiflorum_1-4k_c14002_f2p0_1180	K18054(IDS3_2)	-
Multiflorum_3-10k_c37421_f3p0_3746	K10999(CESA)	-
Multiflorum_1-4k_c577069_f1p6_1520	K03283(HSPA1_8)	ko05145//Toxoplasmosis; ko05134//Legionellosis; ko04010//MAPK signaling pathway; ko04915//Estrogen signaling pathway; ko04141//Protein processing in endoplasmic reticulum; ko03040//Spliceosome; ko05162//Measles; ko05164//Influenza A; ko04612//Antigen processing and presentation; ko05169//Epstein-Barr virus infection; ko04144//Endocytosis
Multiflorum_1-4k_c67938_f1p8_3025	K04079(htpG, HSP90A)	ko04914//Progesterone-mediated oocyte maturation; ko04915//Estrogen signaling pathway; ko04621//NOD-like receptor signaling pathway; ko04141//Protein processing in endoplasmic reticulum; ko05215//Prostate cancer; ko04626//Plant-pathogen interaction; ko05200//Pathways in cancer; ko04151//PI3K-Akt signaling pathway; ko04612//Antigen processing and presentation
Multiflorum_1-4k_c482697_f1p26_3097	K03695(clpB)	-
Multiflorum_1-4k_c274333_f1p9_2723	K09489(HSPA4)	ko04612//Antigen processing and presentation
Multiflorum_3-10k_c8785_f1p108_3317	K05894(E1.3.1.42)	ko00592//alpha-Linolenic acid metabolism
Multiflorum_1-4k_c577288_f1p7_914	K07936(RAN)	ko03008//Ribosome biogenesis in eukaryotes; ko05169//Epstein-Barr virus infection; ko03013//RNA transport; ko05166//HTLV-I infection
Multiflorum_1-4k_c90188_f1p10_1146	K15397(KCS)	ko00062//Fatty acid elongation
Multiflorum_3-10k_c12636_f1p301_2899	K04079(htpG, HSP90A)	ko04914//Progesterone-mediated oocyte maturation; ko04915//Estrogen signaling pathway; ko04621//NOD-like receptor signaling pathway; ko04141//Protein processing in endoplasmic reticulum; ko05215//Prostate cancer; ko04626//Plant-pathogen interaction; ko05200//Pathways in cancer; ko04151//PI3K-Akt signaling pathway; ko04612//Antigen processing and presentation
Multiflorum_3-10k_c8983_f3p20_3957	K05658(ABCB1)	ko04976//Bile secretion; ko05206//MicroRNAs in cancer; ko02010//ABC transporters
Multiflorum_3-10k_c118345_f1p0_3299	K01537(E3.6.3.8)	-
Multiflorum_1-4k_c26099_f5p9_1267	K13993(HSP20)	ko04141//Protein processing in endoplasmic reticulum
Multiflorum_1-4k_c108106_f7p5_2478	K04079(htpG, HSP90A)	ko04914//Progesterone-mediated oocyte maturation; ko04915//Estrogen signaling pathway; ko04621//NOD-like receptor signaling pathway; ko04141//Protein processing in endoplasmic reticulum; ko05215//Prostate cancer; ko04626//Plant-pathogen interaction; ko05200//Pathways in cancer; ko04151//PI3K-Akt signaling pathway; ko04612//Antigen processing and presentation
Multiflorum_3-10k_c92429_f2p301_756	K13993(HSP20)	ko04141//Protein processing in endoplasmic reticulum
Multiflorum_1-4k_c18395_f2p6_1707	K09571(FKBP4_5)	ko04915//Estrogen signaling pathway
Multiflorum_1-4k_c53252_f1p8_1037	K13993(HSP20)	ko04141//Protein processing in endoplasmic reticulum
Multiflorum_1-4k_c150120_f1p7_1654	K00873(PK, pyk)	ko01200//Carbon metabolism; ko00620//Pyruvate metabolism; ko04930//Type II diabetes mellitus; ko00230//Purine metabolism; ko05203//Viral carcinogenesis; ko01230//Biosynthesis of amino acids; ko00010//Glycolysis / Gluconeogenesis
Multiflorum_1-4k_c46357_f1p8_1056	K13993(HSP20)	ko04141//Protein processing in endoplasmic reticulum
Multiflorum_1-4k_c482521_f1p20_2481	K04043(dnaK)	ko03018//RNA degradation; ko05152//Tuberculosis
Multiflorum_1-4k_c41500_f5p10_1435	K09510(DNAJB4)	-
Multiflorum_1-4k_c510518_f1p42_1104	K06630(YWHAE)	ko04722//Neurotrophin signaling pathway; ko04391//Hippo signaling pathway - fly; ko04114//Oocyte meiosis; ko04110//Cell cycle; ko05203//Viral carcinogenesis; ko04390//Hippo signaling pathway; ko04151//PI3K-Akt signaling pathway; ko05169//Epstein-Barr virus infection
Multiflorum_1-4k_c25702_f2p19_1132	K09874(NIP)	-
Multiflorum_1-4k_c55740_f12p5_2376	K03283(HSPA1_8)	ko05145//Toxoplasmosis; ko05134//Legionellosis; ko04010//MAPK signaling pathway; ko04915//Estrogen signaling pathway; ko04141//Protein processing in endoplasmic reticulum; ko03040//Spliceosome; ko05162//Measles; ko05164//Influenza A; ko04612//Antigen processing and presentation; ko05169//Epstein-Barr virus infection; ko04144//Endocytosis
Multiflorum_3-10k_c73383_f3p31_4013	K03255(TIF31, CLU1)	-
Multiflorum_3-10k_c34395_f1p4_4576	K10592(HUWE1, MULE, ARF-BP1)	ko04120//Ubiquitin mediated proteolysis
Multiflorum_1-4k_c231330_f1p16_1817	K01681(ACO, acnA)	ko01200//Carbon metabolism; ko00630//Glyoxylate and dicarboxylate metabolism; ko00020//Citrate cycle (TCA cycle); ko00720//Carbon fixation pathways in prokaryotes; ko01210//2-Oxocarboxylic acid metabolism; ko01230//Biosynthesis of amino acids
Multiflorum_3-10k_c34066_f1p81_851	K00799(GST, gst)	ko00982//Drug metabolism - cytochrome P450; ko00480//Glutathione metabolism; ko05204//Chemical carcinogenesis; ko00980//Metabolism of xenobiotics by cytochrome P450
Multiflorum_1-4k_c176783_f1p14_1335	K13993(HSP20)	ko04141//Protein processing in endoplasmic reticulum
Multiflorum_3-10k_c51218_f21p269_2852	K03234(EEF2)	-
Multiflorum_1-4k_c20701_f1p21_1255	K13993(HSP20)	ko04141//Protein processing in endoplasmic reticulum
Multiflorum_1-4k_c461479_f2p57_2777	K04079(htpG, HSP90A)	ko04914//Progesterone-mediated oocyte maturation; ko04915//Estrogen signaling pathway; ko04621//NOD-like receptor signaling pathway; ko04141//Protein processing in endoplasmic reticulum; ko05215//Prostate cancer; ko04626//Plant-pathogen interaction; ko05200//Pathways in cancer; ko04151//PI3K-Akt signaling pathway; ko04612//Antigen processing and presentation
Multiflorum_1-4k_c116541_f3p1_1237	K06630(YWHAE)	ko04722//Neurotrophin signaling pathway; ko04391//Hippo signaling pathway - fly; ko04114//Oocyte meiosis; ko04110//Cell cycle; ko05203//Viral carcinogenesis; ko04390//Hippo signaling pathway; ko04151//PI3K-Akt signaling pathway; ko05169//Epstein-Barr virus infection
Multiflorum_1-4k_c460798_f11p47_1263	K01025(E2.8.2.-)	-
Multiflorum_3-10k_c23235_f2p13_3329	K01535(E3.6.3.6)	ko00190//Oxidative phosphorylation
Multiflorum_1-4k_c137919_f19p10_1254	K09874(NIP)	-
Multiflorum_1-4k_c232841_f1p14_1795	K07375(TUBB)	ko04540//Gap junction; ko05130//Pathogenic Escherichia coli infection; ko04145//Phagosome
Multiflorum_1-4k_c59583_f1p16_2270	K00297(metF, MTHFR)	ko00720//Carbon fixation pathways in prokaryotes; ko00670//One carbon pool by folate; ko01200//Carbon metabolism
Multiflorum_1-4k_c517016_f2p19_1051	K06890(K06890)	-
Multiflorum_1-4k_c313930_f1p28_1538	K10839(RAD23, HR23)	ko04141//Protein processing in endoplasmic reticulum; ko03420//Nucleotide excision repair
Multiflorum_1-4k_c405860_f3p46_1126	K13993(HSP20)	ko04141//Protein processing in endoplasmic reticulum
Multiflorum_1-4k_c99152_f1p8_983	K00799(GST, gst)	ko00982//Drug metabolism - cytochrome P450; ko00480//Glutathione metabolism; ko05204//Chemical carcinogenesis; ko00980//Metabolism of xenobiotics by cytochrome P450
Multiflorum_3-10k_c22507_f1p130_2027	K00128(E1.2.1.3)	ko00561//Glycerolipid metabolism; ko00071//Fatty acid degradation; ko00380//Tryptophan metabolism; ko00310//Lysine degradation; ko00040//Pentose and glucuronate interconversions; ko00410//beta-Alanine metabolism; ko00340//Histidine metabolism; ko00620//Pyruvate metabolism; ko00330//Arginine and proline metabolism; ko00903//Limonene and pinene degradation; ko00280//Valine, leucine and isoleucine d…
Multiflorum_3-10k_c38300_f1p476_3529	K09487(HSP90B, TRA1)	ko04915//Estrogen signaling pathway; ko04621//NOD-like receptor signaling pathway; ko04141//Protein processing in endoplasmic reticulum; ko05215//Prostate cancer; ko04626//Plant-pathogen interaction; ko05200//Pathways in cancer; ko04151//PI3K-Akt signaling pathway; ko04918//Thyroid hormone synthesis
Multiflorum_1-4k_c357700_f3p13_2093	K03283(HSPA1_8)	ko05145//Toxoplasmosis; ko05134//Legionellosis; ko04010//MAPK signaling pathway; ko04915//Estrogen signaling pathway; ko04141//Protein processing in endoplasmic reticulum; ko03040//Spliceosome; ko05162//Measles; ko05164//Influenza A; ko04612//Antigen processing and presentation; ko05169//Epstein-Barr virus infection; ko04144//Endocytosis
Multiflorum_1-4k_c40197_f3p0_2212	K09571(FKBP4_5)	ko04915//Estrogen signaling pathway
Multiflorum_1-4k_c89563_f2p89_1448	K01373(CTSF)	ko04142//Lysosome
Multiflorum_1-4k_c314216_f1p99_1747	K03257(EIF4A)	ko03013//RNA transport
Multiflorum_1-4k_c470548_f1p16_1114	K10256(FAD2)	ko01040//Biosynthesis of unsaturated fatty acids; ko01212//Fatty acid metabolism
Multiflorum_1-4k_c73600_f1p5_1043	K11982(RNF115_126)	-
Multiflorum_3-10k_c49708_f1p392_3293	K03283(HSPA1_8)	ko05145//Toxoplasmosis; ko05134//Legionellosis; ko04010//MAPK signaling pathway; ko04915//Estrogen signaling pathway; ko04141//Protein processing in endoplasmic reticulum; ko03040//Spliceosome; ko05162//Measles; ko05164//Influenza A; ko04612//Antigen processing and presentation; ko05169//Epstein-Barr virus infection; ko04144//Endocytosis
Multiflorum_3-10k_c22741_f1p3_3975	K10999(CESA)	-
Multiflorum_1-4k_c567214_f1p0_1159	K18054(IDS3_2)	-
Multiflorum_3-10k_c4652_f8p83_1299	K01025(E2.8.2.-)	-
Multiflorum_3-10k_c43287_f1p37_3793	K12471(EPN)	ko04144//Endocytosis
Multiflorum_1-4k_c38240_f1p17_1390	K13993(HSP20)	ko04141//Protein processing in endoplasmic reticulum
Multiflorum_3-10k_c22326_f1p297_7279	K15979(SND1)	ko05203//Viral carcinogenesis; ko05169//Epstein-Barr virus infection
Multiflorum_1-4k_c370498_f1p49_2030	K04077(groEL, HSPD1)	ko03018//RNA degradation; ko05134//Legionellosis; ko04940//Type I diabetes mellitus; ko05152//Tuberculosis
Multiflorum_3-10k_c72310_f2p91_995	K00799(GST, gst)	ko00982//Drug metabolism - cytochrome P450; ko00480//Glutathione metabolism; ko05204//Chemical carcinogenesis; ko00980//Metabolism of xenobiotics by cytochrome P450
Multiflorum_3-10k_c42346_f1p57_8698	K06100(SYMPK)	ko03015//mRNA surveillance pathway; ko04530//Tight junction
Multiflorum_1-4k_c564106_f1p13_829	K13993(HSP20)	ko04141//Protein processing in endoplasmic reticulum
Multiflorum_1-4k_c475211_f1p0_1164	K09873(TIP)	-
Multiflorum_1-4k_c454694_f2p21_1442	K05279(E2.1.1.76)	ko00944//Flavone and flavonol biosynthesis
Multiflorum_1-4k_c14551_f2p19_1756	K03283(HSPA1_8)	ko05145//Toxoplasmosis; ko05134//Legionellosis; ko04010//MAPK signaling pathway; ko04915//Estrogen signaling pathway; ko04141//Protein processing in endoplasmic reticulum; ko03040//Spliceosome; ko05162//Measles; ko05164//Influenza A; ko04612//Antigen processing and presentation; ko05169//Epstein-Barr virus infection; ko04144//Endocytosis
Multiflorum_3-10k_c76714_f3p1_3407	K01535(E3.6.3.6)	ko00190//Oxidative phosphorylation
Multiflorum_1-4k_c142117_f1p10_2266	K01610(E4.1.1.49, pckA)	ko00710//Carbon fixation in photosynthetic organisms; ko00020//Citrate cycle (TCA cycle); ko01200//Carbon metabolism; ko00620//Pyruvate metabolism; ko00010//Glycolysis / Gluconeogenesis
Multiflorum_1-4k_c5720_f3p5_2775	K04079(htpG, HSP90A)	ko04914//Progesterone-mediated oocyte maturation; ko04915//Estrogen signaling pathway; ko04621//NOD-like receptor signaling pathway; ko04141//Protein processing in endoplasmic reticulum; ko05215//Prostate cancer; ko04626//Plant-pathogen interaction; ko05200//Pathways in cancer; ko04151//PI3K-Akt signaling pathway; ko04612//Antigen processing and presentation
Multiflorum_3-10k_c105033_f1p20_3897	K05658(ABCB1)	ko04976//Bile secretion; ko05206//MicroRNAs in cancer; ko02010//ABC transporters
Multiflorum_1-4k_c379320_f1p42_2231	K13993(HSP20)	ko04141//Protein processing in endoplasmic reticulum
Multiflorum_1-4k_c111214_f1p8_1320	K12817(PRPF18, PRP18)	ko03040//Spliceosome
Multiflorum_1-4k_c378872_f1p21_1155	K12826(SF3A2, SAP62)	ko03040//Spliceosome
Multiflorum_3-10k_c31456_f1p40_3459	K05236(COPA)	ko04080//Neuroactive ligand-receptor interaction
Multiflorum_1-4k_c467069_f2p10_2048	K03695(clpB)	-
Multiflorum_1-4k_c278707_f1p40_1319	K05894(E1.3.1.42)	ko00592//alpha-Linolenic acid metabolism
Multiflorum_3-10k_c8400_f1p277_4082	K05236(COPA)	ko04080//Neuroactive ligand-receptor interaction
Multiflorum_1-4k_c7867_f1p63_1184	K13993(HSP20)	ko04141//Protein processing in endoplasmic reticulum
Multiflorum_1-4k_c382034_f3p6_1120	K13993(HSP20)	ko04141//Protein processing in endoplasmic reticulum
Multiflorum_1-4k_c122423_f3p1_1657	K08770(UBC)	ko03320//PPAR signaling pathway
Multiflorum_3-10k_c112035_f69p333_4232	K05658(ABCB1)	ko04976//Bile secretion; ko05206//MicroRNAs in cancer; ko02010//ABC transporters
Multiflorum_3-10k_c34691_f1p257_991	K00430(E1.11.1.7)	ko00940//Phenylpropanoid biosynthesis; ko00360//Phenylalanine metabolism
Multiflorum_1-4k_c88619_f1p6_1902	K03178(UBE1, UBA1)	ko04120//Ubiquitin mediated proteolysis; ko05012//Parkinson's disease
Multiflorum_1-4k_c531749_f1p9_2562	K01338(lon)	ko04112//Cell cycle - Caulobacter
Multiflorum_3-10k_c3043_f2p38_3534	K09489(HSPA4)	ko04612//Antigen processing and presentation
Multiflorum_3-10k_c36462_f4p16_3220	K16055(TPS)	ko00500//Starch and sucrose metabolism
Multiflorum_1-4k_c276696_f1p17_2071	K13447(RBOH)	ko04626//Plant-pathogen interaction
Multiflorum_3-10k_c2357_f5p32_3752	K12811(DDX46, PRP5)	ko03040//Spliceosome
Multiflorum_1-4k_c275606_f1p5_1883	K00799(GST, gst)	ko00982//Drug metabolism - cytochrome P450; ko00480//Glutathione metabolism; ko05204//Chemical carcinogenesis; ko00980//Metabolism of xenobiotics by cytochrome P450
Multiflorum_1-4k_c490929_f1p8_1370	K09584(PDIA6, TXNDC7)	ko04141//Protein processing in endoplasmic reticulum
Multiflorum_1-4k_c48089_f1p9_1340	K03695(clpB)	-
Multiflorum_1-4k_c5061_f2p57_1371	K01025(E2.8.2.-)	-
Multiflorum_1-4k_c147511_f1p2_3891	K05658(ABCB1)	ko04976//Bile secretion; ko05206//MicroRNAs in cancer; ko02010//ABC transporters
Multiflorum_1-4k_c405905_f5p22_2644	K13525(VCP, CDC48)	ko05134//Legionellosis; ko04141//Protein processing in endoplasmic reticulum
Multiflorum_3-10k_c57559_f2p57_1745	K13201(TIA1, TIAL1)	-
Multiflorum_3-10k_c78448_f2p6_3373	K11978(UBR3)	-
Multiflorum_3-10k_c106912_f2p94_1111	K02984(RP-S3Ae, RPS3A)	ko03010//Ribosome
Multiflorum_1-4k_c6476_f1p15_1393	K13993(HSP20)	ko04141//Protein processing in endoplasmic reticulum
Multiflorum_1-4k_c62249_f1p23_2184	K00615(E2.2.1.1, tktA, tktB)	ko00710//Carbon fixation in photosynthetic organisms; ko01200//Carbon metabolism; ko01230//Biosynthesis of amino acids; ko00030//Pentose phosphate pathway; ko01051//Biosynthesis of ansamycins
Multiflorum_1-4k_c420372_f1p14_2277	K01938(fhs)	ko00720//Carbon fixation pathways in prokaryotes; ko00670//One carbon pool by folate; ko01200//Carbon metabolism
Multiflorum_1-4k_c460859_f3p1_1580	K03234(EEF2)	-
Multiflorum_1-4k_c17364_f23p0_1236	K09874(NIP)	-
Multiflorum_3-10k_c34214_f1p4_635	K13993(HSP20)	ko04141//Protein processing in endoplasmic reticulum
Multiflorum_1-4k_c366187_f2p4_1206	K03115(CSNK2B)	ko04520//Adherens junction; ko04712//Circadian rhythm - plant; ko03008//Ribosome biogenesis in eukaryotes; ko04530//Tight junction; ko05162//Measles; ko05168//Herpes simplex infection; ko05169//Epstein-Barr virus infection; ko04064//NF-kappa B signaling pathway; ko04310//Wnt signaling pathway
Multiflorum_1-4k_c89494_f1p10_2593	K01885(EARS, gltX)	ko00860//Porphyrin and chlorophyll metabolism; ko00970//Aminoacyl-tRNA biosynthesis
Multiflorum_1-4k_c569125_f1p0_1444	K00083(E1.1.1.195)	ko00940//Phenylpropanoid biosynthesis
Multiflorum_1-4k_c2652_f3p3_1522	K11982(RNF115_126)	-
Multiflorum_1-4k_c517080_f53p79_1528	K08770(UBC)	ko03320//PPAR signaling pathway

## Sheet: pathway_enrichment
Term	Database	ID	Input number	Background number	P-Value	Corrected P-Value	Input	Hyperlink
/share/public/database/KOBAS/sqlite3/ko.db
Protein processing in endoplasmic reticulum	KEGG PATHWAY	ko04141	334	6623	9.63974e-79	1.97615e-76	Multiflorum_1-4k_c47645_f1p30_1229;Multiflorum_1-4k_c435498_f6p40_1110;Multiflorum_1-4k_c235450_f2p5_1233;Multiflorum_1-4k_c568185_f1p0_2104;Multiflorum_1-4k_c113529_f3p6_2172;Multiflorum_1-4k_c355162_f2p11_2598;Multiflorum_1-4k_c577071_f1p32_817;Multiflorum_1-4k_c46474_f1p18_1259;Multiflorum_1-4k_c116235_f1p41_1492;Multiflorum_3-10k_c72198_f2p170_696;Multiflorum_3-10k_c92969_f2p197_997;Multiflor…	http://www.genome.jp/kegg-bin/show_pathway?ko04141/K08054%09red/K13525%09red/K09490%09red/K03347%09red/K06689%09red/K12670%09red/K09540%09red/K10661%09red/K13993%09red/K08057%09red/K09487%09red/K10839%09red/K04523%09red/K04079%09red/K09584%09red/K09503%09red/K01230%09red/K14006%09red/K03283%09red
Antigen processing and presentation	KEGG PATHWAY	ko04612	154	4075	1.34011e-21	1.37362e-19	Multiflorum_1-4k_c377213_f1p21_2284;Multiflorum_1-4k_c82069_f1p5_1208;Multiflorum_1-4k_c116235_f1p41_1492;Multiflorum_1-4k_c310809_f3p1_2361;Multiflorum_1-4k_c53530_f4p0_2365;Multiflorum_1-4k_c175907_f9p11_2198;Multiflorum_1-4k_c572102_f1p0_1777;Multiflorum_1-4k_c274333_f1p9_2723;Multiflorum_1-4k_c82139_f1p11_1894;Multiflorum_1-4k_c153993_f1p48_1841;Multiflorum_1-4k_c99503_f2p39_2219;Multiflorum_…	http://www.genome.jp/kegg-bin/show_pathway?ko04612/K08054%09red/K08057%09red/K09489%09red/K01363%09red/K04079%09red/K03283%09red
Chemical carcinogenesis	KEGG PATHWAY	ko05204	42	388	1.59453e-20	1.0896e-18	Multiflorum_1-4k_c433914_f1p8_1350;Multiflorum_3-10k_c34934_f1p6_669;Multiflorum_3-10k_c111637_f5p86_952;Multiflorum_1-4k_c490294_f3p19_1006;Multiflorum_1-4k_c575911_f1p23_954;Multiflorum_3-10k_c117527_f1p57_423;Multiflorum_1-4k_c517008_f1p36_1048;Multiflorum_1-4k_c530156_f2p17_1005;Multiflorum_1-4k_c565494_f1p11_949;Multiflorum_3-10k_c95329_f1p57_859;Multiflorum_1-4k_c226909_f1p23_2130;Multiflor…	http://www.genome.jp/kegg-bin/show_pathway?ko05204/K00799%09red
Metabolism of xenobiotics by cytochrome P450	KEGG PATHWAY	ko00980	43	430	8.65808e-20	3.54981e-18	Multiflorum_1-4k_c433914_f1p8_1350;Multiflorum_3-10k_c34934_f1p6_669;Multiflorum_3-10k_c111637_f5p86_952;Multiflorum_1-4k_c490294_f3p19_1006;Multiflorum_1-4k_c575911_f1p23_954;Multiflorum_3-10k_c117527_f1p57_423;Multiflorum_1-4k_c517008_f1p36_1048;Multiflorum_1-4k_c530156_f2p17_1005;Multiflorum_1-4k_c565494_f1p11_949;Multiflorum_1-4k_c141353_f1p14_1529;Multiflorum_1-4k_c226909_f1p23_2130;Multiflo…	http://www.genome.jp/kegg-bin/show_pathway?ko00980/K00001%09red/K00799%09red
Drug metabolism - cytochrome P450	KEGG PATHWAY	ko00982	43	430	8.65808e-20	3.54981e-18	Multiflorum_1-4k_c433914_f1p8_1350;Multiflorum_3-10k_c34934_f1p6_669;Multiflorum_3-10k_c111637_f5p86_952;Multiflorum_1-4k_c490294_f3p19_1006;Multiflorum_1-4k_c575911_f1p23_954;Multiflorum_3-10k_c117527_f1p57_423;Multiflorum_1-4k_c517008_f1p36_1048;Multiflorum_1-4k_c530156_f2p17_1005;Multiflorum_1-4k_c565494_f1p11_949;Multiflorum_1-4k_c141353_f1p14_1529;Multiflorum_1-4k_c226909_f1p23_2130;Multiflo…	http://www.genome.jp/kegg-bin/show_pathway?ko00982/K00001%09red/K00799%09red
MAPK signaling pathway	KEGG PATHWAY	ko04010	91	2006	1.72476e-17	5.89294e-16	Multiflorum_1-4k_c377213_f1p21_2284;Multiflorum_1-4k_c53530_f4p0_2365;Multiflorum_1-4k_c175907_f9p11_2198;Multiflorum_1-4k_c99503_f2p39_2219;Multiflorum_1-4k_c18487_f5p1_2515;Multiflorum_1-4k_c46714_f1p18_2177;Multiflorum_1-4k_c78814_f25p0_2275;Multiflorum_1-4k_c271982_f1p53_2305;Multiflorum_1-4k_c135016_f2p39_2133;Multiflorum_1-4k_c150808_f1p0_2151;Multiflorum_1-4k_c559298_f3p0_2477;Multiflorum_…	http://www.genome.jp/kegg-bin/show_pathway?ko04010/K04368%09red/K03283%09red
Estrogen signaling pathway	KEGG PATHWAY	ko04915	138	3901	4.47616e-17	1.31088e-15	Multiflorum_1-4k_c377213_f1p21_2284;Multiflorum_1-4k_c355162_f2p11_2598;Multiflorum_1-4k_c116235_f1p41_1492;Multiflorum_1-4k_c310809_f3p1_2361;Multiflorum_1-4k_c53530_f4p0_2365;Multiflorum_1-4k_c175907_f9p11_2198;Multiflorum_1-4k_c559288_f3p0_1176;Multiflorum_1-4k_c99503_f2p39_2219;Multiflorum_1-4k_c460737_f19p14_2276;Multiflorum_1-4k_c18487_f5p1_2515;Multiflorum_1-4k_c46714_f1p18_2177;Multifloru…	http://www.genome.jp/kegg-bin/show_pathway?ko04915/K09487%09red/K04368%09red/K03283%09red/K09571%09red/K04079%09red
Toxoplasmosis	KEGG PATHWAY	ko05145	90	2025	8.59318e-17	2.202e-15	Multiflorum_1-4k_c377213_f1p21_2284;Multiflorum_1-4k_c53530_f4p0_2365;Multiflorum_1-4k_c175907_f9p11_2198;Multiflorum_1-4k_c99503_f2p39_2219;Multiflorum_1-4k_c18487_f5p1_2515;Multiflorum_1-4k_c46714_f1p18_2177;Multiflorum_1-4k_c78814_f25p0_2275;Multiflorum_1-4k_c271982_f1p53_2305;Multiflorum_1-4k_c135016_f2p39_2133;Multiflorum_1-4k_c150808_f1p0_2151;Multiflorum_1-4k_c559298_f3p0_2477;Multiflorum_…	http://www.genome.jp/kegg-bin/show_pathway?ko05145/K03283%09red
Measles	KEGG PATHWAY	ko05162	91	2100	2.48921e-16	5.66986e-15	Multiflorum_1-4k_c377213_f1p21_2284;Multiflorum_1-4k_c53530_f4p0_2365;Multiflorum_1-4k_c175907_f9p11_2198;Multiflorum_1-4k_c99503_f2p39_2219;Multiflorum_1-4k_c18487_f5p1_2515;Multiflorum_1-4k_c46714_f1p18_2177;Multiflorum_1-4k_c78814_f25p0_2275;Multiflorum_1-4k_c271982_f1p53_2305;Multiflorum_1-4k_c135016_f2p39_2133;Multiflorum_1-4k_c150808_f1p0_2151;Multiflorum_1-4k_c559298_f3p0_2477;Multiflorum_…	http://www.genome.jp/kegg-bin/show_pathway?ko05162/K03115%09red/K03283%09red
Legionellosis	KEGG PATHWAY	ko05134	99	2484	1.87342e-15	3.84051e-14	Multiflorum_1-4k_c377213_f1p21_2284;Multiflorum_1-4k_c53530_f4p0_2365;Multiflorum_1-4k_c175907_f9p11_2198;Multiflorum_1-4k_c405905_f5p22_2644;Multiflorum_1-4k_c99503_f2p39_2219;Multiflorum_1-4k_c18487_f5p1_2515;Multiflorum_1-4k_c46714_f1p18_2177;Multiflorum_1-4k_c78814_f25p0_2275;Multiflorum_1-4k_c271982_f1p53_2305;Multiflorum_1-4k_c135016_f2p39_2133;Multiflorum_1-4k_c150808_f1p0_2151;Multiflorum…	http://www.genome.jp/kegg-bin/show_pathway?ko05134/K03231%09red/K13525%09red/K04077%09red/K03283%09red
Influenza A	KEGG PATHWAY	ko05164	91	2301	4.22822e-14	7.87986e-13	Multiflorum_1-4k_c377213_f1p21_2284;Multiflorum_1-4k_c53530_f4p0_2365;Multiflorum_1-4k_c175907_f9p11_2198;Multiflorum_1-4k_c99503_f2p39_2219;Multiflorum_1-4k_c18487_f5p1_2515;Multiflorum_1-4k_c46714_f1p18_2177;Multiflorum_1-4k_c78814_f25p0_2275;Multiflorum_1-4k_c271982_f1p53_2305;Multiflorum_1-4k_c135016_f2p39_2133;Multiflorum_1-4k_c150808_f1p0_2151;Multiflorum_1-4k_c559298_f3p0_2477;Multiflorum_…	http://www.genome.jp/kegg-bin/show_pathway?ko05164/K04368%09red/K03283%09red
Endocytosis	KEGG PATHWAY	ko04144	102	2947	2.79421e-12	4.77344e-11	Multiflorum_1-4k_c377213_f1p21_2284;Multiflorum_1-4k_c53530_f4p0_2365;Multiflorum_1-4k_c175907_f9p11_2198;Multiflorum_1-4k_c99503_f2p39_2219;Multiflorum_1-4k_c18487_f5p1_2515;Multiflorum_1-4k_c46714_f1p18_2177;Multiflorum_1-4k_c78814_f25p0_2275;Multiflorum_1-4k_c271982_f1p53_2305;Multiflorum_1-4k_c135016_f2p39_2133;Multiflorum_1-4k_c315824_f1p10_1361;Multiflorum_1-4k_c150808_f1p0_2151;Multiflorum…	http://www.genome.jp/kegg-bin/show_pathway?ko04144/K12196%09red/K04646%09red/K12199%09red/K01115%09red/K12471%09red/K00889%09red/K03283%09red
Glutathione metabolism	KEGG PATHWAY	ko00480	51	1101	1.22094e-10	1.92532e-09	Multiflorum_1-4k_c433914_f1p8_1350;Multiflorum_3-10k_c34934_f1p6_669;Multiflorum_3-10k_c111637_f5p86_952;Multiflorum_1-4k_c490294_f3p19_1006;Multiflorum_1-4k_c575911_f1p23_954;Multiflorum_3-10k_c117527_f1p57_423;Multiflorum_1-4k_c565494_f1p11_949;Multiflorum_1-4k_c517008_f1p36_1048;Multiflorum_1-4k_c530156_f2p17_1005;Multiflorum_1-4k_c444092_f1p0_1865;Multiflorum_3-10k_c95329_f1p57_859;Multifloru…	http://www.genome.jp/kegg-bin/show_pathway?ko00480/K01920%09red/K00033%09red/K00799%09red
alpha-Linolenic acid metabolism	KEGG PATHWAY	ko00592	27	360	2.59032e-10	3.79297e-09	Multiflorum_1-4k_c517591_f2p241_1166;Multiflorum_1-4k_c177810_f1p12_1231;Multiflorum_1-4k_c79081_f34p46_1458;Multiflorum_1-4k_c415039_f1p17_1256;Multiflorum_1-4k_c94758_f1p13_1381;Multiflorum_3-10k_c110834_f24p168_1292;Multiflorum_1-4k_c2365_f2p153_1364;Multiflorum_1-4k_c258772_f4p261_1365;Multiflorum_1-4k_c185517_f1p39_1399;Multiflorum_3-10k_c44893_f1p20_3625;Multiflorum_1-4k_c146614_f1p87_1380;…	http://www.genome.jp/kegg-bin/show_pathway?ko00592/K00454%09red/K01723%09red/K05894%09red
Epstein-Barr virus infection	KEGG PATHWAY	ko05169	111	3642	4.45925e-10	6.09431e-09	Multiflorum_1-4k_c377213_f1p21_2284;Multiflorum_3-10k_c70246_f3p6_3308;Multiflorum_1-4k_c576734_f1p0_1220;Multiflorum_1-4k_c107578_f1p22_1652;Multiflorum_1-4k_c53530_f4p0_2365;Multiflorum_1-4k_c175907_f9p11_2198;Multiflorum_1-4k_c265135_f1p42_3631;Multiflorum_1-4k_c116541_f3p1_1237;Multiflorum_1-4k_c21263_f1p32_1913;Multiflorum_1-4k_c131595_f1p9_1017;Multiflorum_1-4k_c99503_f2p39_2219;Multiflorum…	http://www.genome.jp/kegg-bin/show_pathway?ko05169/K15979%09red/K03066%09red/K03013%09red/K03063%09red/K03006%09red/K07936%09red/K03115%09red/K03039%09red/K03037%09red/K03029%09red/K03032%09red/K06630%09red/K03283%09red
Spliceosome	KEGG PATHWAY	ko03040	103	3642	7.58203e-08	9.71448e-07	Multiflorum_1-4k_c377213_f1p21_2284;Multiflorum_3-10k_c25706_f2p43_3285;Multiflorum_1-4k_c53530_f4p0_2365;Multiflorum_1-4k_c175907_f9p11_2198;Multiflorum_3-10k_c80335_f2p35_4095;Multiflorum_1-4k_c99503_f2p39_2219;Multiflorum_1-4k_c18487_f5p1_2515;Multiflorum_1-4k_c46714_f1p18_2177;Multiflorum_1-4k_c78814_f25p0_2275;Multiflorum_1-4k_c271982_f1p53_2305;Multiflorum_1-4k_c135016_f2p39_2133;Multifloru…	http://www.genome.jp/kegg-bin/show_pathway?ko03040/K12826%09red/K12830%09red/K12817%09red/K12811%09red/K03283%09red/K12856%09red/K12854%09red
Linoleic acid metabolism	KEGG PATHWAY	ko00591	8	140	0.00272988	0.0329191	Multiflorum_3-10k_c44893_f1p20_3625;Multiflorum_1-4k_c224897_f1p44_2929;Multiflorum_1-4k_c41019_f1p30_1761;Multiflorum_1-4k_c408813_f1p31_2881;Multiflorum_3-10k_c42585_f1p166_3694;Multiflorum_1-4k_c5142_f3p46_2525;Multiflorum_3-10k_c66301_f1p192_3541;Multiflorum_3-10k_c53834_f1p130_1130	http://www.genome.jp/kegg-bin/show_pathway?ko00591/K00454%09red/K15718%09red
Thyroid hormone synthesis	KEGG PATHWAY	ko04918	29	1094	0.00875342	0.0996917	Multiflorum_1-4k_c359490_f1p8_2079;Multiflorum_1-4k_c568185_f1p0_2104;Multiflorum_1-4k_c355162_f2p11_2598;Multiflorum_1-4k_c460258_f7p3_2148;Multiflorum_1-4k_c428567_f2p23_2000;Multiflorum_1-4k_c47473_f1p16_1166;Multiflorum_1-4k_c572102_f1p0_1777;Multiflorum_1-4k_c373152_f1p0_1978;Multiflorum_1-4k_c153993_f1p48_1841;Multiflorum_1-4k_c518333_f3p270_2268;Multiflorum_1-4k_c208861_f1p48_1020;Multiflo…	http://www.genome.jp/kegg-bin/show_pathway?ko04918/K08054%09red/K09487%09red/K09490%09red
Prion diseases	KEGG PATHWAY	ko05020	16	501	0.00992849	0.107123	Multiflorum_1-4k_c359490_f1p8_2079;Multiflorum_1-4k_c497201_f1p3_2232;Multiflorum_1-4k_c568185_f1p0_2104;Multiflorum_1-4k_c113529_f3p6_2172;Multiflorum_1-4k_c518333_f3p270_2268;Multiflorum_1-4k_c208861_f1p48_1020;Multiflorum_1-4k_c577052_f1p0_1337;Multiflorum_1-4k_c460258_f7p3_2148;Multiflorum_3-10k_c101178_f1p340_3923;Multiflorum_1-4k_c428567_f2p23_2000;Multiflorum_1-4k_c569333_f1p3_864;Multiflo…	http://www.genome.jp/kegg-bin/show_pathway?ko05020/K04368%09red/K09490%09red
Stilbenoid, diarylheptanoid and gingerol biosynthesis	KEGG PATHWAY	ko00945	11	303	0.0130112	0.133365	Multiflorum_1-4k_c200800_f1p4_1466;Multiflorum_1-4k_c403888_f3p9_1793;Multiflorum_1-4k_c327261_f2p1_1148;Multiflorum_3-10k_c15062_f1p234_1845;Multiflorum_1-4k_c315934_f2p0_1804;Multiflorum_1-4k_c566085_f1p0_1033;Multiflorum_1-4k_c179813_f1p0_1200;Multiflorum_1-4k_c563997_f1p10_945;Multiflorum_1-4k_c559407_f2p0_1744;Multiflorum_1-4k_c9935_f1p8_1378;Multiflorum_1-4k_c540713_f1p54_1048	http://www.genome.jp/kegg-bin/show_pathway?ko00945/K00588%09red/K00487%09red/K00517%09red
Degradation of aromatic compounds	KEGG PATHWAY	ko01220	10	272	0.0161126	0.15729	Multiflorum_1-4k_c200800_f1p4_1466;Multiflorum_1-4k_c403888_f3p9_1793;Multiflorum_1-4k_c327261_f2p1_1148;Multiflorum_3-10k_c15062_f1p234_1845;Multiflorum_1-4k_c315934_f2p0_1804;Multiflorum_1-4k_c566085_f1p0_1033;Multiflorum_1-4k_c179813_f1p0_1200;Multiflorum_1-4k_c563997_f1p10_945;Multiflorum_1-4k_c559407_f2p0_1744;Multiflorum_1-4k_c141353_f1p14_1529	http://www.genome.jp/kegg-bin/show_pathway?ko01220/K00487%09red/K00001%09red
Phenylpropanoid biosynthesis	KEGG PATHWAY	ko00940	49	2192	0.0180138	0.167856	Multiflorum_1-4k_c100639_f1p15_1046;Multiflorum_1-4k_c43466_f2p2_1309;Multiflorum_1-4k_c271456_f2p22_1267;Multiflorum_3-10k_c5565_f1p197_3262;Multiflorum_1-4k_c563108_f1p6_993;Multiflorum_1-4k_c41900_f1p12_1218;Multiflorum_1-4k_c43432_f1p7_1309;Multiflorum_1-4k_c517325_f82p36_1812;Multiflorum_1-4k_c518372_f3p145_1933;Multiflorum_1-4k_c563997_f1p10_945;Multiflorum_1-4k_c565841_f1p5_977;Multiflorum…	http://www.genome.jp/kegg-bin/show_pathway?ko00940/K00588%09red/K10775%09red/K01188%09red/K00083%09red/K12355%09red/K01904%09red/K09755%09red/K00430%09red/K09753%09red/K00487%09red/K05349%09red/K13064%09red
Cysteine and methionine metabolism	KEGG PATHWAY	ko00270	32	1327	0.020551	0.183172	Multiflorum_1-4k_c313100_f1p14_1769;Multiflorum_1-4k_c562239_f1p0_1234;Multiflorum_1-4k_c382523_f2p2_1184;Multiflorum_3-10k_c54402_f1p50_909;Multiflorum_1-4k_c455138_f1p4_1588;Multiflorum_3-10k_c78546_f2p436_2643;Multiflorum_1-4k_c47292_f2p26_1379;Multiflorum_1-4k_c265481_f1p33_1654;Multiflorum_1-4k_c58356_f1p19_1586;Multiflorum_1-4k_c490003_f2p5_1654;Multiflorum_1-4k_c287504_f1p15_1020;Multiflor…	http://www.genome.jp/kegg-bin/show_pathway?ko00270/K08967%09red/K16054%09red/K01251%09red/K08963%09red/K00547%09red/K00026%09red/K01611%09red/K00815%09red/K00789%09red/K01762%09red/K01738%09red/K00549%09red
Phenylalanine metabolism	KEGG PATHWAY	ko00360	42	1897	0.0306266	0.261603	Multiflorum_1-4k_c100639_f1p15_1046;Multiflorum_1-4k_c43466_f2p2_1309;Multiflorum_1-4k_c271456_f2p22_1267;Multiflorum_3-10k_c5565_f1p197_3262;Multiflorum_1-4k_c26973_f1p5_1751;Multiflorum_1-4k_c41900_f1p12_1218;Multiflorum_1-4k_c282644_f3p0_1097;Multiflorum_1-4k_c518372_f3p145_1933;Multiflorum_1-4k_c563997_f1p10_945;Multiflorum_1-4k_c565841_f1p5_977;Multiflorum_1-4k_c365717_f2p11_1155;Multiflorum…	http://www.genome.jp/kegg-bin/show_pathway?ko00360/K10775%09red/K00815%09red/K01904%09red/K00588%09red/K00487%09red/K00430%09red/K13064%09red
Protein export	KEGG PATHWAY	ko03060	16	580	0.0320993	0.263214	Multiflorum_1-4k_c359490_f1p8_2079;Multiflorum_1-4k_c497201_f1p3_2232;Multiflorum_1-4k_c568185_f1p0_2104;Multiflorum_1-4k_c113529_f3p6_2172;Multiflorum_1-4k_c518333_f3p270_2268;Multiflorum_1-4k_c208861_f1p48_1020;Multiflorum_1-4k_c577052_f1p0_1337;Multiflorum_1-4k_c460258_f7p3_2148;Multiflorum_3-10k_c101178_f1p340_3923;Multiflorum_1-4k_c428567_f2p23_2000;Multiflorum_1-4k_c569333_f1p3_864;Multiflo…	http://www.genome.jp/kegg-bin/show_pathway?ko03060/K09540%09red/K09490%09red
Limonene and pinene degradation	KEGG PATHWAY	ko00903	4	78	0.0425473	0.335469	Multiflorum_1-4k_c229370_f3p5_1491;Multiflorum_1-4k_c9935_f1p8_1378;Multiflorum_3-10k_c101501_f1p126_2356;Multiflorum_3-10k_c22507_f1p130_2027	http://www.genome.jp/kegg-bin/show_pathway?ko00903/K00128%09red/K00517%09red
Flavonoid biosynthesis	KEGG PATHWAY	ko00941	10	363	0.0786861	0.577053	Multiflorum_1-4k_c200800_f1p4_1466;Multiflorum_1-4k_c403888_f3p9_1793;Multiflorum_1-4k_c327261_f2p1_1148;Multiflorum_3-10k_c15062_f1p234_1845;Multiflorum_1-4k_c315934_f2p0_1804;Multiflorum_1-4k_c566085_f1p0_1033;Multiflorum_1-4k_c179813_f1p0_1200;Multiflorum_1-4k_c563997_f1p10_945;Multiflorum_1-4k_c559407_f2p0_1744;Multiflorum_1-4k_c540713_f1p54_1048	http://www.genome.jp/kegg-bin/show_pathway?ko00941/K00588%09red/K00487%09red
NOD-like receptor signaling pathway	KEGG PATHWAY	ko04621	39	1884	0.078817	0.577053	Multiflorum_1-4k_c5720_f3p5_2775;Multiflorum_1-4k_c463458_f1p8_2439;Multiflorum_1-4k_c355162_f2p11_2598;Multiflorum_1-4k_c116235_f1p41_1492;Multiflorum_1-4k_c310809_f3p1_2361;Multiflorum_1-4k_c571852_f1p0_1635;Multiflorum_1-4k_c483348_f1p76_2563;Multiflorum_1-4k_c485989_f1p0_1780;Multiflorum_1-4k_c307950_f1p212_1969;Multiflorum_1-4k_c262433_f1p61_2140;Multiflorum_1-4k_c282973_f1p0_1576;Multifloru…	http://www.genome.jp/kegg-bin/show_pathway?ko04621/K09487%09red/K04079%09red
Zeatin biosynthesis	KEGG PATHWAY	ko00908	5	145	0.0933965	0.660217	Multiflorum_1-4k_c23412_f5p17_1829;Multiflorum_1-4k_c3996_f5p19_1684;Multiflorum_1-4k_c1829_f16p25_1547;Multiflorum_1-4k_c38585_f2p19_1889;Multiflorum_1-4k_c215656_f2p17_1569	http://www.genome.jp/kegg-bin/show_pathway?ko00908/K13495%09red
Progesterone-mediated oocyte maturation	KEGG PATHWAY	ko04914	34	1668	0.110181	0.752903	Multiflorum_1-4k_c5720_f3p5_2775;Multiflorum_1-4k_c463458_f1p8_2439;Multiflorum_1-4k_c116235_f1p41_1492;Multiflorum_1-4k_c310809_f3p1_2361;Multiflorum_1-4k_c571852_f1p0_1635;Multiflorum_1-4k_c483348_f1p76_2563;Multiflorum_1-4k_c485989_f1p0_1780;Multiflorum_1-4k_c307950_f1p212_1969;Multiflorum_1-4k_c262433_f1p61_2140;Multiflorum_1-4k_c282973_f1p0_1576;Multiflorum_1-4k_c67930_f2p5_2928;Multiflorum_…	http://www.genome.jp/kegg-bin/show_pathway?ko04914/K04368%09red/K04079%09red
Prostate cancer	KEGG PATHWAY	ko05215	40	2049	0.138732	0.917424	Multiflorum_1-4k_c5720_f3p5_2775;Multiflorum_1-4k_c463458_f1p8_2439;Multiflorum_1-4k_c355162_f2p11_2598;Multiflorum_1-4k_c116235_f1p41_1492;Multiflorum_1-4k_c310809_f3p1_2361;Multiflorum_1-4k_c571852_f1p0_1635;Multiflorum_1-4k_c483348_f1p76_2563;Multiflorum_1-4k_c485989_f1p0_1780;Multiflorum_1-4k_c307950_f1p212_1969;Multiflorum_1-4k_c262433_f1p61_2140;Multiflorum_1-4k_c282973_f1p0_1576;Multifloru…	http://www.genome.jp/kegg-bin/show_pathway?ko05215/K04368%09red/K09487%09red/K04079%09red
Flavone and flavonol biosynthesis	KEGG PATHWAY	ko00944	3	82	0.154907	0.992376	Multiflorum_1-4k_c517738_f12p98_1113;Multiflorum_1-4k_c351597_f11p0_1485;Multiflorum_1-4k_c454694_f2p21_1442	http://www.genome.jp/kegg-bin/show_pathway?ko00944/K05279%09red
Polycyclic aromatic hydrocarbon degradation	KEGG PATHWAY	ko00624	1	11	0.175648	1	Multiflorum_1-4k_c9935_f1p8_1378	http://www.genome.jp/kegg-bin/show_pathway?ko00624/K00517%09red
Bisphenol degradation	KEGG PATHWAY	ko00363	1	11	0.175648	1	Multiflorum_1-4k_c9935_f1p8_1378	http://www.genome.jp/kegg-bin/show_pathway?ko00363/K00517%09red
GnRH signaling pathway	KEGG PATHWAY	ko04912	6	234	0.187462	1	Multiflorum_1-4k_c65362_f1p40_1981;Multiflorum_3-10k_c42432_f1p259_2826;Multiflorum_1-4k_c187521_f1p14_2187;Multiflorum_3-10k_c100982_f1p386_3906;Multiflorum_1-4k_c544575_f1p28_1171;Multiflorum_1-4k_c7978_f3p4_1431	http://www.genome.jp/kegg-bin/show_pathway?ko04912/K04368%09red/K01115%09red
Ether lipid metabolism	KEGG PATHWAY	ko00565	5	197	0.222554	1	Multiflorum_1-4k_c544575_f1p28_1171;Multiflorum_3-10k_c42432_f1p259_2826;Multiflorum_1-4k_c65362_f1p40_1981;Multiflorum_1-4k_c187521_f1p14_2187;Multiflorum_3-10k_c100982_f1p386_3906	http://www.genome.jp/kegg-bin/show_pathway?ko00565/K01115%09red
Chloroalkane and chloroalkene degradation	KEGG PATHWAY	ko00625	4	148	0.225798	1	Multiflorum_1-4k_c229370_f3p5_1491;Multiflorum_1-4k_c141353_f1p14_1529;Multiflorum_3-10k_c101501_f1p126_2356;Multiflorum_3-10k_c22507_f1p130_2027	http://www.genome.jp/kegg-bin/show_pathway?ko00625/K00128%09red/K00001%09red
Sulfur metabolism	KEGG PATHWAY	ko00920	5	199	0.228341	1	Multiflorum_1-4k_c47292_f2p26_1379;Multiflorum_1-4k_c351731_f15p21_1764;Multiflorum_1-4k_c503748_f1p13_1285;Multiflorum_1-4k_c381984_f3p9_1132;Multiflorum_3-10k_c97052_f1p38_689	http://www.genome.jp/kegg-bin/show_pathway?ko00920/K13811%09red/K05907%09red/K01738%09red
Pathways in cancer	KEGG PATHWAY	ko05200	40	2194	0.250719	1	Multiflorum_1-4k_c5720_f3p5_2775;Multiflorum_1-4k_c463458_f1p8_2439;Multiflorum_1-4k_c355162_f2p11_2598;Multiflorum_1-4k_c116235_f1p41_1492;Multiflorum_1-4k_c310809_f3p1_2361;Multiflorum_1-4k_c571852_f1p0_1635;Multiflorum_1-4k_c483348_f1p76_2563;Multiflorum_1-4k_c485989_f1p0_1780;Multiflorum_1-4k_c307950_f1p212_1969;Multiflorum_1-4k_c262433_f1p61_2140;Multiflorum_1-4k_c282973_f1p0_1576;Multifloru…	http://www.genome.jp/kegg-bin/show_pathway?ko05200/K04368%09red/K09487%09red/K04079%09red
Selenocompound metabolism	KEGG PATHWAY	ko00450	8	386	0.295798	1	Multiflorum_1-4k_c490003_f2p5_1654;Multiflorum_1-4k_c382523_f2p2_1184;Multiflorum_1-4k_c503748_f1p13_1285;Multiflorum_1-4k_c381984_f3p9_1132;Multiflorum_1-4k_c217452_f1p12_1226;Multiflorum_3-10k_c29458_f1p310_3579;Multiflorum_3-10k_c78546_f2p436_2643;Multiflorum_1-4k_c288614_f2p22_1496	http://www.genome.jp/kegg-bin/show_pathway?ko00450/K13811%09red/K08247%09red/K00549%09red
Carbon fixation pathways in prokaryotes	KEGG PATHWAY	ko00720	9	445	0.302701	1	Multiflorum_3-10k_c81378_f1p129_3344;Multiflorum_1-4k_c97332_f2p5_1232;Multiflorum_1-4k_c45152_f1p16_1743;Multiflorum_1-4k_c59583_f1p16_2270;Multiflorum_1-4k_c420372_f1p14_2277;Multiflorum_1-4k_c47833_f2p20_2780;Multiflorum_3-10k_c32252_f1p41_1621;Multiflorum_3-10k_c60402_f2p65_2290;Multiflorum_1-4k_c231330_f1p16_1817	http://www.genome.jp/kegg-bin/show_pathway?ko00720/K00297%09red/K01648%09red/K01595%09red/K01938%09red/K01681%09red
HTLV-I infection	KEGG PATHWAY	ko05166	19	1023	0.310498	1	Multiflorum_1-4k_c373152_f1p0_1978;Multiflorum_1-4k_c572102_f1p0_1777;Multiflorum_1-4k_c124422_f1p5_2501;Multiflorum_1-4k_c153993_f1p48_1841;Multiflorum_1-4k_c10640_f4p9_1590;Multiflorum_3-10k_c41897_f1p245_1561;Multiflorum_1-4k_c398780_f2p21_1916;Multiflorum_1-4k_c559961_f1p0_946;Multiflorum_1-4k_c283872_f1p0_1541;Multiflorum_1-4k_c576707_f1p0_1419;Multiflorum_1-4k_c278562_f3p0_1602;Multiflorum_…	http://www.genome.jp/kegg-bin/show_pathway?ko05166/K08054%09red/K08057%09red/K08874%09red/K05863%09red/K15040%09red/K07936%09red
Oxidative phosphorylation	KEGG PATHWAY	ko00190	33	1856	0.323345	1	Multiflorum_1-4k_c48453_f2p9_2631;Multiflorum_1-4k_c461706_f103p65_1920;Multiflorum_3-10k_c58946_f3p36_3398;Multiflorum_1-4k_c7742_f1p14_1301;Multiflorum_3-10k_c79326_f1p55_7113;Multiflorum_3-10k_c111200_f19p74_3422;Multiflorum_3-10k_c117187_f2p0_3316;Multiflorum_3-10k_c90119_f1p0_3259;Multiflorum_3-10k_c22994_f1p542_3949;Multiflorum_1-4k_c329853_f2p11_3338;Multiflorum_1-4k_c10569_f3p10_2116;Mult…	http://www.genome.jp/kegg-bin/show_pathway?ko00190/K03879%09red/K03942%09red/K01507%09red/K03949%09red/K01535%09red/K00234%09red/K03953%09red
Novobiocin biosynthesis	KEGG PATHWAY	ko00401	3	125	0.335246	1	Multiflorum_1-4k_c58356_f1p19_1586;Multiflorum_3-10k_c118539_f1p200_595;Multiflorum_1-4k_c458736_f1p14_1154	http://www.genome.jp/kegg-bin/show_pathway?ko00401/K00815%09red
Ras signaling pathway	KEGG PATHWAY	ko04014	6	296	0.352481	1	Multiflorum_1-4k_c65362_f1p40_1981;Multiflorum_3-10k_c42432_f1p259_2826;Multiflorum_1-4k_c187521_f1p14_2187;Multiflorum_3-10k_c100982_f1p386_3906;Multiflorum_1-4k_c544575_f1p28_1171;Multiflorum_1-4k_c7978_f3p4_1431	http://www.genome.jp/kegg-bin/show_pathway?ko04014/K04368%09red/K01115%09red
Aminobenzoate degradation	KEGG PATHWAY	ko00627	1	26	0.352511	1	Multiflorum_1-4k_c9935_f1p8_1378	http://www.genome.jp/kegg-bin/show_pathway?ko00627/K00517%09red
Fatty acid elongation	KEGG PATHWAY	ko00062	3	133	0.370024	1	Multiflorum_1-4k_c90188_f1p10_1146;Multiflorum_1-4k_c44399_f1p7_1870;Multiflorum_1-4k_c61371_f1p7_1784	http://www.genome.jp/kegg-bin/show_pathway?ko00062/K15397%09red
PI3K-Akt signaling pathway	KEGG PATHWAY	ko04151	47	2757	0.386945	1	Multiflorum_1-4k_c5720_f3p5_2775;Multiflorum_1-4k_c577306_f1p39_960;Multiflorum_1-4k_c463458_f1p8_2439;Multiflorum_1-4k_c576734_f1p0_1220;Multiflorum_1-4k_c355162_f2p11_2598;Multiflorum_1-4k_c116235_f1p41_1492;Multiflorum_1-4k_c310809_f3p1_2361;Multiflorum_1-4k_c571852_f1p0_1635;Multiflorum_1-4k_c483348_f1p76_2563;Multiflorum_1-4k_c485989_f1p0_1780;Multiflorum_1-4k_c307950_f1p212_1969;Multiflorum…	http://www.genome.jp/kegg-bin/show_pathway?ko04151/K04368%09red/K09487%09red/K03259%09red/K06630%09red/K04079%09red
Histidine metabolism	KEGG PATHWAY	ko00340	3	142	0.408721	1	Multiflorum_1-4k_c229370_f3p5_1491;Multiflorum_3-10k_c101501_f1p126_2356;Multiflorum_3-10k_c22507_f1p130_2027	http://www.genome.jp/kegg-bin/show_pathway?ko00340/K00128%09red
D-Glutamine and D-glutamate metabolism	KEGG PATHWAY	ko00471	1	34	0.430771	1	Multiflorum_1-4k_c153428_f1p18_1613	http://www.genome.jp/kegg-bin/show_pathway?ko00471/K00261%09red
Biosynthesis of ansamycins	KEGG PATHWAY	ko01051	1	35	0.439865	1	Multiflorum_1-4k_c62249_f1p23_2184	http://www.genome.jp/kegg-bin/show_pathway?ko01051/K00615%09red
Ubiquinone and other terpenoid-quinone biosynthesis	KEGG PATHWAY	ko00130	4	218	0.47407	1	Multiflorum_1-4k_c58356_f1p19_1586;Multiflorum_3-10k_c118539_f1p200_595;Multiflorum_3-10k_c41283_f1p61_2091;Multiflorum_1-4k_c458736_f1p14_1154	http://www.genome.jp/kegg-bin/show_pathway?ko00130/K01904%09red/K00815%09red
Cell cycle - Caulobacter	KEGG PATHWAY	ko04112	1	39	0.474809	1	Multiflorum_1-4k_c531749_f1p9_2562	http://www.genome.jp/kegg-bin/show_pathway?ko04112/K01338%09red
Glycerolipid metabolism	KEGG PATHWAY	ko00561	6	346	0.492668	1	Multiflorum_1-4k_c24359_f1p11_2047;Multiflorum_1-4k_c229370_f3p5_1491;Multiflorum_3-10k_c6224_f1p12_2801;Multiflorum_3-10k_c101501_f1p126_2356;Multiflorum_3-10k_c22507_f1p130_2027;Multiflorum_1-4k_c487111_f1p17_2130	http://www.genome.jp/kegg-bin/show_pathway?ko00561/K00128%09red/K00863%09red/K00864%09red/K00901%09red
Parkinson's disease	KEGG PATHWAY	ko05012	18	1086	0.497064	1	Multiflorum_3-10k_c65006_f1p292_3719;Multiflorum_1-4k_c351015_f4p8_1601;Multiflorum_1-4k_c461706_f103p65_1920;Multiflorum_3-10k_c17569_f19p4_3720;Multiflorum_1-4k_c560017_f1p0_1528;Multiflorum_1-4k_c7742_f1p14_1301;Multiflorum_3-10k_c41897_f1p245_1561;Multiflorum_3-10k_c58601_f2p1_3632;Multiflorum_3-10k_c79326_f1p55_7113;Multiflorum_1-4k_c88619_f1p6_1902;Multiflorum_3-10k_c60059_f2p54_3286;Multif…	http://www.genome.jp/kegg-bin/show_pathway?ko05012/K03879%09red/K05863%09red/K03949%09red/K15040%09red/K03178%09red/K00234%09red/K03942%09red/K03953%09red
Citrate cycle (TCA cycle)	KEGG PATHWAY	ko00020	11	658	0.502663	1	Multiflorum_1-4k_c97332_f2p5_1232;Multiflorum_1-4k_c45152_f1p16_1743;Multiflorum_1-4k_c142117_f1p10_2266;Multiflorum_1-4k_c7742_f1p14_1301;Multiflorum_1-4k_c327070_f1p26_1262;Multiflorum_1-4k_c117200_f1p13_1443;Multiflorum_1-4k_c47833_f2p20_2780;Multiflorum_1-4k_c477210_f1p0_1494;Multiflorum_3-10k_c32252_f1p41_1621;Multiflorum_3-10k_c60402_f2p65_2290;Multiflorum_1-4k_c231330_f1p16_1817	http://www.genome.jp/kegg-bin/show_pathway?ko00020/K01681%09red/K01648%09red/K00234%09red/K01610%09red/K01899%09red/K00026%09red/K00030%09red
Glutamatergic synapse	KEGG PATHWAY	ko04724	5	300	0.537966	1	Multiflorum_1-4k_c544575_f1p28_1171;Multiflorum_3-10k_c42432_f1p259_2826;Multiflorum_1-4k_c65362_f1p40_1981;Multiflorum_1-4k_c187521_f1p14_2187;Multiflorum_3-10k_c100982_f1p386_3906	http://www.genome.jp/kegg-bin/show_pathway?ko04724/K01115%09red
Calcium signaling pathway	KEGG PATHWAY	ko04020	4	240	0.547673	1	Multiflorum_3-10k_c41897_f1p245_1561;Multiflorum_1-4k_c560017_f1p0_1528;Multiflorum_1-4k_c283872_f1p0_1541;Multiflorum_1-4k_c228321_f1p1_1726	http://www.genome.jp/kegg-bin/show_pathway?ko04020/K05863%09red/K15040%09red
Plant-pathogen interaction	KEGG PATHWAY	ko04626	44	2757	0.565879	1	Multiflorum_1-4k_c5720_f3p5_2775;Multiflorum_1-4k_c463458_f1p8_2439;Multiflorum_1-4k_c355162_f2p11_2598;Multiflorum_1-4k_c116235_f1p41_1492;Multiflorum_1-4k_c310809_f3p1_2361;Multiflorum_1-4k_c571852_f1p0_1635;Multiflorum_1-4k_c483348_f1p76_2563;Multiflorum_1-4k_c485989_f1p0_1780;Multiflorum_1-4k_c307950_f1p212_1969;Multiflorum_1-4k_c262433_f1p61_2140;Multiflorum_1-4k_c282973_f1p0_1576;Multifloru…	http://www.genome.jp/kegg-bin/show_pathway?ko04626/K09487%09red/K04079%09red/K04368%09red/K13457%09red/K13447%09red/K05391%09red/K00864%09red
Biosynthesis of unsaturated fatty acids	KEGG PATHWAY	ko01040	4	246	0.566801	1	Multiflorum_3-10k_c117372_f1p151_571;Multiflorum_1-4k_c470548_f1p16_1114;Multiflorum_1-4k_c279963_f2p4_1252;Multiflorum_1-4k_c263345_f1p9_1276	http://www.genome.jp/kegg-bin/show_pathway?ko01040/K10256%09red
RIG-I-like receptor signaling pathway	KEGG PATHWAY	ko04622	1	51	0.567107	1	Multiflorum_1-4k_c487111_f1p17_2130	http://www.genome.jp/kegg-bin/show_pathway?ko04622/K00863%09red
Arginine and proline metabolism	KEGG PATHWAY	ko00330	10	636	0.582749	1	Multiflorum_1-4k_c313100_f1p14_1769;Multiflorum_1-4k_c434514_f1p30_2121;Multiflorum_3-10k_c101501_f1p126_2356;Multiflorum_1-4k_c260988_f1p35_1204;Multiflorum_1-4k_c28326_f3p8_2312;Multiflorum_3-10k_c22507_f1p130_2027;Multiflorum_1-4k_c459950_f4p13_1994;Multiflorum_1-4k_c229370_f3p5_1491;Multiflorum_3-10k_c49795_f2p16_1700;Multiflorum_1-4k_c153428_f1p18_1613	http://www.genome.jp/kegg-bin/show_pathway?ko00330/K00261%09red/K17839%09red/K00294%09red/K12251%09red/K01940%09red/K00128%09red/K01611%09red
NF-kappa B signaling pathway	KEGG PATHWAY	ko04064	2	121	0.586499	1	Multiflorum_1-4k_c366187_f2p4_1206;Multiflorum_1-4k_c567669_f1p15_895	http://www.genome.jp/kegg-bin/show_pathway?ko04064/K10577%09red/K03115%09red
Fc gamma R-mediated phagocytosis	KEGG PATHWAY	ko04666	7	452	0.600154	1	Multiflorum_3-10k_c42143_f1p280_3748;Multiflorum_1-4k_c65362_f1p40_1981;Multiflorum_3-10k_c42432_f1p259_2826;Multiflorum_1-4k_c187521_f1p14_2187;Multiflorum_3-10k_c100982_f1p386_3906;Multiflorum_1-4k_c544575_f1p28_1171;Multiflorum_1-4k_c7978_f3p4_1431	http://www.genome.jp/kegg-bin/show_pathway?ko04666/K04368%09red/K00889%09red/K01115%09red
Type II diabetes mellitus	KEGG PATHWAY	ko04930	4	261	0.612582	1	Multiflorum_1-4k_c371329_f1p76_1959;Multiflorum_1-4k_c150120_f1p7_1654;Multiflorum_1-4k_c431946_f1p29_1927;Multiflorum_3-10k_c100202_f1p189_2012	http://www.genome.jp/kegg-bin/show_pathway?ko04930/K00873%09red
Cyanoamino acid metabolism	KEGG PATHWAY	ko00460	5	328	0.615489	1	Multiflorum_1-4k_c563108_f1p6_993;Multiflorum_1-4k_c462620_f1p6_1426;Multiflorum_1-4k_c6767_f3p7_1849;Multiflorum_1-4k_c234629_f1p12_1439;Multiflorum_1-4k_c42399_f1p16_1700	http://www.genome.jp/kegg-bin/show_pathway?ko00460/K01188%09red/K05349%09red/K13035%09red
Type I diabetes mellitus	KEGG PATHWAY	ko04940	2	129	0.620755	1	Multiflorum_1-4k_c476759_f1p43_2184;Multiflorum_1-4k_c370498_f1p49_2030	http://www.genome.jp/kegg-bin/show_pathway?ko04940/K04077%09red
Biosynthesis of amino acids	KEGG PATHWAY	ko01230	33	2127	0.626709	1	Multiflorum_1-4k_c97332_f2p5_1232;Multiflorum_1-4k_c562239_f1p0_1234;Multiflorum_1-4k_c382523_f2p2_1184;Multiflorum_1-4k_c47833_f2p20_2780;Multiflorum_1-4k_c455138_f1p4_1588;Multiflorum_3-10k_c78546_f2p436_2643;Multiflorum_1-4k_c47292_f2p26_1379;Multiflorum_1-4k_c265481_f1p33_1654;Multiflorum_3-10k_c100202_f1p189_2012;Multiflorum_1-4k_c231330_f1p16_1817;Multiflorum_1-4k_c58356_f1p19_1586;Multiflo…	http://www.genome.jp/kegg-bin/show_pathway?ko01230/K00134%09red/K00030%09red/K00615%09red/K01940%09red/K01681%09red/K01623%09red/K00815%09red/K00789%09red/K00873%09red/K01738%09red/K00549%09red
Various types of N-glycan biosynthesis	KEGG PATHWAY	ko00513	3	203	0.640856	1	Multiflorum_1-4k_c559067_f9p2_1654;Multiflorum_1-4k_c21348_f1p17_2273;Multiflorum_1-4k_c168426_f1p9_1757	http://www.genome.jp/kegg-bin/show_pathway?ko00513/K01230%09red/K12670%09red
Retinol metabolism	KEGG PATHWAY	ko00830	2	135	0.644981	1	Multiflorum_1-4k_c141353_f1p14_1529;Multiflorum_1-4k_c88434_f1p9_1445	http://www.genome.jp/kegg-bin/show_pathway?ko00830/K07437%09red/K00001%09red
Neuroactive ligand-receptor interaction	KEGG PATHWAY	ko04080	3	205	0.64729	1	Multiflorum_3-10k_c31456_f1p40_3459;Multiflorum_3-10k_c8400_f1p277_4082;Multiflorum_3-10k_c87188_f1p259_4114	http://www.genome.jp/kegg-bin/show_pathway?ko04080/K05236%09red
Jak-STAT signaling pathway	KEGG PATHWAY	ko04630	1	65	0.65451	1	Multiflorum_1-4k_c24846_f1p2_2230	http://www.genome.jp/kegg-bin/show_pathway?ko04630/K04706%09red
Porphyrin and chlorophyll metabolism	KEGG PATHWAY	ko00860	2	138	0.656626	1	Multiflorum_1-4k_c89494_f1p10_2593;Multiflorum_1-4k_c19708_f1p7_1323	http://www.genome.jp/kegg-bin/show_pathway?ko00860/K01845%09red/K01885%09red
SNARE interactions in vesicular transport	KEGG PATHWAY	ko04130	2	142	0.671676	1	Multiflorum_1-4k_c5018_f3p4_1206;Multiflorum_1-4k_c13290_f1p3_1269	http://www.genome.jp/kegg-bin/show_pathway?ko04130/K08488%09red/K08486%09red
Isoquinoline alkaloid biosynthesis	KEGG PATHWAY	ko00950	3	214	0.675222	1	Multiflorum_1-4k_c58356_f1p19_1586;Multiflorum_3-10k_c118539_f1p200_595;Multiflorum_1-4k_c458736_f1p14_1154	http://www.genome.jp/kegg-bin/show_pathway?ko00950/K00815%09red
MAPK signaling pathway - fly	KEGG PATHWAY	ko04013	1	70	0.68125	1	Multiflorum_1-4k_c7978_f3p4_1431	http://www.genome.jp/kegg-bin/show_pathway?ko04013/K04368%09red
Proximal tubule bicarbonate reclamation	KEGG PATHWAY	ko04964	1	70	0.68125	1	Multiflorum_1-4k_c153428_f1p18_1613	http://www.genome.jp/kegg-bin/show_pathway?ko04964/K00261%09red
Cytosolic DNA-sensing pathway	KEGG PATHWAY	ko04623	1	70	0.68125	1	Multiflorum_1-4k_c131595_f1p9_1017	http://www.genome.jp/kegg-bin/show_pathway?ko04623/K03013%09red
Bladder cancer	KEGG PATHWAY	ko05219	1	70	0.68125	1	Multiflorum_1-4k_c7978_f3p4_1431	http://www.genome.jp/kegg-bin/show_pathway?ko05219/K04368%09red
Glycerophospholipid metabolism	KEGG PATHWAY	ko00564	7	495	0.691343	1	Multiflorum_3-10k_c88312_f1p56_1438;Multiflorum_3-10k_c6224_f1p12_2801;Multiflorum_1-4k_c65362_f1p40_1981;Multiflorum_3-10k_c42432_f1p259_2826;Multiflorum_1-4k_c187521_f1p14_2187;Multiflorum_3-10k_c100982_f1p386_3906;Multiflorum_1-4k_c544575_f1p28_1171	http://www.genome.jp/kegg-bin/show_pathway?ko00564/K06129%09red/K00901%09red/K01115%09red
Pentose phosphate pathway	KEGG PATHWAY	ko00030	10	698	0.694693	1	Multiflorum_1-4k_c202204_f4p0_1805;Multiflorum_1-4k_c46823_f1p33_1937;Multiflorum_1-4k_c139238_f1p0_1358;Multiflorum_3-10k_c40282_f6p167_2365;Multiflorum_1-4k_c62249_f1p23_2184;Multiflorum_1-4k_c462612_f3p6_1322;Multiflorum_1-4k_c444092_f1p0_1865;Multiflorum_3-10k_c38937_f1p499_3505;Multiflorum_1-4k_c572574_f1p0_1183;Multiflorum_1-4k_c214380_f3p4_1674	http://www.genome.jp/kegg-bin/show_pathway?ko00030/K01623%09red/K00033%09red/K00615%09red
Non-small cell lung cancer	KEGG PATHWAY	ko05223	1	74	0.701145	1	Multiflorum_1-4k_c7978_f3p4_1431	http://www.genome.jp/kegg-bin/show_pathway?ko05223/K04368%09red
TNF signaling pathway	KEGG PATHWAY	ko04668	1	74	0.701145	1	Multiflorum_1-4k_c7978_f3p4_1431	http://www.genome.jp/kegg-bin/show_pathway?ko04668/K04368%09red
Ascorbate and aldarate metabolism	KEGG PATHWAY	ko00053	10	709	0.712479	1	Multiflorum_1-4k_c229370_f3p5_1491;Multiflorum_3-10k_c21679_f1p440_3312;Multiflorum_1-4k_c559657_f1p0_1723;Multiflorum_3-10k_c101501_f1p126_2356;Multiflorum_3-10k_c22507_f1p130_2027;Multiflorum_1-4k_c461528_f9p2_1886;Multiflorum_1-4k_c13681_f1p8_1267;Multiflorum_1-4k_c564534_f1p0_1883;Multiflorum_1-4k_c381773_f2p12_1853;Multiflorum_3-10k_c82892_f1p35_1479	http://www.genome.jp/kegg-bin/show_pathway?ko00053/K00128%09red/K10046%09red/K00012%09red/K00469%09red
Cholinergic synapse	KEGG PATHWAY	ko04725	1	77	0.715248	1	Multiflorum_1-4k_c7978_f3p4_1431	http://www.genome.jp/kegg-bin/show_pathway?ko04725/K04368%09red
Serotonergic synapse	KEGG PATHWAY	ko04726	1	77	0.715248	1	Multiflorum_1-4k_c7978_f3p4_1431	http://www.genome.jp/kegg-bin/show_pathway?ko04726/K04368%09red
Melanoma	KEGG PATHWAY	ko05218	1	78	0.7198	1	Multiflorum_1-4k_c7978_f3p4_1431	http://www.genome.jp/kegg-bin/show_pathway?ko05218/K04368%09red
Thyroid cancer	KEGG PATHWAY	ko05216	1	78	0.7198	1	Multiflorum_1-4k_c7978_f3p4_1431	http://www.genome.jp/kegg-bin/show_pathway?ko05216/K04368%09red
Dorso-ventral axis formation	KEGG PATHWAY	ko04320	1	80	0.728686	1	Multiflorum_1-4k_c7978_f3p4_1431	http://www.genome.jp/kegg-bin/show_pathway?ko04320/K04368%09red
Naphthalene degradation	KEGG PATHWAY	ko00626	1	81	0.733023	1	Multiflorum_1-4k_c141353_f1p14_1529	http://www.genome.jp/kegg-bin/show_pathway?ko00626/K00001%09red
Tropane, piperidine and pyridine alkaloid biosynthesis	KEGG PATHWAY	ko00960	3	235	0.733944	1	Multiflorum_1-4k_c58356_f1p19_1586;Multiflorum_3-10k_c118539_f1p200_595;Multiflorum_1-4k_c458736_f1p14_1154	http://www.genome.jp/kegg-bin/show_pathway?ko00960/K00815%09red
One carbon pool by folate	KEGG PATHWAY	ko00670	2	166	0.750976	1	Multiflorum_1-4k_c420372_f1p14_2277;Multiflorum_1-4k_c59583_f1p16_2270	http://www.genome.jp/kegg-bin/show_pathway?ko00670/K00297%09red/K01938%09red
2-Oxocarboxylic acid metabolism	KEGG PATHWAY	ko01210	5	388	0.753062	1	Multiflorum_1-4k_c47833_f2p20_2780;Multiflorum_1-4k_c97332_f2p5_1232;Multiflorum_1-4k_c231330_f1p16_1817;Multiflorum_1-4k_c477210_f1p0_1494;Multiflorum_3-10k_c32252_f1p41_1621	http://www.genome.jp/kegg-bin/show_pathway?ko01210/K00030%09red/K01681%09red
Chronic myeloid leukemia	KEGG PATHWAY	ko05220	1	90	0.769069	1	Multiflorum_1-4k_c7978_f3p4_1431	http://www.genome.jp/kegg-bin/show_pathway?ko05220/K04368%09red
beta-Alanine metabolism	KEGG PATHWAY	ko00410	4	334	0.789297	1	Multiflorum_1-4k_c229370_f3p5_1491;Multiflorum_3-10k_c101501_f1p126_2356;Multiflorum_3-10k_c22507_f1p130_2027;Multiflorum_1-4k_c28326_f3p8_2312	http://www.genome.jp/kegg-bin/show_pathway?ko00410/K00128%09red/K17839%09red
Circadian rhythm	KEGG PATHWAY	ko04710	1	98	0.797005	1	Multiflorum_1-4k_c361374_f1p8_2098	http://www.genome.jp/kegg-bin/show_pathway?ko04710/K03347%09red
Tyrosine metabolism	KEGG PATHWAY	ko00350	4	348	0.814526	1	Multiflorum_1-4k_c141353_f1p14_1529;Multiflorum_1-4k_c58356_f1p19_1586;Multiflorum_3-10k_c118539_f1p200_595;Multiflorum_1-4k_c458736_f1p14_1154	http://www.genome.jp/kegg-bin/show_pathway?ko00350/K00815%09red/K00001%09red
N-Glycan biosynthesis	KEGG PATHWAY	ko00510	3	271	0.814708	1	Multiflorum_1-4k_c559067_f9p2_1654;Multiflorum_1-4k_c21348_f1p17_2273;Multiflorum_1-4k_c168426_f1p9_1757	http://www.genome.jp/kegg-bin/show_pathway?ko00510/K01230%09red/K12670%09red
Gap junction	KEGG PATHWAY	ko04540	17	1284	0.829541	1	Multiflorum_1-4k_c191519_f1p5_1586;Multiflorum_1-4k_c490257_f2p24_1675;Multiflorum_3-10k_c48924_f1p540_3555;Multiflorum_1-4k_c522341_f2p5_1677;Multiflorum_1-4k_c479394_f1p27_1391;Multiflorum_1-4k_c528112_f4p5_1794;Multiflorum_1-4k_c232841_f1p14_1795;Multiflorum_3-10k_c11479_f1p28_1747;Multiflorum_1-4k_c572521_f1p0_1634;Multiflorum_1-4k_c565732_f1p0_1269;Multiflorum_1-4k_c489862_f1p50_1686;Multifl…	http://www.genome.jp/kegg-bin/show_pathway?ko04540/K04368%09red/K07374%09red/K07375%09red
Acute myeloid leukemia	KEGG PATHWAY	ko05221	1	111	0.835384	1	Multiflorum_1-4k_c7978_f3p4_1431	http://www.genome.jp/kegg-bin/show_pathway?ko05221/K04368%09red
Fc epsilon RI signaling pathway	KEGG PATHWAY	ko04664	1	111	0.835384	1	Multiflorum_1-4k_c7978_f3p4_1431	http://www.genome.jp/kegg-bin/show_pathway?ko04664/K04368%09red
Proteasome	KEGG PATHWAY	ko03050	10	804	0.83766	1	Multiflorum_1-4k_c81368_f5p25_1692;Multiflorum_3-10k_c70246_f3p6_3308;Multiflorum_1-4k_c436595_f2p11_1130;Multiflorum_1-4k_c20427_f3p17_1469;Multiflorum_1-4k_c107578_f1p22_1652;Multiflorum_1-4k_c279290_f2p16_1451;Multiflorum_1-4k_c265135_f1p42_3631;Multiflorum_1-4k_c516890_f1p20_1170;Multiflorum_1-4k_c451867_f1p19_1107;Multiflorum_1-4k_c111699_f8p44_1464	http://www.genome.jp/kegg-bin/show_pathway?ko03050/K03066%09red/K03063%09red/K03039%09red/K03029%09red/K03037%09red/K02725%09red/K02731%09red/K03032%09red
Ribosome biogenesis in eukaryotes	KEGG PATHWAY	ko03008	6	517	0.841969	1	Multiflorum_1-4k_c366187_f2p4_1206;Multiflorum_1-4k_c559961_f1p0_946;Multiflorum_1-4k_c292512_f1p12_1009;Multiflorum_1-4k_c577288_f1p7_914;Multiflorum_3-10k_c22470_f1p60_3641;Multiflorum_1-4k_c103601_f1p1_1020	http://www.genome.jp/kegg-bin/show_pathway?ko03008/K12619%09red/K03264%09red/K07936%09red/K03115%09red
Pentose and glucuronate interconversions	KEGG PATHWAY	ko00040	8	667	0.845257	1	Multiflorum_1-4k_c229370_f3p5_1491;Multiflorum_3-10k_c21679_f1p440_3312;Multiflorum_1-4k_c559657_f1p0_1723;Multiflorum_3-10k_c101501_f1p126_2356;Multiflorum_3-10k_c22507_f1p130_2027;Multiflorum_1-4k_c461528_f9p2_1886;Multiflorum_1-4k_c564534_f1p0_1883;Multiflorum_1-4k_c381773_f2p12_1853	http://www.genome.jp/kegg-bin/show_pathway?ko00040/K00128%09red/K00012%09red
Pancreatic cancer	KEGG PATHWAY	ko05212	1	116	0.848133	1	Multiflorum_1-4k_c7978_f3p4_1431	http://www.genome.jp/kegg-bin/show_pathway?ko05212/K04368%09red
Hippo signaling pathway - fly	KEGG PATHWAY	ko04391	6	530	0.857829	1	Multiflorum_1-4k_c116541_f3p1_1237;Multiflorum_1-4k_c577306_f1p39_960;Multiflorum_3-10k_c83915_f1p623_2170;Multiflorum_1-4k_c576734_f1p0_1220;Multiflorum_1-4k_c24455_f2p9_1835;Multiflorum_1-4k_c510518_f1p42_1104	http://www.genome.jp/kegg-bin/show_pathway?ko04391/K06630%09red
Phenylalanine, tyrosine and tryptophan biosynthesis	KEGG PATHWAY	ko00400	3	297	0.859214	1	Multiflorum_1-4k_c58356_f1p19_1586;Multiflorum_3-10k_c118539_f1p200_595;Multiflorum_1-4k_c458736_f1p14_1154	http://www.genome.jp/kegg-bin/show_pathway?ko00400/K00815%09red
Vascular smooth muscle contraction	KEGG PATHWAY	ko04270	2	213	0.859415	1	Multiflorum_1-4k_c42130_f4p7_1501;Multiflorum_1-4k_c7978_f3p4_1431	http://www.genome.jp/kegg-bin/show_pathway?ko04270/K04368%09red/K06269%09red
Prolactin signaling pathway	KEGG PATHWAY	ko04917	1	123	0.864341	1	Multiflorum_1-4k_c7978_f3p4_1431	http://www.genome.jp/kegg-bin/show_pathway?ko04917/K04368%09red
Glioma	KEGG PATHWAY	ko05214	1	124	0.866511	1	Multiflorum_1-4k_c7978_f3p4_1431	http://www.genome.jp/kegg-bin/show_pathway?ko05214/K04368%09red
Lysine degradation	KEGG PATHWAY	ko00310	3	302	0.866611	1	Multiflorum_1-4k_c229370_f3p5_1491;Multiflorum_3-10k_c101501_f1p126_2356;Multiflorum_3-10k_c22507_f1p130_2027	http://www.genome.jp/kegg-bin/show_pathway?ko00310/K00128%09red
Pathogenic Escherichia coli infection	KEGG PATHWAY	ko05130	16	1269	0.872826	1	Multiflorum_1-4k_c191519_f1p5_1586;Multiflorum_1-4k_c490257_f2p24_1675;Multiflorum_3-10k_c48924_f1p540_3555;Multiflorum_1-4k_c522341_f2p5_1677;Multiflorum_1-4k_c479394_f1p27_1391;Multiflorum_1-4k_c528112_f4p5_1794;Multiflorum_1-4k_c232841_f1p14_1795;Multiflorum_3-10k_c11479_f1p28_1747;Multiflorum_1-4k_c572521_f1p0_1634;Multiflorum_1-4k_c565732_f1p0_1269;Multiflorum_1-4k_c489862_f1p50_1686;Multifl…	http://www.genome.jp/kegg-bin/show_pathway?ko05130/K07374%09red/K07375%09red
Rap1 signaling pathway	KEGG PATHWAY	ko04015	1	133	0.884545	1	Multiflorum_1-4k_c7978_f3p4_1431	http://www.genome.jp/kegg-bin/show_pathway?ko04015/K04368%09red
Valine, leucine and isoleucine degradation	KEGG PATHWAY	ko00280	3	316	0.885529	1	Multiflorum_1-4k_c229370_f3p5_1491;Multiflorum_3-10k_c101501_f1p126_2356;Multiflorum_3-10k_c22507_f1p130_2027	http://www.genome.jp/kegg-bin/show_pathway?ko00280/K00128%09red
Endometrial cancer	KEGG PATHWAY	ko05213	1	134	0.886392	1	Multiflorum_1-4k_c7978_f3p4_1431	http://www.genome.jp/kegg-bin/show_pathway?ko05213/K04368%09red
Neurotrophin signaling pathway	KEGG PATHWAY	ko04722	7	641	0.893246	1	Multiflorum_1-4k_c116541_f3p1_1237;Multiflorum_1-4k_c577306_f1p39_960;Multiflorum_3-10k_c83915_f1p623_2170;Multiflorum_1-4k_c576734_f1p0_1220;Multiflorum_1-4k_c24455_f2p9_1835;Multiflorum_1-4k_c510518_f1p42_1104;Multiflorum_1-4k_c7978_f3p4_1431	http://www.genome.jp/kegg-bin/show_pathway?ko04722/K04368%09red/K06630%09red
Glycolysis / Gluconeogenesis	KEGG PATHWAY	ko00010	12	1014	0.894483	1	Multiflorum_1-4k_c154210_f1p14_1444;Multiflorum_1-4k_c142117_f1p10_2266;Multiflorum_1-4k_c229370_f3p5_1491;Multiflorum_1-4k_c371329_f1p76_1959;Multiflorum_3-10k_c101501_f1p126_2356;Multiflorum_3-10k_c22507_f1p130_2027;Multiflorum_1-4k_c431946_f1p29_1927;Multiflorum_3-10k_c40282_f6p167_2365;Multiflorum_1-4k_c150120_f1p7_1654;Multiflorum_3-10k_c33452_f1p237_1180;Multiflorum_1-4k_c141353_f1p14_1529;…	http://www.genome.jp/kegg-bin/show_pathway?ko00010/K00134%09red/K00001%09red/K00128%09red/K01785%09red/K01623%09red/K01610%09red/K00873%09red
Inflammatory mediator regulation of TRP channels	KEGG PATHWAY	ko04750	1	140	0.89687	1	Multiflorum_1-4k_c42130_f4p7_1501	http://www.genome.jp/kegg-bin/show_pathway?ko04750/K06269%09red
Glyoxylate and dicarboxylate metabolism	KEGG PATHWAY	ko00630	6	578	0.905408	1	Multiflorum_1-4k_c97332_f2p5_1232;Multiflorum_1-4k_c117200_f1p13_1443;Multiflorum_1-4k_c47833_f2p20_2780;Multiflorum_3-10k_c32252_f1p41_1621;Multiflorum_3-10k_c89512_f1p118_1441;Multiflorum_1-4k_c231330_f1p16_1817	http://www.genome.jp/kegg-bin/show_pathway?ko00630/K00122%09red/K00026%09red/K01681%09red
Natural killer cell mediated cytotoxicity	KEGG PATHWAY	ko04650	1	147	0.907881	1	Multiflorum_1-4k_c7978_f3p4_1431	http://www.genome.jp/kegg-bin/show_pathway?ko04650/K04368%09red
Osteoclast differentiation	KEGG PATHWAY	ko04380	1	148	0.909355	1	Multiflorum_1-4k_c7978_f3p4_1431	http://www.genome.jp/kegg-bin/show_pathway?ko04380/K04368%09red
Phagosome	KEGG PATHWAY	ko04145	27	2109	0.912764	1	Multiflorum_1-4k_c490257_f2p24_1675;Multiflorum_1-4k_c479394_f1p27_1391;Multiflorum_1-4k_c47473_f1p16_1166;Multiflorum_1-4k_c572102_f1p0_1777;Multiflorum_1-4k_c577255_f1p0_1672;Multiflorum_1-4k_c191519_f1p5_1586;Multiflorum_1-4k_c373152_f1p0_1978;Multiflorum_1-4k_c572521_f1p0_1634;Multiflorum_1-4k_c153993_f1p48_1841;Multiflorum_1-4k_c522341_f2p5_1677;Multiflorum_1-4k_c13290_f1p3_1269;Multiflorum_…	http://www.genome.jp/kegg-bin/show_pathway?ko04145/K08054%09red/K08488%09red/K07374%09red/K07375%09red/K08057%09red
VEGF signaling pathway	KEGG PATHWAY	ko04370	1	153	0.916379	1	Multiflorum_1-4k_c7978_f3p4_1431	http://www.genome.jp/kegg-bin/show_pathway?ko04370/K04368%09red
Ubiquitin mediated proteolysis	KEGG PATHWAY	ko04120	17	1413	0.916714	1	Multiflorum_3-10k_c60059_f2p54_3286;Multiflorum_3-10k_c17569_f19p4_3720;Multiflorum_3-10k_c67989_f1p88_4256;Multiflorum_3-10k_c34395_f1p4_4576;Multiflorum_1-4k_c361374_f1p8_2098;Multiflorum_3-10k_c98444_f4p142_3359;Multiflorum_1-4k_c88619_f1p6_1902;Multiflorum_1-4k_c575760_f1p14_783;Multiflorum_3-10k_c110423_f1p46_774;Multiflorum_3-10k_c65006_f1p292_3719;Multiflorum_1-4k_c567669_f1p15_895;Multifl…	http://www.genome.jp/kegg-bin/show_pathway?ko04120/K10592%09red/K06689%09red/K10577%09red/K10573%09red/K04706%09red/K03178%09red/K03347%09red
Pancreatic secretion	KEGG PATHWAY	ko04972	1	155	0.919034	1	Multiflorum_1-4k_c89898_f4p19_1337	http://www.genome.jp/kegg-bin/show_pathway?ko04972/K07901%09red
Tight junction	KEGG PATHWAY	ko04530	2	262	0.924951	1	Multiflorum_3-10k_c42346_f1p57_8698;Multiflorum_1-4k_c366187_f2p4_1206	http://www.genome.jp/kegg-bin/show_pathway?ko04530/K06100%09red/K03115%09red
Toll-like receptor signaling pathway	KEGG PATHWAY	ko04620	1	161	0.926503	1	Multiflorum_1-4k_c7978_f3p4_1431	http://www.genome.jp/kegg-bin/show_pathway?ko04620/K04368%09red
Ribosome	KEGG PATHWAY	ko03010	12	1070	0.927862	1	Multiflorum_1-4k_c28736_f1p0_1247;Multiflorum_1-4k_c463680_f3p5_1229;Multiflorum_1-4k_c461006_f31p11_1275;Multiflorum_1-4k_c404469_f3p5_1187;Multiflorum_3-10k_c17056_f1p130_942;Multiflorum_3-10k_c106912_f2p94_1111;Multiflorum_1-4k_c24929_f1p29_2305;Multiflorum_1-4k_c563632_f1p31_962;Multiflorum_1-4k_c576131_f1p21_789;Multiflorum_1-4k_c462622_f2p0_1263;Multiflorum_1-4k_c564616_f1p24_904;Multifloru…	http://www.genome.jp/kegg-bin/show_pathway?ko03010/K02930%09red/K02866%09red/K02868%09red/K02984%09red/K02987%09red/K02941%09red/K02989%09red
Hippo signaling pathway	KEGG PATHWAY	ko04390	7	690	0.929107	1	Multiflorum_1-4k_c42130_f4p7_1501;Multiflorum_1-4k_c116541_f3p1_1237;Multiflorum_1-4k_c577306_f1p39_960;Multiflorum_3-10k_c83915_f1p623_2170;Multiflorum_1-4k_c576734_f1p0_1220;Multiflorum_1-4k_c24455_f2p9_1835;Multiflorum_1-4k_c510518_f1p42_1104	http://www.genome.jp/kegg-bin/show_pathway?ko04390/K06269%09red/K06630%09red
ErbB signaling pathway	KEGG PATHWAY	ko04012	1	164	0.929976	1	Multiflorum_1-4k_c7978_f3p4_1431	http://www.genome.jp/kegg-bin/show_pathway?ko04012/K04368%09red
T cell receptor signaling pathway	KEGG PATHWAY	ko04660	1	165	0.931097	1	Multiflorum_1-4k_c7978_f3p4_1431	http://www.genome.jp/kegg-bin/show_pathway?ko04660/K04368%09red
Carbon fixation in photosynthetic organisms	KEGG PATHWAY	ko00710	8	776	0.93343	1	Multiflorum_3-10k_c81378_f1p129_3344;Multiflorum_1-4k_c142117_f1p10_2266;Multiflorum_1-4k_c81782_f1p25_1852;Multiflorum_3-10k_c40282_f6p167_2365;Multiflorum_1-4k_c62249_f1p23_2184;Multiflorum_3-10k_c33452_f1p237_1180;Multiflorum_1-4k_c117200_f1p13_1443;Multiflorum_1-4k_c86937_f1p29_3000	http://www.genome.jp/kegg-bin/show_pathway?ko00710/K00134%09red/K01623%09red/K01595%09red/K00029%09red/K01610%09red/K00615%09red/K00026%09red/K00028%09red
Chemokine signaling pathway	KEGG PATHWAY	ko04062	1	168	0.934353	1	Multiflorum_1-4k_c7978_f3p4_1431	http://www.genome.jp/kegg-bin/show_pathway?ko04062/K04368%09red
Tuberculosis	KEGG PATHWAY	ko05152	5	545	0.939377	1	Multiflorum_1-4k_c476759_f1p43_2184;Multiflorum_1-4k_c370498_f1p49_2030;Multiflorum_1-4k_c140418_f2p12_1199;Multiflorum_1-4k_c482521_f1p20_2481;Multiflorum_1-4k_c462263_f6p20_1857	http://www.genome.jp/kegg-bin/show_pathway?ko05152/K04077%09red/K04043%09red
Fanconi anemia pathway	KEGG PATHWAY	ko03460	1	174	0.94041	1	Multiflorum_1-4k_c3436_f4p2_1417	http://www.genome.jp/kegg-bin/show_pathway?ko03460/K10896%09red
Fatty acid degradation	KEGG PATHWAY	ko00071	4	462	0.940522	1	Multiflorum_1-4k_c229370_f3p5_1491;Multiflorum_1-4k_c141353_f1p14_1529;Multiflorum_3-10k_c101501_f1p126_2356;Multiflorum_3-10k_c22507_f1p130_2027	http://www.genome.jp/kegg-bin/show_pathway?ko00071/K00128%09red/K00001%09red
Carbon metabolism	KEGG PATHWAY	ko01200	32	2547	0.943913	1	Multiflorum_1-4k_c97332_f2p5_1232;Multiflorum_1-4k_c59583_f1p16_2270;Multiflorum_1-4k_c7742_f1p14_1301;Multiflorum_1-4k_c81782_f1p25_1852;Multiflorum_3-10k_c89512_f1p118_1441;Multiflorum_1-4k_c47292_f2p26_1379;Multiflorum_1-4k_c47833_f2p20_2780;Multiflorum_1-4k_c444092_f1p0_1865;Multiflorum_1-4k_c117200_f1p13_1443;Multiflorum_1-4k_c231330_f1p16_1817;Multiflorum_1-4k_c202204_f4p0_1805;Multiflorum_…	http://www.genome.jp/kegg-bin/show_pathway?ko01200/K00134%09red/K01623%09red/K00234%09red/K00297%09red/K00030%09red/K00615%09red/K01681%09red/K00863%09red/K01595%09red/K00029%09red/K01610%09red/K01899%09red/K00873%09red/K01938%09red/K00122%09red/K00026%09red/K00033%09red/K01738%09red/K00028%09red
Colorectal cancer	KEGG PATHWAY	ko05210	1	179	0.94503	1	Multiflorum_1-4k_c7978_f3p4_1431	http://www.genome.jp/kegg-bin/show_pathway?ko05210/K04368%09red
Amphetamine addiction	KEGG PATHWAY	ko05031	1	179	0.94503	1	Multiflorum_1-4k_c42130_f4p7_1501	http://www.genome.jp/kegg-bin/show_pathway?ko05031/K06269%09red
Renal cell carcinoma	KEGG PATHWAY	ko05211	1	180	0.94591	1	Multiflorum_1-4k_c7978_f3p4_1431	http://www.genome.jp/kegg-bin/show_pathway?ko05211/K04368%09red
Sphingolipid metabolism	KEGG PATHWAY	ko00600	2	289	0.947446	1	Multiflorum_1-4k_c357810_f1p21_4686;Multiflorum_1-4k_c413443_f1p12_3067	http://www.genome.jp/kegg-bin/show_pathway?ko00600/K12349%09red
Focal adhesion	KEGG PATHWAY	ko04510	2	289	0.947446	1	Multiflorum_1-4k_c42130_f4p7_1501;Multiflorum_1-4k_c7978_f3p4_1431	http://www.genome.jp/kegg-bin/show_pathway?ko04510/K04368%09red/K06269%09red
Phosphatidylinositol signaling system	KEGG PATHWAY	ko04070	2	292	0.949506	1	Multiflorum_3-10k_c42143_f1p280_3748;Multiflorum_3-10k_c6224_f1p12_2801	http://www.genome.jp/kegg-bin/show_pathway?ko04070/K00889%09red/K00901%09red
MAPK signaling pathway - yeast	KEGG PATHWAY	ko04011	1	188	0.952461	1	Multiflorum_1-4k_c568150_f1p0_1090	http://www.genome.jp/kegg-bin/show_pathway?ko04011/K01759%09red
Propanoate metabolism	KEGG PATHWAY	ko00640	4	488	0.955041	1	Multiflorum_1-4k_c229370_f3p5_1491;Multiflorum_1-4k_c327070_f1p26_1262;Multiflorum_3-10k_c101501_f1p126_2356;Multiflorum_3-10k_c22507_f1p130_2027	http://www.genome.jp/kegg-bin/show_pathway?ko00640/K00128%09red/K01899%09red
Pyruvate metabolism	KEGG PATHWAY	ko00620	13	1214	0.955798	1	Multiflorum_3-10k_c81378_f1p129_3344;Multiflorum_1-4k_c142117_f1p10_2266;Multiflorum_1-4k_c229370_f3p5_1491;Multiflorum_3-10k_c101501_f1p126_2356;Multiflorum_1-4k_c371329_f1p76_1959;Multiflorum_1-4k_c81782_f1p25_1852;Multiflorum_3-10k_c22507_f1p130_2027;Multiflorum_1-4k_c568150_f1p0_1090;Multiflorum_3-10k_c100202_f1p189_2012;Multiflorum_1-4k_c150120_f1p7_1654;Multiflorum_1-4k_c431946_f1p29_1927;M…	http://www.genome.jp/kegg-bin/show_pathway?ko00620/K01759%09red/K00128%09red/K01595%09red/K00029%09red/K01610%09red/K00873%09red/K00026%09red/K00028%09red
Long-term depression	KEGG PATHWAY	ko04730	1	194	0.956849	1	Multiflorum_1-4k_c7978_f3p4_1431	http://www.genome.jp/kegg-bin/show_pathway?ko04730/K04368%09red
Adherens junction	KEGG PATHWAY	ko04520	1	196	0.95822	1	Multiflorum_1-4k_c366187_f2p4_1206	http://www.genome.jp/kegg-bin/show_pathway?ko04520/K03115%09red
RNA polymerase	KEGG PATHWAY	ko03020	2	307	0.958699	1	Multiflorum_3-10k_c87630_f2p95_5140;Multiflorum_1-4k_c131595_f1p9_1017	http://www.genome.jp/kegg-bin/show_pathway?ko03020/K03006%09red/K03013%09red
Long-term potentiation	KEGG PATHWAY	ko04720	2	310	0.960334	1	Multiflorum_1-4k_c42130_f4p7_1501;Multiflorum_1-4k_c7978_f3p4_1431	http://www.genome.jp/kegg-bin/show_pathway?ko04720/K04368%09red/K06269%09red
B cell receptor signaling pathway	KEGG PATHWAY	ko04662	1	200	0.960832	1	Multiflorum_1-4k_c7978_f3p4_1431	http://www.genome.jp/kegg-bin/show_pathway?ko04662/K04368%09red
RNA degradation	KEGG PATHWAY	ko03018	8	842	0.962062	1	Multiflorum_1-4k_c476759_f1p43_2184;Multiflorum_1-4k_c370498_f1p49_2030;Multiflorum_1-4k_c140418_f2p12_1199;Multiflorum_3-10k_c22470_f1p60_3641;Multiflorum_1-4k_c216972_f1p0_1551;Multiflorum_1-4k_c462263_f6p20_1857;Multiflorum_3-10k_c2654_f1p55_4336;Multiflorum_1-4k_c482521_f1p20_2481	http://www.genome.jp/kegg-bin/show_pathway?ko03018/K04077%09red/K12604%09red/K04043%09red/K12580%09red/K12619%09red
Melanogenesis	KEGG PATHWAY	ko04916	1	207	0.965018	1	Multiflorum_1-4k_c7978_f3p4_1431	http://www.genome.jp/kegg-bin/show_pathway?ko04916/K04368%09red
Bile secretion	KEGG PATHWAY	ko04976	4	511	0.965083	1	Multiflorum_3-10k_c8983_f3p20_3957;Multiflorum_3-10k_c105033_f1p20_3897;Multiflorum_1-4k_c147511_f1p2_3891;Multiflorum_3-10k_c112035_f69p333_4232	http://www.genome.jp/kegg-bin/show_pathway?ko04976/K05658%09red
mTOR signaling pathway	KEGG PATHWAY	ko04150	1	208	0.965578	1	Multiflorum_1-4k_c573366_f1p5_956	http://www.genome.jp/kegg-bin/show_pathway?ko04150/K03259%09red
ABC transporters	KEGG PATHWAY	ko02010	4	516	0.96697	1	Multiflorum_3-10k_c8983_f3p20_3957;Multiflorum_3-10k_c105033_f1p20_3897;Multiflorum_1-4k_c147511_f1p2_3891;Multiflorum_3-10k_c112035_f69p333_4232	http://www.genome.jp/kegg-bin/show_pathway?ko02010/K05658%09red
Non-alcoholic fatty liver disease (NAFLD)	KEGG PATHWAY	ko04932	4	529	0.971442	1	Multiflorum_1-4k_c461706_f103p65_1920;Multiflorum_1-4k_c7742_f1p14_1301;Multiflorum_1-4k_c351015_f4p8_1601;Multiflorum_3-10k_c16548_f1p44_907	http://www.genome.jp/kegg-bin/show_pathway?ko04932/K03942%09red/K03949%09red/K00234%09red/K03953%09red
Proteoglycans in cancer	KEGG PATHWAY	ko05205	2	339	0.973247	1	Multiflorum_1-4k_c42130_f4p7_1501;Multiflorum_1-4k_c7978_f3p4_1431	http://www.genome.jp/kegg-bin/show_pathway?ko05205/K04368%09red/K06269%09red
Tryptophan metabolism	KEGG PATHWAY	ko00380	4	535	0.973309	1	Multiflorum_1-4k_c229370_f3p5_1491;Multiflorum_1-4k_c560232_f1p5_1270;Multiflorum_3-10k_c101501_f1p126_2356;Multiflorum_3-10k_c22507_f1p130_2027	http://www.genome.jp/kegg-bin/show_pathway?ko00380/K00128%09red/K11817%09red
Bacterial invasion of epithelial cells	KEGG PATHWAY	ko05100	2	340	0.973611	1	Multiflorum_3-10k_c70291_f2p36_3285;Multiflorum_3-10k_c78329_f4p17_3602	http://www.genome.jp/kegg-bin/show_pathway?ko05100/K04646%09red
Oocyte meiosis	KEGG PATHWAY	ko04114	9	973	0.975454	1	Multiflorum_1-4k_c42130_f4p7_1501;Multiflorum_1-4k_c116541_f3p1_1237;Multiflorum_1-4k_c577306_f1p39_960;Multiflorum_3-10k_c83915_f1p623_2170;Multiflorum_1-4k_c576734_f1p0_1220;Multiflorum_1-4k_c361374_f1p8_2098;Multiflorum_1-4k_c24455_f2p9_1835;Multiflorum_1-4k_c510518_f1p42_1104;Multiflorum_1-4k_c7978_f3p4_1431	http://www.genome.jp/kegg-bin/show_pathway?ko04114/K04368%09red/K06269%09red/K03347%09red/K06630%09red
Purine metabolism	KEGG PATHWAY	ko00230	8	891	0.975551	1	Multiflorum_1-4k_c503748_f1p13_1285;Multiflorum_1-4k_c150120_f1p7_1654;Multiflorum_1-4k_c371329_f1p76_1959;Multiflorum_1-4k_c131595_f1p9_1017;Multiflorum_1-4k_c381984_f3p9_1132;Multiflorum_3-10k_c100202_f1p189_2012;Multiflorum_3-10k_c87630_f2p95_5140;Multiflorum_1-4k_c431946_f1p29_1927	http://www.genome.jp/kegg-bin/show_pathway?ko00230/K03006%09red/K13811%09red/K03013%09red/K00873%09red
Circadian rhythm - plant	KEGG PATHWAY	ko04712	2	348	0.976352	1	Multiflorum_3-10k_c83582_f2p130_3908;Multiflorum_1-4k_c366187_f2p4_1206	http://www.genome.jp/kegg-bin/show_pathway?ko04712/K03115%09red/K12124%09red
Alcoholism	KEGG PATHWAY	ko05034	2	360	0.979954	1	Multiflorum_1-4k_c42130_f4p7_1501;Multiflorum_1-4k_c7978_f3p4_1431	http://www.genome.jp/kegg-bin/show_pathway?ko05034/K04368%09red/K06269%09red
Inositol phosphate metabolism	KEGG PATHWAY	ko00562	2	360	0.979954	1	Multiflorum_3-10k_c42143_f1p280_3748;Multiflorum_1-4k_c13681_f1p8_1267	http://www.genome.jp/kegg-bin/show_pathway?ko00562/K00469%09red/K00889%09red
Starch and sucrose metabolism	KEGG PATHWAY	ko00500	20	1869	0.981521	1	Multiflorum_1-4k_c462620_f1p6_1426;Multiflorum_1-4k_c362289_f1p45_2841;Multiflorum_1-4k_c6767_f3p7_1849;Multiflorum_1-4k_c372706_f3p3_2388;Multiflorum_3-10k_c36462_f4p16_3220;Multiflorum_1-4k_c563108_f1p6_993;Multiflorum_1-4k_c20451_f2p30_2174;Multiflorum_3-10k_c21679_f1p440_3312;Multiflorum_1-4k_c88325_f1p6_1247;Multiflorum_1-4k_c132462_f2p7_1577;Multiflorum_3-10k_c90450_f1p188_4067;Multiflorum_…	http://www.genome.jp/kegg-bin/show_pathway?ko00500/K01193%09red/K01188%09red/K16055%09red/K05349%09red/K00695%09red/K00012%09red/K01087%09red
Wnt signaling pathway	KEGG PATHWAY	ko04310	2	372	0.983021	1	Multiflorum_1-4k_c366187_f2p4_1206;Multiflorum_1-4k_c361374_f1p8_2098	http://www.genome.jp/kegg-bin/show_pathway?ko04310/K03115%09red/K03347%09red
Alanine, aspartate and glutamate metabolism	KEGG PATHWAY	ko00250	3	477	0.983031	1	Multiflorum_1-4k_c434514_f1p30_2121;Multiflorum_3-10k_c49795_f2p16_1700;Multiflorum_1-4k_c153428_f1p18_1613	http://www.genome.jp/kegg-bin/show_pathway?ko00250/K00294%09red/K00261%09red/K01940%09red
HIF-1 signaling pathway	KEGG PATHWAY	ko04066	3	480	0.983658	1	Multiflorum_1-4k_c573366_f1p5_956;Multiflorum_3-10k_c33452_f1p237_1180;Multiflorum_1-4k_c7978_f3p4_1431	http://www.genome.jp/kegg-bin/show_pathway?ko04066/K04368%09red/K00134%09red/K03259%09red
MicroRNAs in cancer	KEGG PATHWAY	ko05206	6	765	0.984311	1	Multiflorum_3-10k_c8983_f3p20_3957;Multiflorum_3-10k_c105033_f1p20_3897;Multiflorum_1-4k_c567669_f1p15_895;Multiflorum_3-10k_c112035_f69p333_4232;Multiflorum_1-4k_c147511_f1p2_3891;Multiflorum_1-4k_c7978_f3p4_1431	http://www.genome.jp/kegg-bin/show_pathway?ko05206/K10577%09red/K04368%09red/K05658%09red
Hepatitis B	KEGG PATHWAY	ko05161	1	284	0.989915	1	Multiflorum_1-4k_c7978_f3p4_1431	http://www.genome.jp/kegg-bin/show_pathway?ko05161/K04368%09red
Cell cycle	KEGG PATHWAY	ko04110	8	990	0.990429	1	Multiflorum_1-4k_c116541_f3p1_1237;Multiflorum_1-4k_c577306_f1p39_960;Multiflorum_3-10k_c83915_f1p623_2170;Multiflorum_1-4k_c576734_f1p0_1220;Multiflorum_3-10k_c26187_f1p108_4081;Multiflorum_1-4k_c361374_f1p8_2098;Multiflorum_1-4k_c24455_f2p9_1835;Multiflorum_1-4k_c510518_f1p42_1104	http://www.genome.jp/kegg-bin/show_pathway?ko04110/K06670%09red/K03347%09red/K06630%09red
Hepatitis C	KEGG PATHWAY	ko05160	1	290	0.990847	1	Multiflorum_1-4k_c24846_f1p2_2230	http://www.genome.jp/kegg-bin/show_pathway?ko05160/K04706%09red
Methane metabolism	KEGG PATHWAY	ko00680	4	630	0.991166	1	Multiflorum_3-10k_c81378_f1p129_3344;Multiflorum_3-10k_c40282_f6p167_2365;Multiflorum_1-4k_c487111_f1p17_2130;Multiflorum_3-10k_c89512_f1p118_1441	http://www.genome.jp/kegg-bin/show_pathway?ko00680/K00122%09red/K01595%09red/K01623%09red/K00863%09red
Nitrogen metabolism	KEGG PATHWAY	ko00910	1	296	0.991693	1	Multiflorum_1-4k_c153428_f1p18_1613	http://www.genome.jp/kegg-bin/show_pathway?ko00910/K00261%09red
Chagas disease (American trypanosomiasis)	KEGG PATHWAY	ko05142	2	431	0.992577	1	Multiflorum_1-4k_c404959_f21p16_1615;Multiflorum_1-4k_c278562_f3p0_1602	http://www.genome.jp/kegg-bin/show_pathway?ko05142/K08057%09red
Viral carcinogenesis	KEGG PATHWAY	ko05203	12	1370	0.993399	1	Multiflorum_1-4k_c116541_f3p1_1237;Multiflorum_1-4k_c577306_f1p39_960;Multiflorum_3-10k_c83915_f1p623_2170;Multiflorum_1-4k_c150120_f1p7_1654;Multiflorum_1-4k_c113277_f1p13_1668;Multiflorum_1-4k_c371329_f1p76_1959;Multiflorum_1-4k_c431946_f1p29_1927;Multiflorum_3-10k_c100202_f1p189_2012;Multiflorum_1-4k_c24455_f2p9_1835;Multiflorum_3-10k_c22326_f1p297_7279;Multiflorum_1-4k_c510518_f1p42_1104;Mult…	http://www.genome.jp/kegg-bin/show_pathway?ko05203/K15979%09red/K00873%09red/K06630%09red
Regulation of actin cytoskeleton	KEGG PATHWAY	ko04810	3	558	0.993976	1	Multiflorum_3-10k_c42143_f1p280_3748;Multiflorum_1-4k_c42130_f4p7_1501;Multiflorum_1-4k_c7978_f3p4_1431	http://www.genome.jp/kegg-bin/show_pathway?ko04810/K04368%09red/K06269%09red/K00889%09red
Lysosome	KEGG PATHWAY	ko04142	9	1131	0.994338	1	Multiflorum_3-10k_c88312_f1p56_1438;Multiflorum_3-10k_c70291_f2p36_3285;Multiflorum_1-4k_c571223_f1p0_1186;Multiflorum_3-10k_c78329_f4p17_3602;Multiflorum_1-4k_c365568_f1p78_1337;Multiflorum_3-10k_c84482_f1p255_3662;Multiflorum_1-4k_c563011_f1p0_1392;Multiflorum_1-4k_c89563_f2p89_1448;Multiflorum_1-4k_c174485_f42p0_1468	http://www.genome.jp/kegg-bin/show_pathway?ko04142/K06129%09red/K12400%09red/K01373%09red/K01363%09red/K04646%09red
Huntington's disease	KEGG PATHWAY	ko05016	12	1401	0.994991	1	Multiflorum_1-4k_c351015_f4p8_1601;Multiflorum_1-4k_c461706_f103p65_1920;Multiflorum_3-10k_c70291_f2p36_3285;Multiflorum_1-4k_c560017_f1p0_1528;Multiflorum_1-4k_c7742_f1p14_1301;Multiflorum_3-10k_c41897_f1p245_1561;Multiflorum_1-4k_c131595_f1p9_1017;Multiflorum_1-4k_c283872_f1p0_1541;Multiflorum_3-10k_c87630_f2p95_5140;Multiflorum_3-10k_c78329_f4p17_3602;Multiflorum_3-10k_c16548_f1p44_907;Multifl…	http://www.genome.jp/kegg-bin/show_pathway?ko05016/K03949%09red/K04646%09red/K03942%09red/K05863%09red/K15040%09red/K03006%09red/K00234%09red/K03013%09red/K03953%09red
Herpes simplex infection	KEGG PATHWAY	ko05168	4	689	0.995681	1	Multiflorum_3-10k_c87630_f2p95_5140;Multiflorum_1-4k_c42130_f4p7_1501;Multiflorum_1-4k_c366187_f2p4_1206;Multiflorum_1-4k_c361374_f1p8_2098	http://www.genome.jp/kegg-bin/show_pathway?ko05168/K03006%09red/K06269%09red/K03115%09red/K03347%09red
Plant hormone signal transduction	KEGG PATHWAY	ko04075	11	1339	0.995941	1	Multiflorum_1-4k_c66430_f1p6_1830;Multiflorum_1-4k_c303663_f6p18_1538;Multiflorum_1-4k_c463962_f2p8_1540;Multiflorum_3-10k_c72792_f1p57_963;Multiflorum_1-4k_c273416_f1p7_1227;Multiflorum_1-4k_c413698_f1p9_1558;Multiflorum_1-4k_c361647_f1p18_1552;Multiflorum_1-4k_c231025_f1p12_2337;Multiflorum_1-4k_c305357_f2p6_2688;Multiflorum_3-10k_c63612_f1p37_1468;Multiflorum_1-4k_c22590_f1p0_1413	http://www.genome.jp/kegg-bin/show_pathway?ko04075/K14486%09red/K14484%09red/K14491%09red/K14498%09red/K14514%09red/K14515%09red
RNA transport	KEGG PATHWAY	ko03013	18	1923	0.996107	1	Multiflorum_1-4k_c382468_f2p9_1101;Multiflorum_1-4k_c254560_f2p50_1742;Multiflorum_1-4k_c296077_f1p3_1049;Multiflorum_3-10k_c80934_f1p40_3696;Multiflorum_1-4k_c577288_f1p7_914;Multiflorum_3-10k_c106935_f1p314_960;Multiflorum_1-4k_c153411_f1p1_1762;Multiflorum_1-4k_c186004_f2p18_1741;Multiflorum_1-4k_c314216_f1p99_1747;Multiflorum_3-10k_c93179_f2p30_920;Multiflorum_3-10k_c111904_f4p362_1081;Multif…	http://www.genome.jp/kegg-bin/show_pathway?ko03013/K03257%09red/K10577%09red/K13171%09red/K03680%09red/K14311%09red/K03262%09red/K03259%09red/K03231%09red/K07936%09red/K14325%09red
TGF-beta signaling pathway	KEGG PATHWAY	ko04350	1	344	0.996178	1	Multiflorum_1-4k_c361374_f1p8_2098	http://www.genome.jp/kegg-bin/show_pathway?ko04350/K03347%09red
Steroid biosynthesis	KEGG PATHWAY	ko00100	1	346	0.9963	1	Multiflorum_1-4k_c436363_f3p6_2062	http://www.genome.jp/kegg-bin/show_pathway?ko00100/K09828%09red
Fatty acid metabolism	KEGG PATHWAY	ko01212	4	714	0.996829	1	Multiflorum_3-10k_c117372_f1p151_571;Multiflorum_1-4k_c470548_f1p16_1114;Multiflorum_1-4k_c279963_f2p4_1252;Multiflorum_1-4k_c263345_f1p9_1276	http://www.genome.jp/kegg-bin/show_pathway?ko01212/K10256%09red
Endocrine and other factor-regulated calcium reabsorption	KEGG PATHWAY	ko04961	2	494	0.996983	1	Multiflorum_3-10k_c70291_f2p36_3285;Multiflorum_3-10k_c78329_f4p17_3602	http://www.genome.jp/kegg-bin/show_pathway?ko04961/K04646%09red
Pyrimidine metabolism	KEGG PATHWAY	ko00240	3	614	0.997116	1	Multiflorum_3-10k_c87630_f2p95_5140;Multiflorum_1-4k_c120523_f2p4_2083;Multiflorum_1-4k_c131595_f1p9_1017	http://www.genome.jp/kegg-bin/show_pathway?ko00240/K03006%09red/K01937%09red/K03013%09red
Cell cycle - yeast	KEGG PATHWAY	ko04111	2	498	0.997152	1	Multiflorum_3-10k_c26187_f1p108_4081;Multiflorum_1-4k_c361374_f1p8_2098	http://www.genome.jp/kegg-bin/show_pathway?ko04111/K06670%09red/K03347%09red
Nucleotide excision repair	KEGG PATHWAY	ko03420	1	366	0.997323	1	Multiflorum_1-4k_c313930_f1p28_1538	http://www.genome.jp/kegg-bin/show_pathway?ko03420/K10839%09red
FoxO signaling pathway	KEGG PATHWAY	ko04068	1	370	0.99749	1	Multiflorum_1-4k_c7978_f3p4_1431	http://www.genome.jp/kegg-bin/show_pathway?ko04068/K04368%09red
Alzheimer's disease	KEGG PATHWAY	ko05010	5	873	0.998402	1	Multiflorum_1-4k_c461706_f103p65_1920;Multiflorum_1-4k_c7742_f1p14_1301;Multiflorum_1-4k_c351015_f4p8_1601;Multiflorum_3-10k_c16548_f1p44_907;Multiflorum_3-10k_c33452_f1p237_1180	http://www.genome.jp/kegg-bin/show_pathway?ko05010/K03942%09red/K03949%09red/K00134%09red/K00234%09red/K03953%09red
Galactose metabolism	KEGG PATHWAY	ko00052	2	549	0.99864	1	Multiflorum_1-4k_c20451_f2p30_2174;Multiflorum_1-4k_c516629_f3p63_1163	http://www.genome.jp/kegg-bin/show_pathway?ko00052/K01193%09red
Fructose and mannose metabolism	KEGG PATHWAY	ko00051	1	415	0.998789	1	Multiflorum_3-10k_c40282_f6p167_2365	http://www.genome.jp/kegg-bin/show_pathway?ko00051/K01623%09red
Adrenergic signaling in cardiomyocytes	KEGG PATHWAY	ko04261	1	429	0.999035	1	Multiflorum_1-4k_c42130_f4p7_1501	http://www.genome.jp/kegg-bin/show_pathway?ko04261/K06269%09red
Aminoacyl-tRNA biosynthesis	KEGG PATHWAY	ko00970	2	580	0.999136	1	Multiflorum_3-10k_c115210_f2p309_3719;Multiflorum_1-4k_c89494_f1p10_2593	http://www.genome.jp/kegg-bin/show_pathway?ko00970/K01869%09red/K01885%09red
Dopaminergic synapse	KEGG PATHWAY	ko04728	1	439	0.999179	1	Multiflorum_1-4k_c42130_f4p7_1501	http://www.genome.jp/kegg-bin/show_pathway?ko04728/K06269%09red
Insulin signaling pathway	KEGG PATHWAY	ko04910	3	736	0.999447	1	Multiflorum_1-4k_c42130_f4p7_1501;Multiflorum_1-4k_c573366_f1p5_956;Multiflorum_1-4k_c7978_f3p4_1431	http://www.genome.jp/kegg-bin/show_pathway?ko04910/K04368%09red/K06269%09red/K03259%09red
Synaptic vesicle cycle	KEGG PATHWAY	ko04721	3	752	0.999556	1	Multiflorum_3-10k_c70291_f2p36_3285;Multiflorum_3-10k_c78329_f4p17_3602;Multiflorum_1-4k_c5018_f3p4_1206	http://www.genome.jp/kegg-bin/show_pathway?ko04721/K08486%09red/K04646%09red
Amino sugar and nucleotide sugar metabolism	KEGG PATHWAY	ko00520	6	1085	0.999571	1	Multiflorum_1-4k_c559657_f1p0_1723;Multiflorum_3-10k_c21679_f1p440_3312;Multiflorum_1-4k_c461528_f9p2_1886;Multiflorum_1-4k_c564534_f1p0_1883;Multiflorum_1-4k_c381773_f2p12_1853;Multiflorum_3-10k_c82892_f1p35_1479	http://www.genome.jp/kegg-bin/show_pathway?ko00520/K00012%09red/K10046%09red
Meiosis - yeast	KEGG PATHWAY	ko04113	1	482	0.999591	1	Multiflorum_1-4k_c42130_f4p7_1501	http://www.genome.jp/kegg-bin/show_pathway?ko04113/K06269%09red
Thyroid hormone signaling pathway	KEGG PATHWAY	ko04919	1	529	0.999809	1	Multiflorum_1-4k_c7978_f3p4_1431	http://www.genome.jp/kegg-bin/show_pathway?ko04919/K04368%09red
mRNA surveillance pathway	KEGG PATHWAY	ko03015	6	1152	0.99981	1	Multiflorum_1-4k_c42130_f4p7_1501;Multiflorum_3-10k_c84401_f1p82_3676;Multiflorum_1-4k_c296077_f1p3_1049;Multiflorum_3-10k_c42346_f1p57_8698;Multiflorum_3-10k_c93179_f2p30_920;Multiflorum_3-10k_c10305_f1p93_4688	http://www.genome.jp/kegg-bin/show_pathway?ko03015/K06100%09red/K13171%09red/K03265%09red/K14409%09red/K06269%09red/K14325%09red
Peroxisome	KEGG PATHWAY	ko04146	1	606	0.999945	1	Multiflorum_1-4k_c119415_f3p15_1404	http://www.genome.jp/kegg-bin/show_pathway?ko04146/K13344%09red
PPAR signaling pathway	KEGG PATHWAY	ko03320	26	4235	1	1	Multiflorum_1-4k_c2605_f7p10_1503;Multiflorum_1-4k_c87259_f2p5_1654;Multiflorum_1-4k_c531671_f1p15_1419;Multiflorum_1-4k_c564409_f1p0_1652;Multiflorum_1-4k_c315163_f1p8_1476;Multiflorum_1-4k_c69941_f2p14_2749;Multiflorum_1-4k_c71589_f3p1_1681;Multiflorum_1-4k_c382082_f4p13_1243;Multiflorum_1-4k_c517080_f53p79_1528;Multiflorum_1-4k_c429353_f1p19_1640;Multiflorum_1-4k_c273198_f3p2_1645;Multiflorum_…	http://www.genome.jp/kegg-bin/show_pathway?ko03320/K08770%09red/K00864%09red
