# Supplementary material for: Full-Length Transcriptome Assembly of Italian Ryegrass Root Integrated with RNA-Seq to Identify Genes in Response to Plant Cadmium Stress
Source: Int J Mol Sci. 2020 Feb 6;21(3):1067. doi: 10.3390/ijms21031067 (PMC7037684; doi:10.3390/ijms21031067)
Supplement: Supplementary file 1 [file ijms-21-01067-s001.zip › Appendix C List of DEGs .xlsx]

## Sheet: Sheet1
#GeneID	up/down	NT_ID	Annotation
Multiflorum_1-4k_c367373_f1p7_1436	up	CP012613.1	Oryza sativa Indica Group cultivar RP Bio-226 chromosome 5 sequence
Multiflorum_1-4k_c367675_f1p5_1283	up	AK367513.1	Hordeum vulgare subsp. vulgare mRNA for predicted protein, complete cds, clone: NIASHv2058F14
Multiflorum_1-4k_c36774_f1p12_1281	up	XR_729826.2	PREDICTED: Brachypodium distachyon uncharacterized LOC104581717 (LOC104581717), transcript variant X3, misc_RNA
Multiflorum_1-4k_c36808_f1p10_1722	up	EU338488.1	Hordeum vulgare uroporphyrinogen III synthase (urosIII) gene, complete cds
Multiflorum_1-4k_c36819_f1p34_1712	down	AJ867399.1	Triticum aestivum mRNA for glycosyltransferase (a3b gene)
Multiflorum_1-4k_c368320_f1p0_1892	down	KU743221.1	Beckmannia syzigachne laccase (LAC) mRNA, partial cds
Multiflorum_1-4k_c368517_f1p7_2214	up	XM_015786917.1	PREDICTED: Oryza sativa Japonica Group uncharacterized LOC4341696 (LOC4341696), mRNA
Multiflorum_1-4k_c369018_f1p13_1530	up	EU338488.1	Hordeum vulgare uroporphyrinogen III synthase (urosIII) gene, complete cds
Multiflorum_1-4k_c369168_f1p1_2205	up	AK248694.1	Hordeum vulgare subsp. vulgare cDNA clone: FLbaf5b01, mRNA sequence
Multiflorum_1-4k_c369289_f2p53_1575	up	EU338488.1	Hordeum vulgare uroporphyrinogen III synthase (urosIII) gene, complete cds
Multiflorum_1-4k_c369612_f1p12_2955	up	HG670306.1	Triticum aestivum chromosome 3B, genomic scaffold, cultivar Chinese Spring
Multiflorum_1-4k_c370035_f1p10_1471	down	XM_015781461.1	PREDICTED: Oryza sativa Japonica Group GDSL esterase/lipase At1g31550-like (LOC107277076), mRNA
Multiflorum_1-4k_c370226_f2p0_2223	up	AK370996.1	Hordeum vulgare subsp. vulgare mRNA for predicted protein, complete cds, clone: NIASHv2121N17
Multiflorum_1-4k_c370257_f1p4_1417	down	AK331170.1	Triticum aestivum cDNA, clone: SET6_I15, cultivar: Chinese Spring
Multiflorum_1-4k_c370353_f1p12_1816	up	AJ579382.1	Triticum aestivum mRNA for glutathione synthetase (gs3 gene)
Multiflorum_1-4k_c370498_f1p49_2030	up	AK250490.1	Hordeum vulgare subsp. vulgare cDNA clone: FLbaf83e22, mRNA sequence
Multiflorum_1-4k_c371037_f1p5_1262	up	AK250952.1	Hordeum vulgare subsp. vulgare cDNA clone: FLbaf98g06, mRNA sequence
Multiflorum_1-4k_c371086_f1p8_1381	up	AK363239.1	Hordeum vulgare subsp. vulgare mRNA for predicted protein, partial cds, clone: NIASHv2013K15
Multiflorum_1-4k_c37128_f2p26_1056	up	AF019144.1	Agrostis stolonifera var. palustris low molecular weight heat shock protein mRNA, complete cds
Multiflorum_1-4k_c371295_f2p8_1384	up	HG670306.1	Triticum aestivum chromosome 3B, genomic scaffold, cultivar Chinese Spring
Multiflorum_1-4k_c371329_f1p76_1959	up	AY090539.1	Deschampsia antarctica clone Dacor-1.8 pyruvate kinase-like mRNA, 3' UTR and partial cds
Multiflorum_1-4k_c372216_f1p19_1837	up	AK367755.1	Hordeum vulgare subsp. vulgare mRNA for predicted protein, complete cds, clone: NIASHv2061J18
Multiflorum_1-4k_c3723_f7p9_3530	up	XM_014895741.1	PREDICTED: Brachypodium distachyon probable LRR receptor-like serine/threonine-protein kinase At1g56130 (LOC100836005), transcript variant X3, mRNA
Multiflorum_1-4k_c372706_f3p3_2388	up	AJ001117.1	Triticum aestivum mRNA for sucrose synthase type I
Multiflorum_1-4k_c372914_f1p0_2164	up	DQ680849.1	Avena strigosa beta-amyrin synthase (Sad1) and cytochrome P450 CYP51H10 (Sad2) genes, complete cds
Multiflorum_1-4k_c373152_f1p0_1978	down	AK358554.1	Hordeum vulgare subsp. vulgare mRNA for predicted protein, complete cds, clone: NIASHv1078I17
Multiflorum_1-4k_c373162_f1p10_1650	down	AK353898.1	Hordeum vulgare subsp. vulgare mRNA for predicted protein, partial cds, clone: NIASHv1003J09
Multiflorum_1-4k_c373271_f1p53_1484	up	AK251091.1	Hordeum vulgare subsp. vulgare cDNA clone: FLbaf99l05, mRNA sequence
Multiflorum_1-4k_c373565_f1p4_1409	up	AK372014.1	Hordeum vulgare subsp. vulgare mRNA for predicted protein, complete cds, clone: NIASHv2144P11
Multiflorum_1-4k_c373568_f2p67_3291	up	AK334540.1	Triticum aestivum cDNA, clone: WT010_E01, cultivar: Chinese Spring
Multiflorum_1-4k_c37367_f1p0_1483	up	CP012613.1	Oryza sativa Indica Group cultivar RP Bio-226 chromosome 5 sequence
Multiflorum_1-4k_c373739_f2p14_2168	up	CP012613.1	Oryza sativa Indica Group cultivar RP Bio-226 chromosome 5 sequence
Multiflorum_1-4k_c37422_f1p20_1903	down	AK355289.1	Hordeum vulgare subsp. vulgare mRNA for predicted protein, complete cds, clone: NIASHv1018K05
Multiflorum_1-4k_c374454_f1p25_2949	down	XM_003578731.3	PREDICTED: Brachypodium distachyon probable leucine-rich repeat receptor-like protein kinase At5g49770 (LOC100832505), mRNA
Multiflorum_1-4k_c375456_f1p4_1277	up	AK369112.1	Hordeum vulgare subsp. vulgare mRNA for predicted protein, complete cds, clone: NIASHv2085H07
Multiflorum_1-4k_c375820_f2p36_2249	up	XM_014897290.1	PREDICTED: Brachypodium distachyon uncharacterized LOC106865873 (LOC106865873), mRNA
Multiflorum_1-4k_c376982_f1p0_1698	up	CP012613.1	Oryza sativa Indica Group cultivar RP Bio-226 chromosome 5 sequence
Multiflorum_1-4k_c377213_f1p21_2284	up	EU541356.1	Dactylis glomerata heat-shock protein 70 (Hsp70) mRNA, complete cds
Multiflorum_1-4k_c37735_f1p46_1177	up	XM_002444712.1	Sorghum bicolor hypothetical protein, mRNA
Multiflorum_1-4k_c377552_f1p17_1249	up	AK365133.1	Hordeum vulgare subsp. vulgare mRNA for predicted protein, complete cds, clone: NIASHv2031D24
Multiflorum_1-4k_c377963_f1p6_1655	up	AK377082.1	Hordeum vulgare subsp. vulgare mRNA for predicted protein, complete cds, clone: NIASHv3147M16
Multiflorum_1-4k_c378193_f1p9_1416	up	AK364958.1	Hordeum vulgare subsp. vulgare mRNA for predicted protein, complete cds, clone: NIASHv2029L14
Multiflorum_1-4k_c378872_f1p21_1155	down	AK336206.1	Triticum aestivum cDNA, clone: SET3_H20, cultivar: Chinese Spring
Multiflorum_1-4k_c379198_f1p35_2148	up	CP012613.1	Oryza sativa Indica Group cultivar RP Bio-226 chromosome 5 sequence
Multiflorum_1-4k_c379320_f1p42_2231	up	AM709764.1	Triticum turgidum subsp. durum mRNA for 23.5 kDa heat-shock protein (hsp23.5 gene)
Multiflorum_1-4k_c379343_f1p0_1659	up	EU338488.1	Hordeum vulgare uroporphyrinogen III synthase (urosIII) gene, complete cds
Multiflorum_1-4k_c3795_f3p2_2462	up	AK370996.1	Hordeum vulgare subsp. vulgare mRNA for predicted protein, complete cds, clone: NIASHv2121N17
Multiflorum_1-4k_c379837_f1p4_1928	up	AK364433.1	Hordeum vulgare subsp. vulgare mRNA for predicted protein, complete cds, clone: NIASHv2025B10
Multiflorum_1-4k_c380430_f1p38_1218	up	XM_003566547.1	PREDICTED: Brachypodium distachyon chitinase 10-like (LOC100824794), mRNA
Multiflorum_1-4k_c381632_f4p0_2680	down	EU030446.1	Dactylis glomerata Hsp90-like protein mRNA, complete cds
Multiflorum_1-4k_c381703_f4p6_1558	up	AK369055.1	Hordeum vulgare subsp. vulgare mRNA for predicted protein, complete cds, clone: NIASHv2084I05
Multiflorum_1-4k_c381773_f2p12_1853	up	BT009444.1	Triticum aestivum clone wlmk8.pk0004.f6:fis, full insert mRNA sequence
Multiflorum_1-4k_c38186_f4p17_1448	up	EU338488.1	Hordeum vulgare uroporphyrinogen III synthase (urosIII) gene, complete cds
Multiflorum_1-4k_c381880_f3p8_1109	up	HG670306.1	Triticum aestivum chromosome 3B, genomic scaffold, cultivar Chinese Spring
Multiflorum_1-4k_c381925_f4p4_1310	up	AF472591.1	Lolium perenne cinnamyl alcohol dehydrogenase (CAD1) mRNA, complete cds
Multiflorum_1-4k_c381984_f3p9_1132	up	XM_003559747.3	PREDICTED: Brachypodium distachyon ATP sulfurylase 1, chloroplastic (LOC100832387), mRNA
Multiflorum_1-4k_c381989_f3p1_1014	up	FP098618.1	Phyllostachys edulis cDNA clone: bphyem119f13, full insert sequence
Multiflorum_1-4k_c382005_f3p3_1076	up	AK333035.1	Triticum aestivum cDNA, clone: WT005_H19, cultivar: Chinese Spring
Multiflorum_1-4k_c382034_f3p6_1120	up	CP012614.1	Oryza sativa Indica Group cultivar RP Bio-226 chromosome 6 sequence
Multiflorum_1-4k_c382082_f4p13_1243	up	NM_001317880.1	Brachypodium distachyon polyubiquitin (LOC100841406), mRNA JF836850.1 Brachypodium distachyon polyubiquitin 10 (UBQ10) mRNA, complete cds
Multiflorum_1-4k_c382337_f1p3_2246	up	CP012613.1	Oryza sativa Indica Group cultivar RP Bio-226 chromosome 5 sequence
Multiflorum_1-4k_c382383_f2p2_1072	up	AK375413.1	Hordeum vulgare subsp. vulgare mRNA for predicted protein, complete cds, clone: NIASHv3093I20
Multiflorum_1-4k_c38240_f1p17_1390	up	XM_003558228.3	PREDICTED: Brachypodium distachyon 17.9 kDa class I heat shock protein (LOC100843199), mRNA
Multiflorum_1-4k_c382468_f2p9_1101	up	XM_003581641.3	PREDICTED: Brachypodium distachyon elongation factor 1-alpha (LOC100844543), mRNA
Multiflorum_1-4k_c382470_f2p38_1101	up	AK440034.1	Brachypodium distachyon mRNA, clone: PL016C01-A-103_B05
Multiflorum_1-4k_c382523_f2p2_1184	up	XM_010238688.2	PREDICTED: Brachypodium distachyon 5-methyltetrahydropteroyltriglutamate--homocysteine methyltransferase 1 (LOC100837608), mRNA
Multiflorum_1-4k_c382774_f2p12_1086	up	AJ971361.1	Aegilops longissima mRNA for 22.3kDa heat-shock protein (hsp22.3 gene)
Multiflorum_1-4k_c385009_f2p3_2341	up	KP268647.1	Secale cereale clone ScEF2 putative elongation factor 1 (EF1) mRNA, complete cds
Multiflorum_1-4k_c385703_f1p7_1060	up	AK248353.1	Hordeum vulgare subsp. vulgare cDNA clone: FLbaf82e04, mRNA sequence
Multiflorum_1-4k_c38585_f2p19_1889	up	AK363027.1	Hordeum vulgare subsp. vulgare mRNA for predicted protein, complete cds, clone: NIASHv2012E16
Multiflorum_1-4k_c38604_f1p2_1518	up	CP012613.1	Oryza sativa Indica Group cultivar RP Bio-226 chromosome 5 sequence
Multiflorum_1-4k_c387385_f4p10_1321	down	AK376221.1	Hordeum vulgare subsp. vulgare mRNA for predicted protein, partial cds, clone: NIASHv3118J04
Multiflorum_1-4k_c38939_f1p48_1343	down	AK248219.1	Hordeum vulgare subsp. vulgare cDNA clone: FLbaf132k02, mRNA sequence
Multiflorum_1-4k_c391477_f1p16_989	down	AK332483.1	Triticum aestivum cDNA, clone: WT004_B11, cultivar: Chinese Spring
Multiflorum_1-4k_c3915_f5p7_2112	up	AK335795.1	Triticum aestivum cDNA, clone: WT013_M18, cultivar: Chinese Spring
Multiflorum_1-4k_c392664_f1p2_1118	up	AK249378.1	Hordeum vulgare subsp. vulgare cDNA clone: FLbaf31i12, mRNA sequence
Multiflorum_1-4k_c394886_f1p5_993	up	AK331493.1	Triticum aestivum cDNA, clone: WT007_K04, cultivar: Chinese Spring
Multiflorum_1-4k_c395513_f1p1_1410	up	AK372915.1	Hordeum vulgare subsp. vulgare mRNA for predicted protein, complete cds, clone: NIASHv3015M24
Multiflorum_1-4k_c3962_f4p29_1697	up	XM_003577036.3	PREDICTED: Brachypodium distachyon cytochrome P450 94B3-like (LOC100846448), mRNA
Multiflorum_1-4k_c396336_f1p9_1084	up	XM_003571037.3	PREDICTED: Brachypodium distachyon 23.6 kDa heat shock protein, mitochondrial (LOC100829604), mRNA
Multiflorum_1-4k_c398780_f2p21_1916	up	AK358554.1	Hordeum vulgare subsp. vulgare mRNA for predicted protein, complete cds, clone: NIASHv1078I17
Multiflorum_1-4k_c399205_f1p11_918	up	AF097363.1	Triticum aestivum heat shock protein 101 (Hsp101b) mRNA, complete cds
Multiflorum_1-4k_c3996_f5p19_1684	up	AK363027.1	Hordeum vulgare subsp. vulgare mRNA for predicted protein, complete cds, clone: NIASHv2012E16
Multiflorum_1-4k_c11846_f2p2_2363	up	CP012614.1	Oryza sativa Indica Group cultivar RP Bio-226 chromosome 6 sequence
Multiflorum_1-4k_c118662_f3p9_1488	up	HG670306.1	Triticum aestivum chromosome 3B, genomic scaffold, cultivar Chinese Spring
Multiflorum_1-4k_c40197_f3p0_2212	up	XM_003579520.3	PREDICTED: Brachypodium distachyon 70 kDa peptidyl-prolyl isomerase-like (LOC100846872), mRNA
Multiflorum_1-4k_c402808_f1p15_1003	up	AK248510.1	Hordeum vulgare subsp. vulgare cDNA clone: FLbaf35j18, mRNA sequence
Multiflorum_1-4k_c403359_f7p5_1386	up	AK331876.1	Triticum aestivum cDNA, clone: WT002_J11, cultivar: Chinese Spring
Multiflorum_1-4k_c403420_f5p19_1902	up	XM_003569748.3	PREDICTED: Brachypodium distachyon chaperone protein ClpB1-like (LOC100831245), mRNA
Multiflorum_1-4k_c403534_f16p18_1444	down	AK248219.1	Hordeum vulgare subsp. vulgare cDNA clone: FLbaf132k02, mRNA sequence
Multiflorum_1-4k_c403676_f3p0_2339	up	AK370996.1	Hordeum vulgare subsp. vulgare mRNA for predicted protein, complete cds, clone: NIASHv2121N17
Multiflorum_1-4k_c40373_f2p8_1739	up	XM_003571037.3	PREDICTED: Brachypodium distachyon 23.6 kDa heat shock protein, mitochondrial (LOC100829604), mRNA
Multiflorum_1-4k_c403873_f13p3_1974	up	AK355291.1	Hordeum vulgare subsp. vulgare mRNA for predicted protein, complete cds, clone: NIASHv1018K13
Multiflorum_1-4k_c403888_f3p9_1793	up	AK365779.1	Hordeum vulgare subsp. vulgare mRNA for predicted protein, complete cds, clone: NIASHv2037K13
Multiflorum_1-4k_c404025_f7p0_1396	up	EU338488.1	Hordeum vulgare uroporphyrinogen III synthase (urosIII) gene, complete cds
Multiflorum_1-4k_c404087_f56p34_1723	up	XM_003577036.3	PREDICTED: Brachypodium distachyon cytochrome P450 94B3-like (LOC100846448), mRNA
Multiflorum_1-4k_c404293_f5p20_1715	up	XM_003577295.3	PREDICTED: Brachypodium distachyon oligouridylate-binding protein 1-like (LOC100830774), mRNA
Multiflorum_1-4k_c404469_f3p5_1187	up	XM_010235975.2	PREDICTED: Brachypodium distachyon 60S acidic ribosomal protein P0 (LOC104583534), mRNA
Multiflorum_1-4k_c404763_f20p13_3007	up	HG670306.1	Triticum aestivum chromosome 3B, genomic scaffold, cultivar Chinese Spring
Multiflorum_1-4k_c404959_f21p16_1615	up	XM_003563118.3	PREDICTED: Brachypodium distachyon calreticulin (LOC100841311), mRNA
Multiflorum_1-4k_c405742_f5p26_1132	down	XM_003581248.3	PREDICTED: Brachypodium distachyon E3 ubiquitin-protein ligase ATL6-like (LOC100840089), mRNA
Multiflorum_1-4k_c4057_f1p8_1506	up	HG670306.1	Triticum aestivum chromosome 3B, genomic scaffold, cultivar Chinese Spring
Multiflorum_1-4k_c405860_f3p46_1126	up	AK368988.1	Hordeum vulgare subsp. vulgare mRNA for predicted protein, complete cds, clone: NIASHv2083F15
Multiflorum_1-4k_c405905_f5p22_2644	up	AK370856.1	Hordeum vulgare subsp. vulgare mRNA for predicted protein, complete cds, clone: NIASHv2118K12
Multiflorum_1-4k_c407170_f4p18_1495	up	AK332858.1	Triticum aestivum cDNA, clone: SET1_O18, cultivar: Chinese Spring
Multiflorum_1-4k_c407413_f2p13_2661	down	AK334540.1	Triticum aestivum cDNA, clone: WT010_E01, cultivar: Chinese Spring
Multiflorum_1-4k_c407726_f3p4_2326	up	AF097363.1	Triticum aestivum heat shock protein 101 (Hsp101b) mRNA, complete cds
Multiflorum_1-4k_c40772_f1p6_2050	up	AK368739.1	Hordeum vulgare subsp. vulgare mRNA for predicted protein, complete cds, clone: NIASHv2078O24
Multiflorum_1-4k_c408031_f1p22_1361	up	JX295577.2	Aegilops tauschii chromosome 1Ds prolamin gene locus, complete sequence
Multiflorum_1-4k_c408073_f1p18_1169	down	XM_010241071.2	PREDICTED: Brachypodium distachyon keratin-associated protein 6-2-like (LOC104585101), mRNA
Multiflorum_1-4k_c408558_f1p1_1346	up	AK363666.1	Hordeum vulgare subsp. vulgare mRNA for predicted protein, complete cds, clone: NIASHv2017P10
Multiflorum_1-4k_c408642_f1p11_1210	down	XM_003567286.3	PREDICTED: Brachypodium distachyon ERI1 exoribonuclease 2 (LOC100822635), mRNA
Multiflorum_1-4k_c408725_f2p7_1374	up	AK249186.1	Hordeum vulgare subsp. vulgare cDNA clone: FLbaf14j06, mRNA sequence
Multiflorum_1-4k_c408813_f1p31_2881	down	AK366023.1	Hordeum vulgare subsp. vulgare mRNA for predicted protein, complete cds, clone: NIASHv2039N16
Multiflorum_1-4k_c409464_f1p2_1360	up	XM_003565555.2	PREDICTED: Brachypodium distachyon uncharacterized LOC100838884 (LOC100838884), mRNA
Multiflorum_1-4k_c409918_f1p4_2294	up	AF097363.1	Triticum aestivum heat shock protein 101 (Hsp101b) mRNA, complete cds
Multiflorum_1-4k_c41019_f1p30_1761	up	HQ913602.1	Triticum aestivum lipoxygenase 3 (LOX3) mRNA, complete cds
Multiflorum_1-4k_c41028_f1p6_2312	up	HG670306.1	Triticum aestivum chromosome 3B, genomic scaffold, cultivar Chinese Spring
Multiflorum_1-4k_c411384_f1p50_1269	down	AK251383.1	Hordeum vulgare subsp. vulgare cDNA clone: FLbaf116h24, mRNA sequence
Multiflorum_1-4k_c411521_f1p5_1576	up	AK332480.1	Triticum aestivum cDNA, clone: WT004_B09, cultivar: Chinese Spring
Multiflorum_1-4k_c411783_f1p0_3233	up	AK248633.1	Hordeum vulgare subsp. vulgare cDNA clone: FLbaf161i22, mRNA sequence
Multiflorum_1-4k_c412000_f1p23_1665	up	EU496508.1	Avena strigosa clone AsGT17i18 UDP-glycosyltransferase mRNA, complete cds
Multiflorum_1-4k_c41241_f2p16_2006	down	XM_003567859.3	PREDICTED: Brachypodium distachyon transcriptional regulator DEF1-like (LOC100825291), mRNA
Multiflorum_1-4k_c41322_f1p20_2607	up	HG670306.1	Triticum aestivum chromosome 3B, genomic scaffold, cultivar Chinese Spring
Multiflorum_1-4k_c413443_f1p12_3067	up	XM_014899585.1	PREDICTED: Brachypodium distachyon neutral ceramidase (LOC100837567), transcript variant X2, mRNA
Multiflorum_1-4k_c41345_f1p19_1630	up	EU338488.1	Hordeum vulgare uroporphyrinogen III synthase (urosIII) gene, complete cds
Multiflorum_1-4k_c413467_f1p7_1154	up	AK365508.1	Hordeum vulgare subsp. vulgare mRNA for predicted protein, complete cds, clone: NIASHv2034L04
Multiflorum_1-4k_c413541_f1p11_1604	down	XM_015769081.1	PREDICTED: Oryza sativa Japonica Group laccase-3 (LOC4327522), mRNA
Multiflorum_1-4k_c413698_f1p9_1558	down	KJ018722.1	Triticum aestivum SNF1-type serine-threonine protein kinase (SnRK2.10) mRNA, SnRK2.10-B1a allele, complete cds
Multiflorum_1-4k_c41397_f1p3_1693	up	XM_010233368.2	PREDICTED: Brachypodium distachyon E3 ubiquitin-protein ligase MBR1-like (LOC100829493), transcript variant X4, mRNA
Multiflorum_1-4k_c414041_f1p1_1400	up	EU338488.1	Hordeum vulgare uroporphyrinogen III synthase (urosIII) gene, complete cds
Multiflorum_1-4k_c414206_f4p14_1722	up	EU338488.1	Hordeum vulgare uroporphyrinogen III synthase (urosIII) gene, complete cds
Multiflorum_1-4k_c41461_f1p40_1192	up	AK251091.1	Hordeum vulgare subsp. vulgare cDNA clone: FLbaf99l05, mRNA sequence
Multiflorum_1-4k_c41500_f5p10_1435	up	KJ018078.1	Triticum aestivum HSP40 mRNA, partial cds
Multiflorum_1-4k_c415039_f1p17_1256	up	AK366264.1	Hordeum vulgare subsp. vulgare mRNA for predicted protein, complete cds, clone: NIASHv2041I24
Multiflorum_1-4k_c416119_f1p13_2135	up	AK377021.1	Hordeum vulgare subsp. vulgare mRNA for predicted protein, complete cds, clone: NIASHv3145M18
Multiflorum_1-4k_c417061_f1p11_1421	up	AK434460.1	Brachypodium distachyon mRNA, clone: PL016C01-A-066_C07
Multiflorum_1-4k_c41725_f1p31_1731	down	XM_003563460.3	PREDICTED: Brachypodium distachyon eukaryotic initiation factor 4A (LOC100844546), transcript variant X1, mRNA
Multiflorum_1-4k_c417880_f1p11_1928	up	AK336140.1	Triticum aestivum cDNA, clone: SET3_F07, cultivar: Chinese Spring
Multiflorum_1-4k_c418208_f1p13_2470	down	XM_003574336.3	PREDICTED: Brachypodium distachyon probable inactive poly [ADP-ribose] polymerase SRO1 (LOC100837404), transcript variant X1, mRNA
Multiflorum_1-4k_c41881_f1p2_1739	up	XM_014899933.1	PREDICTED: Brachypodium distachyon uncharacterized LOC104583477 (LOC104583477), transcript variant X2, mRNA
Multiflorum_1-4k_c419004_f1p65_2309	up	AK369055.1	Hordeum vulgare subsp. vulgare mRNA for predicted protein, complete cds, clone: NIASHv2084I05
Multiflorum_1-4k_c41900_f1p12_1218	up	AK370385.1	Hordeum vulgare subsp. vulgare mRNA for predicted protein, complete cds, clone: NIASHv2109L18
Multiflorum_1-4k_c4192_f4p6_1461	up	EU338488.1	Hordeum vulgare uroporphyrinogen III synthase (urosIII) gene, complete cds
Multiflorum_1-4k_c419556_f1p10_2295	up	AK369055.1	Hordeum vulgare subsp. vulgare mRNA for predicted protein, complete cds, clone: NIASHv2084I05
Multiflorum_1-4k_c420372_f1p14_2277	down	AK332407.1	Triticum aestivum cDNA, clone: WT003_O12, cultivar: Chinese Spring
Multiflorum_1-4k_c42130_f4p7_1501	up	AK332415.1	Triticum aestivum cDNA, clone: WT003_O19, cultivar: Chinese Spring
Multiflorum_1-4k_c421818_f1p13_1988	up	XM_010241634.2	PREDICTED: Brachypodium distachyon uncharacterized LOC100822713 (LOC100822713), mRNA
Multiflorum_1-4k_c422151_f1p10_1675	up	DQ172835.1	Dactylis glomerata Hsp17.2 mRNA, complete cds
Multiflorum_1-4k_c422338_f1p4_1863	up	EU338488.1	Hordeum vulgare uroporphyrinogen III synthase (urosIII) gene, complete cds
Multiflorum_1-4k_c42350_f1p6_1529	up	AK367614.1	Hordeum vulgare subsp. vulgare mRNA for predicted protein, complete cds, clone: NIASHv2059I15
Multiflorum_1-4k_c423762_f2p3_1212	up	AK368531.1	Hordeum vulgare subsp. vulgare mRNA for predicted protein, complete cds, clone: NIASHv2075H13
Multiflorum_1-4k_c42399_f1p16_1700	down	AK354244.1	Hordeum vulgare subsp. vulgare mRNA for predicted protein, complete cds, clone: NIASHv1006A13
Multiflorum_1-4k_c119415_f3p15_1404	up	AK377165.1	Hordeum vulgare subsp. vulgare mRNA for predicted protein, complete cds, clone: NIASHv3150F01
Multiflorum_1-4k_c119783_f2p2_1472	up	EU338488.1	Hordeum vulgare uroporphyrinogen III synthase (urosIII) gene, complete cds
Multiflorum_1-4k_c120223_f1p1_2312	up	HG670306.1	Triticum aestivum chromosome 3B, genomic scaffold, cultivar Chinese Spring
Multiflorum_1-4k_c120377_f1p0_2796	up	HG670306.1	Triticum aestivum chromosome 3B, genomic scaffold, cultivar Chinese Spring
Multiflorum_1-4k_c120523_f2p4_2083	up	AK251623.1	Hordeum vulgare subsp. vulgare cDNA clone: FLbaf124b21, mRNA sequence
Multiflorum_1-4k_c12061_f3p24_1322	up	XM_015794146.1	PREDICTED: Oryza sativa Japonica Group probable E3 ubiquitin-protein ligase RNF217 (LOC4345732), mRNA
Multiflorum_1-4k_c424385_f1p3_1773	up	XM_004963496.1	PREDICTED: Setaria italica probable GABA transporter 2 (LOC101774041), mRNA
Multiflorum_1-4k_c424711_f1p14_2551	up	HG670306.1	Triticum aestivum chromosome 3B, genomic scaffold, cultivar Chinese Spring
Multiflorum_1-4k_c42488_f1p51_1626	up	EU338488.1	Hordeum vulgare uroporphyrinogen III synthase (urosIII) gene, complete cds
Multiflorum_1-4k_c42501_f1p3_2582	up	XM_003572145.2	PREDICTED: Brachypodium distachyon BAG family molecular chaperone regulator 6 (LOC100823784), transcript variant X2, mRNA
Multiflorum_1-4k_c425171_f1p6_1536	down	XM_010236141.2	PREDICTED: Brachypodium distachyon putative serine/threonine-protein kinase (LOC100822755), transcript variant X2, mRNA
Multiflorum_1-4k_c426169_f1p338_2513	up	KU529957.1	Triticum aestivum cultivar Gladius nicotianamine synthase (NAS6-D) gene, complete cds
Multiflorum_1-4k_c426363_f1p12_1553	up	AK434460.1	Brachypodium distachyon mRNA, clone: PL016C01-A-066_C07
Multiflorum_1-4k_c426417_f3p23_2156	up	AK355261.1	Hordeum vulgare subsp. vulgare mRNA for predicted protein, complete cds, clone: NIASHv1018D13
Multiflorum_1-4k_c428567_f2p23_2000	down	KC894715.1	Triticum aestivum cultivar Chinese Spring ER molecular chaperone (BiP1) mRNA, complete cds
Multiflorum_1-4k_c42856_f2p4_1295	up	EU955058.1	Zea mays clone 1505624 mRNA sequence
Multiflorum_1-4k_c429190_f1p3_2108	up	AK360268.1	Hordeum vulgare subsp. vulgare mRNA for predicted protein, complete cds, clone: NIASHv1114C07
Multiflorum_1-4k_c429353_f1p19_1640	up	AK371303.1	Hordeum vulgare subsp. vulgare mRNA for predicted protein, complete cds, clone: NIASHv2130C09
Multiflorum_1-4k_c429835_f1p31_1695	up	XM_003577036.3	PREDICTED: Brachypodium distachyon cytochrome P450 94B3-like (LOC100846448), mRNA
Multiflorum_1-4k_c430100_f1p0_1289	up	HG670306.1	Triticum aestivum chromosome 3B, genomic scaffold, cultivar Chinese Spring
Multiflorum_1-4k_c430394_f1p27_1357	up	AK251091.1	Hordeum vulgare subsp. vulgare cDNA clone: FLbaf99l05, mRNA sequence
Multiflorum_1-4k_c430795_f1p23_2076	up	M90663.1	Wheat ubiquitin activating enzyme (E1) mRNA, complete cds
Multiflorum_1-4k_c430940_f1p27_1189	up	AK251091.1	Hordeum vulgare subsp. vulgare cDNA clone: FLbaf99l05, mRNA sequence
Multiflorum_1-4k_c431680_f1p11_1660	up	EU338488.1	Hordeum vulgare uroporphyrinogen III synthase (urosIII) gene, complete cds
Multiflorum_1-4k_c431788_f1p6_1162	up	AK353804.1	Hordeum vulgare subsp. vulgare mRNA for predicted protein, partial cds, clone: NIASHv1002N19
Multiflorum_1-4k_c431946_f1p29_1927	up	AK362280.1	Hordeum vulgare subsp. vulgare mRNA for predicted protein, complete cds, clone: NIASHv2003P03
Multiflorum_1-4k_c432463_f1p0_1501	up	AK359160.1	Hordeum vulgare subsp. vulgare mRNA for predicted protein, complete cds, clone: NIASHv1090O07
Multiflorum_1-4k_c4326_f2p19_1894	up	AY153762.1	Agrostis stolonifera var. palustris chloroplast low molecular weight heat shock protein HSP26.7b gene, complete cds; nuclear gene for chloroplast product
Multiflorum_1-4k_c433914_f1p8_1350	up	FP100734.1	Phyllostachys edulis cDNA clone: bphylf029n18, full insert sequence
Multiflorum_1-4k_c434181_f1p12_1157	up	HM447649.1	Triticum aestivum Bax inhibitor 1-like protein (BI_61) mRNA, complete cds
Multiflorum_1-4k_c43432_f1p7_1309	up	KP852281.1	Beckmannia syzigachne cytochrome P450 84A1-like mRNA, complete sequence
Multiflorum_1-4k_c434514_f1p30_2121	up	AF467542.1	Triticum aestivum putative aldehyde dehydrogenase WIS1 (wis1) mRNA, complete cds
Multiflorum_1-4k_c434636_f1p7_1751	up	AK354399.1	Hordeum vulgare subsp. vulgare mRNA for predicted protein, complete cds, clone: NIASHv1007B07
Multiflorum_1-4k_c43466_f2p2_1309	up	XM_003566666.3	PREDICTED: Brachypodium distachyon peroxidase 72-like (LOC100823251), mRNA
Multiflorum_1-4k_c43479_f2p2_1624	up	XM_004979404.1	PREDICTED: Setaria italica cytochrome P450 89A2-like (LOC101754964), mRNA
Multiflorum_1-4k_c435498_f6p40_1110	up	AK368988.1	Hordeum vulgare subsp. vulgare mRNA for predicted protein, complete cds, clone: NIASHv2083F15
Multiflorum_1-4k_c435518_f6p20_1085	up	AM709760.1	Aegilops peregrina mRNA for 22.7 kDa heat-shock protein (hsp22.7 gene)
Multiflorum_1-4k_c435739_f2p1_1585	up	AK369055.1	Hordeum vulgare subsp. vulgare mRNA for predicted protein, complete cds, clone: NIASHv2084I05
Multiflorum_1-4k_c436363_f3p6_2062	down	AK357875.1	Hordeum vulgare subsp. vulgare mRNA for predicted protein, complete cds, clone: NIASHv1063N16
Multiflorum_1-4k_c436584_f2p2_1012	down	AK353977.1	Hordeum vulgare subsp. vulgare mRNA for predicted protein, complete cds, clone: NIASHv1004C23
Multiflorum_1-4k_c436595_f2p11_1130	up	XM_003574846.3	PREDICTED: Brachypodium distachyon proteasome subunit alpha type-7-A-like (LOC100839843), mRNA
Multiflorum_1-4k_c436660_f3p33_1532	up	XM_003567286.3	PREDICTED: Brachypodium distachyon ERI1 exoribonuclease 2 (LOC100822635), mRNA
Multiflorum_1-4k_c436721_f2p15_997	up	AK376681.1	Hordeum vulgare subsp. vulgare mRNA for predicted protein, complete cds, clone: NIASHv3131J05
Multiflorum_1-4k_c436736_f2p1_2780	up	HG670306.1	Triticum aestivum chromosome 3B, genomic scaffold, cultivar Chinese Spring
Multiflorum_1-4k_c436890_f2p5_2239	up	AK370757.1	Hordeum vulgare subsp. vulgare mRNA for predicted protein, complete cds, clone: NIASHv2116G06
Multiflorum_1-4k_c43693_f2p20_2184	up	XM_010232530.2	PREDICTED: Brachypodium distachyon ninja-family protein Os05g0558800 (LOC100835836), mRNA
Multiflorum_1-4k_c43785_f2p19_2502	up	XM_003569748.3	PREDICTED: Brachypodium distachyon chaperone protein ClpB1-like (LOC100831245), mRNA
Multiflorum_1-4k_c43801_f2p10_1548	up	CP012613.1	Oryza sativa Indica Group cultivar RP Bio-226 chromosome 5 sequence
Multiflorum_1-4k_c438058_f2p10_3337	down	AK334540.1	Triticum aestivum cDNA, clone: WT010_E01, cultivar: Chinese Spring
Multiflorum_1-4k_c43813_f1p8_1224	up	AM709764.1	Triticum turgidum subsp. durum mRNA for 23.5 kDa heat-shock protein (hsp23.5 gene)
Multiflorum_1-4k_c43843_f1p13_2847	up	AK364983.1	Hordeum vulgare subsp. vulgare mRNA for predicted protein, complete cds, clone: NIASHv2030A10
Multiflorum_1-4k_c438808_f1p9_1127	up	AK330574.1	Triticum aestivum cDNA, clone: SET4_M15, cultivar: Chinese Spring
Multiflorum_1-4k_c43995_f1p27_1254	up	AF019144.1	Agrostis stolonifera var. palustris low molecular weight heat shock protein mRNA, complete cds
Multiflorum_1-4k_c44013_f3p26_1508	up	FP099899.1	Phyllostachys edulis cDNA clone: bphylf034h05, full insert sequence
Multiflorum_1-4k_c44090_f1p120_1369	up	AK366264.1	Hordeum vulgare subsp. vulgare mRNA for predicted protein, complete cds, clone: NIASHv2041I24
Multiflorum_1-4k_c441031_f1p42_2455	up	HG670306.1	Triticum aestivum chromosome 3B, genomic scaffold, cultivar Chinese Spring
Multiflorum_1-4k_c44194_f1p1_1542	up	EU338488.1	Hordeum vulgare uroporphyrinogen III synthase (urosIII) gene, complete cds
Multiflorum_1-4k_c44384_f1p51_2281	up	CP012613.1	Oryza sativa Indica Group cultivar RP Bio-226 chromosome 5 sequence
Multiflorum_1-4k_c44399_f1p7_1870	up	AK367073.1	Hordeum vulgare subsp. vulgare mRNA for predicted protein, complete cds, clone: NIASHv2050O21
Multiflorum_1-4k_c444092_f1p0_1865	up	XM_003557102.2	PREDICTED: Brachypodium distachyon 6-phosphogluconate dehydrogenase, decarboxylating 1 (LOC100836182), mRNA
Multiflorum_1-4k_c444391_f1p3_1037	up	AK249936.1	Hordeum vulgare subsp. vulgare cDNA clone: FLbaf56d22, mRNA sequence
Multiflorum_1-4k_c44652_f1p4_1892	up	HG670306.1	Triticum aestivum chromosome 3B, genomic scaffold, cultivar Chinese Spring
Multiflorum_1-4k_c4471_f1p8_1503	up	AK335795.1	Triticum aestivum cDNA, clone: WT013_M18, cultivar: Chinese Spring
Multiflorum_1-4k_c4490_f3p40_1284	up	AK251091.1	Hordeum vulgare subsp. vulgare cDNA clone: FLbaf99l05, mRNA sequence
Multiflorum_1-4k_c44917_f2p2_1212	down	AK251467.1	Hordeum vulgare subsp. vulgare cDNA clone: FLbaf120j16, mRNA sequence
Multiflorum_1-4k_c451214_f1p8_1036	down	JF747396.1	Lolium perenne aci-reductone-dioxygenase-like protein mRNA, partial cds
Multiflorum_1-4k_c45152_f1p16_1743	up	AK372021.1	Hordeum vulgare subsp. vulgare mRNA for predicted protein, complete cds, clone: NIASHv2145A17
Multiflorum_1-4k_c451867_f1p19_1107	up	AK360106.1	Hordeum vulgare subsp. vulgare mRNA for predicted protein, complete cds, clone: NIASHv1110H12
Multiflorum_1-4k_c45266_f1p1_2054	up	CP012613.1	Oryza sativa Indica Group cultivar RP Bio-226 chromosome 5 sequence
Multiflorum_1-4k_c452938_f1p19_1122	up	XM_003558226.3	PREDICTED: Brachypodium distachyon 17.4 kDa class I heat shock protein (LOC100842589), mRNA
Multiflorum_1-4k_c45310_f10p2_1571	down	AK333466.1	Triticum aestivum cDNA, clone: WT006_I18, cultivar: Chinese Spring
Multiflorum_1-4k_c45328_f1p18_1251	up	KT803715.1	Agrostis stolonifera heat shock protein 26.7 mRNA, complete cds
Multiflorum_1-4k_c454694_f2p21_1442	down	AF153825.1	Festuca arundinacea comt1c caffeic acid O-methyltransferase mRNA, complete cds
Multiflorum_1-4k_c45507_f4p9_1861	up	AK369055.1	Hordeum vulgare subsp. vulgare mRNA for predicted protein, complete cds, clone: NIASHv2084I05
Multiflorum_1-4k_c455138_f1p4_1588	up	XM_010232547.2	PREDICTED: Brachypodium distachyon S-adenosylmethionine synthase 1 (LOC100843457), mRNA
Multiflorum_1-4k_c455382_f2p3_1325	up	XM_003563563.3	PREDICTED: Brachypodium distachyon heat shock cognate 70 kDa protein 2-like (LOC100825082), mRNA
Multiflorum_1-4k_c45580_f1p4_1711	up	AK354399.1	Hordeum vulgare subsp. vulgare mRNA for predicted protein, complete cds, clone: NIASHv1007B07
Multiflorum_1-4k_c45655_f1p15_2578	up	XM_015775268.1	PREDICTED: Oryza sativa Japonica Group L-type lectin-domain containing receptor kinase IV.1 (LOC4334614), mRNA
Multiflorum_1-4k_c458736_f1p14_1154	up	XM_014901539.1	PREDICTED: Brachypodium distachyon nicotianamine aminotransferase A-like (LOC100831451), mRNA
Multiflorum_1-4k_c459488_f16p0_1487	up	EU338488.1	Hordeum vulgare uroporphyrinogen III synthase (urosIII) gene, complete cds
Multiflorum_1-4k_c459619_f72p38_1489	down	AK363077.1	Hordeum vulgare subsp. vulgare mRNA for predicted protein, complete cds, clone: NIASHv2012I24
Multiflorum_1-4k_c45964_f2p6_2403	up	AF097363.1	Triticum aestivum heat shock protein 101 (Hsp101b) mRNA, complete cds
Multiflorum_1-4k_c459894_f3p21_1884	up	EU541356.1	Dactylis glomerata heat-shock protein 70 (Hsp70) mRNA, complete cds
Multiflorum_1-4k_c459950_f4p13_1994	up	GU016570.1	Triticum aestivum cultivar NR1121 S-adenosylmethionine decarboxylase (SAMDC) mRNA, complete cds
Multiflorum_1-4k_c460010_f40p25_1841	up	XM_003577295.3	PREDICTED: Brachypodium distachyon oligouridylate-binding protein 1-like (LOC100830774), mRNA
Multiflorum_1-4k_c460081_f56p53_1272	up	AK251091.1	Hordeum vulgare subsp. vulgare cDNA clone: FLbaf99l05, mRNA sequence
Multiflorum_1-4k_c460114_f13p5_1497	up	AK332004.1	Triticum aestivum cDNA, clone: WT002_O12, cultivar: Chinese Spring
Multiflorum_1-4k_c460121_f7p3_1434	up	EU338488.1	Hordeum vulgare uroporphyrinogen III synthase (urosIII) gene, complete cds
Multiflorum_1-4k_c460129_f3p3_1470	up	EU338488.1	Hordeum vulgare uroporphyrinogen III synthase (urosIII) gene, complete cds
Multiflorum_1-4k_c460258_f7p3_2148	up	KC894715.1	Triticum aestivum cultivar Chinese Spring ER molecular chaperone (BiP1) mRNA, complete cds
Multiflorum_1-4k_c460299_f2p35_1698	down	AK248694.1	Hordeum vulgare subsp. vulgare cDNA clone: FLbaf5b01, mRNA sequence
Multiflorum_1-4k_c460332_f6p7_1508	up	AK357948.1	Hordeum vulgare subsp. vulgare mRNA for predicted protein, complete cds, clone: NIASHv1065J07
Multiflorum_1-4k_c460393_f5p30_3920	down	AK366571.1	Hordeum vulgare subsp. vulgare mRNA for predicted protein, complete cds, clone: NIASHv2044F12
Multiflorum_1-4k_c120708_f2p0_1754	up	AJ234626.1	Hordeum vulgare genomic DNA fragment; clone MWG0892.uni
Multiflorum_1-4k_c120807_f1p28_2629	down	AK355289.1	Hordeum vulgare subsp. vulgare mRNA for predicted protein, complete cds, clone: NIASHv1018K05
Multiflorum_1-4k_c120866_f3p24_2367	up	EU541356.1	Dactylis glomerata heat-shock protein 70 (Hsp70) mRNA, complete cds
Multiflorum_1-4k_c120989_f2p7_1444	up	EU338488.1	Hordeum vulgare uroporphyrinogen III synthase (urosIII) gene, complete cds
Multiflorum_1-4k_c121077_f1p0_1630	up	HG670306.1	Triticum aestivum chromosome 3B, genomic scaffold, cultivar Chinese Spring
Multiflorum_1-4k_c121088_f1p12_1139	up	FJ472348.1	Lolium perenne tonoplast intrinsic protein 1-1 mRNA, complete cds
Multiflorum_1-4k_c121107_f1p36_1487	down	AK335520.1	Triticum aestivum cDNA, clone: WT013_B17, cultivar: Chinese Spring
Multiflorum_1-4k_c12166_f30p12_1417	up	AK434460.1	Brachypodium distachyon mRNA, clone: PL016C01-A-066_C07
Multiflorum_1-4k_c460533_f3p11_2112	up	AK332608.1	Triticum aestivum cDNA, clone: WT004_G17, cultivar: Chinese Spring
Multiflorum_1-4k_c460607_f3p3_1484	up	EU338488.1	Hordeum vulgare uroporphyrinogen III synthase (urosIII) gene, complete cds
Multiflorum_1-4k_c460737_f19p14_2276	up	AK369055.1	Hordeum vulgare subsp. vulgare mRNA for predicted protein, complete cds, clone: NIASHv2084I05
Multiflorum_1-4k_c460798_f11p47_1263	up	AK251091.1	Hordeum vulgare subsp. vulgare cDNA clone: FLbaf99l05, mRNA sequence
Multiflorum_1-4k_c460824_f2p11_1714	down	XM_010241277.2	PREDICTED: Brachypodium distachyon probable metal-nicotianamine transporter YSL9-like (YSL9), transcript variant X1, mRNA
Multiflorum_1-4k_c460859_f3p1_1580	down	KP268647.1	Secale cereale clone ScEF2 putative elongation factor 1 (EF1) mRNA, complete cds
Multiflorum_1-4k_c460979_f4p0_1255	up	XM_003566666.3	PREDICTED: Brachypodium distachyon peroxidase 72-like (LOC100823251), mRNA
Multiflorum_1-4k_c461006_f31p11_1275	up	XM_010235975.2	PREDICTED: Brachypodium distachyon 60S acidic ribosomal protein P0 (LOC104583534), mRNA
Multiflorum_1-4k_c46101_f1p0_1221	up	BT009406.1	Triticum aestivum clone wlm96.pk054.b21:fis, full insert mRNA sequence
Multiflorum_1-4k_c461477_f5p16_1172	up	AP014959.1	Oryza sativa Japonica Group DNA, chromosome 3, cultivar: Nipponbare, complete sequence
Multiflorum_1-4k_c461479_f2p57_2777	up	AK354316.1	Hordeum vulgare subsp. vulgare mRNA for predicted protein, complete cds, clone: NIASHv1006H19
Multiflorum_1-4k_c461485_f23p7_1456	up	XM_014897290.1	PREDICTED: Brachypodium distachyon uncharacterized LOC106865873 (LOC106865873), mRNA
Multiflorum_1-4k_c461528_f9p2_1886	up	XM_003559200.3	PREDICTED: Brachypodium distachyon UDP-glucose 6-dehydrogenase 4 (LOC100841376), mRNA
Multiflorum_1-4k_c461706_f103p65_1920	up	AK332223.1	Triticum aestivum cDNA, clone: WT003_H08, cultivar: Chinese Spring
Multiflorum_1-4k_c462129_f3p9_2908	down	AK334540.1	Triticum aestivum cDNA, clone: WT010_E01, cultivar: Chinese Spring
Multiflorum_1-4k_c462263_f6p20_1857	down	AK331122.1	Triticum aestivum cDNA, clone: SET6_E12, cultivar: Chinese Spring
Multiflorum_1-4k_c462272_f10p16_1731	up	XR_729826.2	PREDICTED: Brachypodium distachyon uncharacterized LOC104581717 (LOC104581717), transcript variant X3, misc_RNA
Multiflorum_1-4k_c462503_f1p48_2829	up	KP268647.1	Secale cereale clone ScEF2 putative elongation factor 1 (EF1) mRNA, complete cds
Multiflorum_1-4k_c462601_f2p11_3672	up	HG670306.1	Triticum aestivum chromosome 3B, genomic scaffold, cultivar Chinese Spring
Multiflorum_1-4k_c462612_f3p6_1322	up	XM_003557102.2	PREDICTED: Brachypodium distachyon 6-phosphogluconate dehydrogenase, decarboxylating 1 (LOC100836182), mRNA
Multiflorum_1-4k_c462620_f1p6_1426	up	AK253030.1	Hordeum vulgare subsp. vulgare cDNA clone: FLbaf29c19, mRNA sequence
Multiflorum_1-4k_c462622_f2p0_1263	down	XM_010235975.2	PREDICTED: Brachypodium distachyon 60S acidic ribosomal protein P0 (LOC104583534), mRNA
Multiflorum_1-4k_c462649_f6p27_2469	up	AK354316.1	Hordeum vulgare subsp. vulgare mRNA for predicted protein, complete cds, clone: NIASHv1006H19
Multiflorum_1-4k_c462666_f1p3_1751	down	AK250647.1	Hordeum vulgare subsp. vulgare cDNA clone: FLbaf87h22, mRNA sequence
Multiflorum_1-4k_c462772_f11p16_1298	down	AK366905.1	Hordeum vulgare subsp. vulgare mRNA for predicted protein, complete cds, clone: NIASHv2048B04
Multiflorum_1-4k_c462809_f2p12_1699	up	XM_003571211.3	PREDICTED: Brachypodium distachyon probable copper-transporting ATPase HMA5 (LOC100822339), transcript variant X2, mRNA
Multiflorum_1-4k_c46294_f1p7_1306	up	HG670306.1	Triticum aestivum chromosome 3B, genomic scaffold, cultivar Chinese Spring
Multiflorum_1-4k_c463458_f1p8_2439	up	FJ968745.1	Dactylis glomerata cytosolic heat shock protein 90.2 mRNA, complete cds
Multiflorum_1-4k_c46357_f1p8_1056	up	XM_003571037.3	PREDICTED: Brachypodium distachyon 23.6 kDa heat shock protein, mitochondrial (LOC100829604), mRNA
Multiflorum_1-4k_c463621_f5p9_2379	up	FJ968745.1	Dactylis glomerata cytosolic heat shock protein 90.2 mRNA, complete cds
Multiflorum_1-4k_c463648_f1p7_1692	up	CP012613.1	Oryza sativa Indica Group cultivar RP Bio-226 chromosome 5 sequence
Multiflorum_1-4k_c463680_f3p5_1229	down	XM_010235975.2	PREDICTED: Brachypodium distachyon 60S acidic ribosomal protein P0 (LOC104583534), mRNA
Multiflorum_1-4k_c463754_f1p14_1164	up	AF097363.1	Triticum aestivum heat shock protein 101 (Hsp101b) mRNA, complete cds
Multiflorum_1-4k_c463962_f2p8_1540	down	AK249355.1	Hordeum vulgare subsp. vulgare cDNA clone: FLbaf25g21, mRNA sequence
Multiflorum_1-4k_c464069_f2p6_2464	up	AK354316.1	Hordeum vulgare subsp. vulgare mRNA for predicted protein, complete cds, clone: NIASHv1006H19
Multiflorum_1-4k_c464267_f2p14_1188	up	XR_729826.2	PREDICTED: Brachypodium distachyon uncharacterized LOC104581717 (LOC104581717), transcript variant X3, misc_RNA
Multiflorum_1-4k_c46474_f1p18_1259	up	AJ971361.1	Aegilops longissima mRNA for 22.3kDa heat-shock protein (hsp22.3 gene)
Multiflorum_1-4k_c46483_f1p7_1709	up	EU338488.1	Hordeum vulgare uroporphyrinogen III synthase (urosIII) gene, complete cds
Multiflorum_1-4k_c465254_f1p53_1455	up	AK251091.1	Hordeum vulgare subsp. vulgare cDNA clone: FLbaf99l05, mRNA sequence
Multiflorum_1-4k_c465657_f1p14_2332	up	HG670306.1	Triticum aestivum chromosome 3B, genomic scaffold, cultivar Chinese Spring
Multiflorum_1-4k_c465895_f1p1_1742	up	CP012613.1	Oryza sativa Indica Group cultivar RP Bio-226 chromosome 5 sequence
Multiflorum_1-4k_c466234_f1p0_1610	up	EU338488.1	Hordeum vulgare uroporphyrinogen III synthase (urosIII) gene, complete cds
Multiflorum_1-4k_c46662_f1p0_1698	down	AK248656.1	Hordeum vulgare subsp. vulgare cDNA clone: FLbaf1a12, mRNA sequence
Multiflorum_1-4k_c466702_f1p57_1542	up	EU338488.1	Hordeum vulgare uroporphyrinogen III synthase (urosIII) gene, complete cds
Multiflorum_1-4k_c466902_f2p52_1459	up	EU338488.1	Hordeum vulgare uroporphyrinogen III synthase (urosIII) gene, complete cds
Multiflorum_1-4k_c467069_f2p10_2048	up	AF097363.1	Triticum aestivum heat shock protein 101 (Hsp101b) mRNA, complete cds
Multiflorum_1-4k_c46714_f1p18_2177	up	EU541356.1	Dactylis glomerata heat-shock protein 70 (Hsp70) mRNA, complete cds
Multiflorum_1-4k_c467611_f1p32_2305	down	XM_003577597.3	PREDICTED: Brachypodium distachyon ankyrin repeat protein SKIP35-like (LOC100844714), transcript variant X1, mRNA
Multiflorum_1-4k_c467668_f1p12_1169	up	AM709764.1	Triticum turgidum subsp. durum mRNA for 23.5 kDa heat-shock protein (hsp23.5 gene)
Multiflorum_1-4k_c467964_f1p26_1584	down	AK362021.1	Hordeum vulgare subsp. vulgare mRNA for predicted protein, complete cds, clone: NIASHv2001N24
Multiflorum_1-4k_c468051_f2p37_1673	up	XM_003577036.3	PREDICTED: Brachypodium distachyon cytochrome P450 94B3-like (LOC100846448), mRNA
Multiflorum_1-4k_c46823_f1p33_1937	up	XM_003557102.2	PREDICTED: Brachypodium distachyon 6-phosphogluconate dehydrogenase, decarboxylating 1 (LOC100836182), mRNA
Multiflorum_1-4k_c46880_f1p92_1514	up	AK356840.1	Hordeum vulgare subsp. vulgare mRNA for predicted protein, complete cds, clone: NIASHv1040N19
Multiflorum_1-4k_c469088_f3p3_1447	up	EU338488.1	Hordeum vulgare uroporphyrinogen III synthase (urosIII) gene, complete cds
Multiflorum_1-4k_c470519_f1p0_1478	up	EU338488.1	Hordeum vulgare uroporphyrinogen III synthase (urosIII) gene, complete cds
Multiflorum_1-4k_c470548_f1p16_1114	down	AK360575.1	Hordeum vulgare subsp. vulgare mRNA for predicted protein, complete cds, clone: NIASHv1121C19
Multiflorum_1-4k_c471620_f1p0_1523	up	EU338488.1	Hordeum vulgare uroporphyrinogen III synthase (urosIII) gene, complete cds
Multiflorum_1-4k_c472710_f1p18_2485	up	HG670306.1	Triticum aestivum chromosome 3B, genomic scaffold, cultivar Chinese Spring
Multiflorum_1-4k_c47292_f2p26_1379	down	BT009041.1	Triticum aestivum clone wdk5c.pk006.c9:fis, full insert mRNA sequence
Multiflorum_1-4k_c473375_f1p17_1412	up	XM_004959795.1	PREDICTED: Setaria italica peroxidase 2-like (LOC101758613), mRNA
Multiflorum_1-4k_c473530_f1p17_2584	up	XM_003569748.3	PREDICTED: Brachypodium distachyon chaperone protein ClpB1-like (LOC100831245), mRNA
Multiflorum_1-4k_c473912_f1p4_2541	down	AK371704.1	Hordeum vulgare subsp. vulgare mRNA for predicted protein, complete cds, clone: NIASHv2140E21
Multiflorum_1-4k_c474727_f1p29_1801	down	AK372223.1	Hordeum vulgare subsp. vulgare mRNA for predicted protein, complete cds, clone: NIASHv2148D24
Multiflorum_1-4k_c47473_f1p16_1166	down	AK362978.1	Hordeum vulgare subsp. vulgare mRNA for predicted protein, complete cds, clone: NIASHv2011P13
Multiflorum_1-4k_c475003_f1p3_2415	up	XM_014897290.1	PREDICTED: Brachypodium distachyon uncharacterized LOC106865873 (LOC106865873), mRNA
Multiflorum_1-4k_c47512_f1p1_1645	up	XM_004979404.1	PREDICTED: Setaria italica cytochrome P450 89A2-like (LOC101754964), mRNA
Multiflorum_1-4k_c47516_f1p18_1123	up	CP012613.1	Oryza sativa Indica Group cultivar RP Bio-226 chromosome 5 sequence
Multiflorum_1-4k_c475211_f1p0_1164	up	FJ472348.1	Lolium perenne tonoplast intrinsic protein 1-1 mRNA, complete cds
Multiflorum_1-4k_c47547_f1p25_1725	up	AK250281.1	Hordeum vulgare subsp. vulgare cDNA clone: FLbaf80m10, mRNA sequence
Multiflorum_1-4k_c475610_f1p10_1372	up	AK332682.1	Triticum aestivum cDNA, clone: WT004_J16, cultivar: Chinese Spring
Multiflorum_1-4k_c475689_f1p6_1830	up	XM_003561508.3	PREDICTED: Brachypodium distachyon serine/threonine-protein kinase At5g01020 (LOC100823340), mRNA
Multiflorum_1-4k_c47645_f1p30_1229	up	XM_003558226.3	PREDICTED: Brachypodium distachyon 17.4 kDa class I heat shock protein (LOC100842589), mRNA
Multiflorum_1-4k_c476759_f1p43_2184	down	AK250490.1	Hordeum vulgare subsp. vulgare cDNA clone: FLbaf83e22, mRNA sequence
Multiflorum_1-4k_c477210_f1p0_1494	up	BT009215.1	Triticum aestivum clone wle1n.pk0059.e6:fis, full insert mRNA sequence
Multiflorum_1-4k_c477231_f1p105_1368	up	AK366264.1	Hordeum vulgare subsp. vulgare mRNA for predicted protein, complete cds, clone: NIASHv2041I24
Multiflorum_1-4k_c477300_f1p6_1796	up	AK367614.1	Hordeum vulgare subsp. vulgare mRNA for predicted protein, complete cds, clone: NIASHv2059I15
Multiflorum_1-4k_c477758_f1p12_1382	up	XM_010230178.2	PREDICTED: Brachypodium distachyon DDRGK domain-containing protein 1 (LOC100825956), mRNA
Multiflorum_1-4k_c47809_f1p20_1346	up	AK251091.1	Hordeum vulgare subsp. vulgare cDNA clone: FLbaf99l05, mRNA sequence
Multiflorum_1-4k_c47833_f2p20_2780	up	AK248257.1	Hordeum vulgare subsp. vulgare cDNA clone: FLbaf12g06, mRNA sequence
Multiflorum_1-4k_c478872_f1p13_1633	up	XM_003564484.3	PREDICTED: Brachypodium distachyon protein trichome birefringence-like 28 (LOC100825801), mRNA
Multiflorum_1-4k_c479317_f1p50_1606	up	EU338488.1	Hordeum vulgare uroporphyrinogen III synthase (urosIII) gene, complete cds
Multiflorum_1-4k_c479394_f1p27_1391	up	U76744.1	Triticum aestivum beta-tubulin 1 (tubb1) mRNA, complete cds
Multiflorum_1-4k_c480190_f1p3_1763	up	XM_014898262.1	PREDICTED: Brachypodium distachyon mitochondrial import inner membrane translocase subunit TIM14-3-like (LOC100826175), transcript variant X3, mRNA
Multiflorum_1-4k_c48029_f1p5_1195	up	AK364705.1	Hordeum vulgare subsp. vulgare mRNA for predicted protein, complete cds, clone: NIASHv2027L13
Multiflorum_1-4k_c48062_f1p6_1973	up	XM_015787471.1	PREDICTED: Oryza sativa Japonica Group polyubiquitin (LOC4341860), mRNA
Multiflorum_1-4k_c48089_f1p9_1340	up	AF097363.1	Triticum aestivum heat shock protein 101 (Hsp101b) mRNA, complete cds
Multiflorum_1-4k_c481615_f2p9_1939	up	AK335520.1	Triticum aestivum cDNA, clone: WT013_B17, cultivar: Chinese Spring
Multiflorum_1-4k_c482354_f1p224_2896	up	AK366264.1	Hordeum vulgare subsp. vulgare mRNA for predicted protein, complete cds, clone: NIASHv2041I24
Multiflorum_1-4k_c482521_f1p20_2481	up	AK331122.1	Triticum aestivum cDNA, clone: SET6_E12, cultivar: Chinese Spring
Multiflorum_1-4k_c482697_f1p26_3097	up	XM_003569748.3	PREDICTED: Brachypodium distachyon chaperone protein ClpB1-like (LOC100831245), mRNA
Multiflorum_1-4k_c48309_f1p5_2135	up	AK335795.1	Triticum aestivum cDNA, clone: WT013_M18, cultivar: Chinese Spring
Multiflorum_1-4k_c483348_f1p76_2563	down	AK354316.1	Hordeum vulgare subsp. vulgare mRNA for predicted protein, complete cds, clone: NIASHv1006H19
Multiflorum_1-4k_c483584_f2p0_2878	up	HG670306.1	Triticum aestivum chromosome 3B, genomic scaffold, cultivar Chinese Spring
Multiflorum_1-4k_c48371_f2p7_1674	up	AK354399.1	Hordeum vulgare subsp. vulgare mRNA for predicted protein, complete cds, clone: NIASHv1007B07
Multiflorum_1-4k_c484493_f2p7_1441	down	KT224374.1	Triticum aestivum cultivar RAC875 HDZipI-3 mRNA, complete cds
Multiflorum_1-4k_c48453_f2p9_2631	up	AK334540.1	Triticum aestivum cDNA, clone: WT010_E01, cultivar: Chinese Spring
Multiflorum_1-4k_c484576_f1p4_2248	up	AF097363.1	Triticum aestivum heat shock protein 101 (Hsp101b) mRNA, complete cds
Multiflorum_1-4k_c485989_f1p0_1780	up	AK354316.1	Hordeum vulgare subsp. vulgare mRNA for predicted protein, complete cds, clone: NIASHv1006H19
Multiflorum_1-4k_c48608_f1p0_1267	up	CP012613.1	Oryza sativa Indica Group cultivar RP Bio-226 chromosome 5 sequence
Multiflorum_1-4k_c486406_f1p13_2613	up	CP012613.1	Oryza sativa Indica Group cultivar RP Bio-226 chromosome 5 sequence
Multiflorum_1-4k_c487111_f1p17_2130	down	AK374218.1	Hordeum vulgare subsp. vulgare mRNA for predicted protein, complete cds, clone: NIASHv3057O03
Multiflorum_1-4k_c488314_f1p17_2029	up	CP012613.1	Oryza sativa Indica Group cultivar RP Bio-226 chromosome 5 sequence
Multiflorum_1-4k_c122112_f2p11_1707	down	AK355206.1	Hordeum vulgare subsp. vulgare mRNA for predicted protein, complete cds, clone: NIASHv1017G21
Multiflorum_1-4k_c122301_f2p29_1445	up	EU338488.1	Hordeum vulgare uroporphyrinogen III synthase (urosIII) gene, complete cds
Multiflorum_1-4k_c122423_f3p1_1657	up	FP098697.1	Phyllostachys edulis cDNA clone: bphyem202i14, full insert sequence
Multiflorum_1-4k_c122818_f1p1_1860	up	CP012613.1	Oryza sativa Indica Group cultivar RP Bio-226 chromosome 5 sequence
Multiflorum_1-4k_c123165_f1p11_1553	up	EU338488.1	Hordeum vulgare uroporphyrinogen III synthase (urosIII) gene, complete cds
Multiflorum_1-4k_c489710_f6p7_1062	up	AK335175.1	Triticum aestivum cDNA, clone: WT012_E02, cultivar: Chinese Spring
Multiflorum_1-4k_c489862_f1p50_1686	up	AB514115.1	Alopecurus aequalis AaTUA1 mRNA for alpha-tubulin, complete cds
Multiflorum_1-4k_c489904_f2p11_1056	up	AM709764.1	Triticum turgidum subsp. durum mRNA for 23.5 kDa heat-shock protein (hsp23.5 gene)
Multiflorum_1-4k_c490003_f2p5_1654	down	XM_010233567.2	PREDICTED: Brachypodium distachyon 5-methyltetrahydropteroyltriglutamate--homocysteine methyltransferase 1 (LOC100824461), transcript variant X2, mRNA
Multiflorum_1-4k_c490138_f3p9_1063	up	HG670306.1	Triticum aestivum chromosome 3B, genomic scaffold, cultivar Chinese Spring
Multiflorum_1-4k_c490257_f2p24_1675	down	AB514115.1	Alopecurus aequalis AaTUA1 mRNA for alpha-tubulin, complete cds
Multiflorum_1-4k_c490285_f2p76_1287	down	AK248219.1	Hordeum vulgare subsp. vulgare cDNA clone: FLbaf132k02, mRNA sequence
Multiflorum_1-4k_c490294_f3p19_1006	up	XM_010236635.2	PREDICTED: Brachypodium distachyon probable glutathione S-transferase GSTU6 (LOC100843078), mRNA
Multiflorum_1-4k_c490355_f3p50_1212	up	AK251091.1	Hordeum vulgare subsp. vulgare cDNA clone: FLbaf99l05, mRNA sequence
Multiflorum_1-4k_c4906_f1p28_3084	up	XM_003569748.3	PREDICTED: Brachypodium distachyon chaperone protein ClpB1-like (LOC100831245), mRNA
Multiflorum_1-4k_c490797_f1p9_1006	up	AK251091.1	Hordeum vulgare subsp. vulgare cDNA clone: FLbaf99l05, mRNA sequence
Multiflorum_1-4k_c490929_f1p8_1370	down	AK332162.1	Triticum aestivum cDNA, clone: WT003_E19, cultivar: Chinese Spring
Multiflorum_1-4k_c491053_f2p0_2378	up	AK370996.1	Hordeum vulgare subsp. vulgare mRNA for predicted protein, complete cds, clone: NIASHv2121N17
Multiflorum_1-4k_c49165_f3p9_1487	up	EU338488.1	Hordeum vulgare uroporphyrinogen III synthase (urosIII) gene, complete cds
Multiflorum_1-4k_c494181_f1p20_2554	up	AK332608.1	Triticum aestivum cDNA, clone: WT004_G17, cultivar: Chinese Spring
Multiflorum_1-4k_c495906_f1p16_1076	up	AK357421.1	Hordeum vulgare subsp. vulgare mRNA for predicted protein, partial cds, clone: NIASHv1052P03
Multiflorum_1-4k_c4963_f3p0_1539	up	AK365050.1	Hordeum vulgare subsp. vulgare mRNA for predicted protein, complete cds, clone: NIASHv2030I21
Multiflorum_1-4k_c496538_f5p0_1621	up	EU338488.1	Hordeum vulgare uroporphyrinogen III synthase (urosIII) gene, complete cds
Multiflorum_1-4k_c497201_f1p3_2232	down	KC894715.1	Triticum aestivum cultivar Chinese Spring ER molecular chaperone (BiP1) mRNA, complete cds
Multiflorum_1-4k_c498696_f2p2_1108	up	AK376681.1	Hordeum vulgare subsp. vulgare mRNA for predicted protein, complete cds, clone: NIASHv3131J05
Multiflorum_1-4k_c498921_f2p8_1118	down	AK250654.1	Hordeum vulgare subsp. vulgare cDNA clone: FLbaf84n11, mRNA sequence
Multiflorum_1-4k_c5015_f2p13_1221	down	FP095504.1	Phyllostachys edulis cDNA clone: bphylf034b24, full insert sequence
Multiflorum_1-4k_c5018_f3p4_1206	down	AY246907.1	Hordeum vulgare subsp. vulgare syntaxin (Ror2) mRNA, complete cds
Multiflorum_1-4k_c503748_f1p13_1285	up	XM_003559747.3	PREDICTED: Brachypodium distachyon ATP sulfurylase 1, chloroplastic (LOC100832387), mRNA
Multiflorum_1-4k_c5038_f1p17_2276	up	HG670306.1	Triticum aestivum chromosome 3B, genomic scaffold, cultivar Chinese Spring
Multiflorum_1-4k_c504240_f1p22_1102	up	KT803715.1	Agrostis stolonifera heat shock protein 26.7 mRNA, complete cds
Multiflorum_1-4k_c504679_f4p23_1038	up	KT803715.1	Agrostis stolonifera heat shock protein 26.7 mRNA, complete cds
Multiflorum_1-4k_c50531_f1p6_1038	up	AK354399.1	Hordeum vulgare subsp. vulgare mRNA for predicted protein, complete cds, clone: NIASHv1007B07
Multiflorum_1-4k_c5061_f2p57_1371	up	AK251091.1	Hordeum vulgare subsp. vulgare cDNA clone: FLbaf99l05, mRNA sequence
Multiflorum_1-4k_c506216_f1p43_1031	down	XM_003580129.3	PREDICTED: Brachypodium distachyon GEM-like protein 4 (LOC100829452), mRNA
Multiflorum_1-4k_c509307_f1p11_1083	down	AK361338.1	Hordeum vulgare subsp. vulgare mRNA for predicted protein, complete cds, clone: NIASHv1138D02
Multiflorum_1-4k_c51037_f1p1_1093	up	FP098618.1	Phyllostachys edulis cDNA clone: bphyem119f13, full insert sequence
Multiflorum_1-4k_c510518_f1p42_1104	up	KR095169.1	Festuca arundinacea 14-3-3C mRNA, complete cds
Multiflorum_1-4k_c512491_f1p17_1241	up	KU529957.1	Triticum aestivum cultivar Gladius nicotianamine synthase (NAS6-D) gene, complete cds
Multiflorum_1-4k_c513487_f1p24_1056	up	AK251691.1	Hordeum vulgare subsp. vulgare cDNA clone: FLbaf129j16, mRNA sequence
Multiflorum_1-4k_c514231_f215p102_1645	up	XM_014899481.1	PREDICTED: Brachypodium distachyon B2 protein (LOC100827773), transcript variant X3, mRNA
Multiflorum_1-4k_c5142_f3p46_2525	up	JN390967.1	Avena sativa lipoxygenase mRNA, complete cds
Multiflorum_1-4k_c514310_f3p31_1211	up	XM_003569748.3	PREDICTED: Brachypodium distachyon chaperone protein ClpB1-like (LOC100831245), mRNA
Multiflorum_1-4k_c514399_f17p42_1047	up	KT803715.1	Agrostis stolonifera heat shock protein 26.7 mRNA, complete cds
Multiflorum_1-4k_c514721_f10p4_1554	up	EU338488.1	Hordeum vulgare uroporphyrinogen III synthase (urosIII) gene, complete cds
Multiflorum_1-4k_c514830_f2p239_2909	up	XM_014897290.1	PREDICTED: Brachypodium distachyon uncharacterized LOC106865873 (LOC106865873), mRNA
Multiflorum_1-4k_c515102_f6p13_1622	up	AK375575.1	Hordeum vulgare subsp. vulgare mRNA for predicted protein, partial cds, clone: NIASHv3098F17
Multiflorum_1-4k_c515265_f5p39_1664	up	XM_003569748.3	PREDICTED: Brachypodium distachyon chaperone protein ClpB1-like (LOC100831245), mRNA
Multiflorum_1-4k_c515349_f3p6_2038	down	AK371743.1	Hordeum vulgare subsp. vulgare mRNA for predicted protein, complete cds, clone: NIASHv2140M11
Multiflorum_1-4k_c515352_f4p7_2370	up	AK360582.1	Hordeum vulgare subsp. vulgare mRNA for predicted protein, complete cds, clone: NIASHv1121G13
Multiflorum_1-4k_c515411_f1p122_896	down	XM_003568975.3	PREDICTED: Brachypodium distachyon glycine-rich protein A3 (LOC100826544), mRNA
Multiflorum_1-4k_c515547_f2p69_1896	up	AK358288.1	Hordeum vulgare subsp. vulgare mRNA for predicted protein, complete cds, clone: NIASHv1072M11
Multiflorum_1-4k_c515560_f4p8_1402	down	AK366689.1	Hordeum vulgare subsp. vulgare mRNA for predicted protein, complete cds, clone: NIASHv2045M03
Multiflorum_1-4k_c515634_f240p104_1612	up	AK250478.1	Hordeum vulgare subsp. vulgare cDNA clone: FLbaf77f12, mRNA sequence
Multiflorum_1-4k_c515799_f11p121_2138	up	XM_003579520.3	PREDICTED: Brachypodium distachyon 70 kDa peptidyl-prolyl isomerase-like (LOC100846872), mRNA
Multiflorum_1-4k_c515959_f6p29_1234	down	AK331659.1	Triticum aestivum cDNA, clone: WT002_A20, cultivar: Chinese Spring
Multiflorum_1-4k_c515996_f2p65_1031	up	AK359119.1	Hordeum vulgare subsp. vulgare mRNA for predicted protein, complete cds, clone: NIASHv1089P23
Multiflorum_1-4k_c516068_f5p24_1143	up	HG670306.1	Triticum aestivum chromosome 3B, genomic scaffold, cultivar Chinese Spring
Multiflorum_1-4k_c516106_f14p25_1706	up	KP852254.1	Beckmannia syzigachne cytochrome P450 71C1-like mRNA, complete sequence
Multiflorum_1-4k_c516141_f2p45_1077	down	XM_014896587.1	PREDICTED: Brachypodium distachyon uncharacterized LOC100841677 (LOC100841677), transcript variant X4, mRNA
Multiflorum_1-4k_c516142_f2p244_1918	up	CP012613.1	Oryza sativa Indica Group cultivar RP Bio-226 chromosome 5 sequence
Multiflorum_1-4k_c516192_f4p73_2373	up	FJ477297.1	Avena sativa iron/phytosiderophore transporter mRNA, complete cds
Multiflorum_1-4k_c516586_f66p220_1442	down	AK248219.1	Hordeum vulgare subsp. vulgare cDNA clone: FLbaf132k02, mRNA sequence
Multiflorum_1-4k_c516629_f3p63_1163	down	AB583555.1	Phleum pratense FEH mRNA for fructan exohydrolase, complete cds
Multiflorum_1-4k_c516671_f3p16_1401	up	AK250194.1	Hordeum vulgare subsp. vulgare cDNA clone: FLbaf62f01, mRNA sequence
Multiflorum_1-4k_c516873_f7p60_1381	down	XM_003562260.3	PREDICTED: Brachypodium distachyon UDP-arabinopyranose mutase 1 (LOC100838265), mRNA
Multiflorum_1-4k_c516890_f1p20_1170	up	AK360106.1	Hordeum vulgare subsp. vulgare mRNA for predicted protein, complete cds, clone: NIASHv1110H12
Multiflorum_1-4k_c516958_f10p186_1127	up	XM_003558226.3	PREDICTED: Brachypodium distachyon 17.4 kDa class I heat shock protein (LOC100842589), mRNA
Multiflorum_1-4k_c516991_f5p60_1018	up	AM709762.1	Triticum turgidum subsp. dicoccoides mRNA for 23.5 kDa heat-shock protein (hsp23.5 gene)
Multiflorum_1-4k_c517008_f1p36_1048	up	XM_010236635.2	PREDICTED: Brachypodium distachyon probable glutathione S-transferase GSTU6 (LOC100843078), mRNA
Multiflorum_1-4k_c517016_f2p19_1051	up	XM_003559690.3	PREDICTED: Brachypodium distachyon BI1-like protein (LOC100835162), mRNA
Multiflorum_1-4k_c517080_f53p79_1528	up	XM_004953508.2	PREDICTED: Setaria italica polyubiquitin-like (LOC101770333), mRNA
Multiflorum_1-4k_c517123_f5p212_1223	down	AK248219.1	Hordeum vulgare subsp. vulgare cDNA clone: FLbaf132k02, mRNA sequence
Multiflorum_1-4k_c517278_f29p59_1438	up	JN191348.1	Triticum aestivum MYB13-1 mRNA, complete cds, alternatively spliced
Multiflorum_1-4k_c517279_f6p58_1000	up	AM709762.1	Triticum turgidum subsp. dicoccoides mRNA for 23.5 kDa heat-shock protein (hsp23.5 gene)
Multiflorum_1-4k_c517325_f82p36_1812	down	XM_003569243.3	PREDICTED: Brachypodium distachyon aldehyde dehydrogenase family 2 member C4-like (LOC100832456), mRNA
Multiflorum_1-4k_c517398_f28p252_1500	up	EU338488.1	Hordeum vulgare uroporphyrinogen III synthase (urosIII) gene, complete cds
Multiflorum_1-4k_c517445_f17p9_1712	up	EU541356.1	Dactylis glomerata heat-shock protein 70 (Hsp70) mRNA, complete cds
Multiflorum_1-4k_c517591_f2p241_1166	up	AK366264.1	Hordeum vulgare subsp. vulgare mRNA for predicted protein, complete cds, clone: NIASHv2041I24
Multiflorum_1-4k_c517601_f1p199_1427	up	XM_010232190.2	PREDICTED: Brachypodium distachyon uncharacterized membrane protein At1g06890 (LOC100844882), mRNA
Multiflorum_1-4k_c517703_f18p29_2023	up	AK354795.1	Hordeum vulgare subsp. vulgare mRNA for predicted protein, complete cds, clone: NIASHv1011E21
Multiflorum_1-4k_c517738_f12p98_1113	down	AF153825.1	Festuca arundinacea comt1c caffeic acid O-methyltransferase mRNA, complete cds
Multiflorum_1-4k_c517745_f37p127_1306	up	AK366264.1	Hordeum vulgare subsp. vulgare mRNA for predicted protein, complete cds, clone: NIASHv2041I24
Multiflorum_1-4k_c517758_f2p240_1319	up	AK366264.1	Hordeum vulgare subsp. vulgare mRNA for predicted protein, complete cds, clone: NIASHv2041I24
Multiflorum_1-4k_c518025_f3p150_1862	up	AK369055.1	Hordeum vulgare subsp. vulgare mRNA for predicted protein, complete cds, clone: NIASHv2084I05
Multiflorum_1-4k_c518116_f1p236_1722	up	CP012613.1	Oryza sativa Indica Group cultivar RP Bio-226 chromosome 5 sequence
Multiflorum_1-4k_c518127_f4p55_1736	up	KC890769.1	Triticum aestivum nucleoredoxin mRNA, complete cds
Multiflorum_1-4k_c518166_f3p10_1056	down	XM_003573540.3	PREDICTED: Brachypodium distachyon xyloglucan endotransglucosylase/hydrolase protein 24-like (LOC100821832), mRNA
Multiflorum_1-4k_c518209_f2p203_2476	up	XM_014897290.1	PREDICTED: Brachypodium distachyon uncharacterized LOC106865873 (LOC106865873), mRNA
Multiflorum_1-4k_c518319_f4p9_2597	down	AK362003.1	Hordeum vulgare subsp. vulgare mRNA for predicted protein, complete cds, clone: NIASHv2001M08
Multiflorum_1-4k_c518333_f3p270_2268	up	KC894715.1	Triticum aestivum cultivar Chinese Spring ER molecular chaperone (BiP1) mRNA, complete cds
Multiflorum_1-4k_c518372_f3p145_1933	down	AK248841.1	Hordeum vulgare subsp. vulgare cDNA clone: FLbaf3i01, mRNA sequence
Multiflorum_1-4k_c518647_f2p68_1629	up	AK358288.1	Hordeum vulgare subsp. vulgare mRNA for predicted protein, complete cds, clone: NIASHv1072M11
Multiflorum_1-4k_c518680_f2p290_2785	up	AK334540.1	Triticum aestivum cDNA, clone: WT010_E01, cultivar: Chinese Spring
Multiflorum_1-4k_c518716_f4p11_1213	down	AK248630.1	Hordeum vulgare subsp. vulgare cDNA clone: FLbaf159o16, mRNA sequence
Multiflorum_1-4k_c518804_f3p13_1658	up	AK375575.1	Hordeum vulgare subsp. vulgare mRNA for predicted protein, partial cds, clone: NIASHv3098F17
Multiflorum_1-4k_c518810_f2p18_1018	up	XM_003559690.3	PREDICTED: Brachypodium distachyon BI1-like protein (LOC100835162), mRNA
Multiflorum_1-4k_c520837_f1p117_1114	up	EU541356.1	Dactylis glomerata heat-shock protein 70 (Hsp70) mRNA, complete cds
Multiflorum_1-4k_c520981_f1p127_1460	up	HG670306.1	Triticum aestivum chromosome 3B, genomic scaffold, cultivar Chinese Spring
Multiflorum_1-4k_c5217_f4p2_1206	up	HG670306.1	Triticum aestivum chromosome 3B, genomic scaffold, cultivar Chinese Spring
Multiflorum_1-4k_c522029_f1p3_3060	up	AK362960.1	Hordeum vulgare subsp. vulgare mRNA for predicted protein, complete cds, clone: NIASHv2011K23
Multiflorum_1-4k_c522341_f2p5_1677	up	XM_003568154.3	PREDICTED: Brachypodium distachyon tubulin beta-5 chain-like (LOC100836144), mRNA
Multiflorum_1-4k_c524354_f1p29_1044	up	XM_003569136.3	PREDICTED: Brachypodium distachyon B2 protein (LOC100825605), mRNA
Multiflorum_1-4k_c528112_f4p5_1794	up	XM_003568154.3	PREDICTED: Brachypodium distachyon tubulin beta-5 chain-like (LOC100836144), mRNA
Multiflorum_1-4k_c528228_f1p79_1385	down	AK362117.1	Hordeum vulgare subsp. vulgare mRNA for predicted protein, partial cds, clone: NIASHv2002I22
Multiflorum_1-4k_c528242_f2p11_1850	down	AK358288.1	Hordeum vulgare subsp. vulgare mRNA for predicted protein, complete cds, clone: NIASHv1072M11
Multiflorum_1-4k_c123387_f1p46_1310	up	AK251091.1	Hordeum vulgare subsp. vulgare cDNA clone: FLbaf99l05, mRNA sequence
Multiflorum_1-4k_c123782_f2p0_1989	down	KP268647.1	Secale cereale clone ScEF2 putative elongation factor 1 (EF1) mRNA, complete cds
Multiflorum_1-4k_c124008_f1p35_2218	up	AK375576.1	Hordeum vulgare subsp. vulgare mRNA for predicted protein, complete cds, clone: NIASHv3098G20
Multiflorum_1-4k_c124422_f1p5_2501	up	XM_014896660.1	PREDICTED: Brachypodium distachyon transcription-associated protein 1 (LOC100839256), transcript variant X3, mRNA
Multiflorum_1-4k_c529361_f1p57_1639	up	AK365178.1	Hordeum vulgare subsp. vulgare mRNA for predicted protein, complete cds, clone: NIASHv2031L04
Multiflorum_1-4k_c530156_f2p17_1005	up	XM_010236635.2	PREDICTED: Brachypodium distachyon probable glutathione S-transferase GSTU6 (LOC100843078), mRNA
Multiflorum_1-4k_c531671_f1p15_1419	up	AK372915.1	Hordeum vulgare subsp. vulgare mRNA for predicted protein, complete cds, clone: NIASHv3015M24
Multiflorum_1-4k_c531749_f1p9_2562	up	AY494984.1	Triticum aestivum LON1 protease mRNA, complete cds
Multiflorum_1-4k_c53252_f1p8_1037	up	XM_003571037.3	PREDICTED: Brachypodium distachyon 23.6 kDa heat shock protein, mitochondrial (LOC100829604), mRNA
Multiflorum_1-4k_c5327_f1p39_1461	up	EU338488.1	Hordeum vulgare uroporphyrinogen III synthase (urosIII) gene, complete cds
Multiflorum_1-4k_c533109_f4p7_1805	down	XM_003563190.3	PREDICTED: Brachypodium distachyon epidermal growth factor receptor substrate 15-like 1 (LOC100838068), mRNA
Multiflorum_1-4k_c53351_f1p1_1101	down	AK371748.1	Hordeum vulgare subsp. vulgare mRNA for predicted protein, partial cds, clone: NIASHv2140N15
Multiflorum_1-4k_c533833_f2p6_1418	up	AK372915.1	Hordeum vulgare subsp. vulgare mRNA for predicted protein, complete cds, clone: NIASHv3015M24
Multiflorum_1-4k_c534183_f1p2_1436	up	AK364058.1	Hordeum vulgare subsp. vulgare mRNA for predicted protein, complete cds, clone: NIASHv2021D22
Multiflorum_1-4k_c53502_f1p9_1157	up	BT009365.1	Triticum aestivum clone wlm96.pk027.l18:fis, full insert mRNA sequence
Multiflorum_1-4k_c53530_f4p0_2365	up	AK370996.1	Hordeum vulgare subsp. vulgare mRNA for predicted protein, complete cds, clone: NIASHv2121N17
Multiflorum_1-4k_c537404_f2p4_1652	down	XM_014896587.1	PREDICTED: Brachypodium distachyon uncharacterized LOC100841677 (LOC100841677), transcript variant X4, mRNA
Multiflorum_1-4k_c53741_f1p4_1126	up	AK332184.1	Triticum aestivum cDNA, clone: WT003_F19, cultivar: Chinese Spring
Multiflorum_1-4k_c538796_f1p13_1560	up	AK331167.1	Triticum aestivum cDNA, clone: SET6_I13, cultivar: Chinese Spring
Multiflorum_1-4k_c539366_f4p0_1692	up	AK375488.1	Hordeum vulgare subsp. vulgare mRNA for predicted protein, complete cds, clone: NIASHv3095K06
Multiflorum_1-4k_c540713_f1p54_1048	down	AK253068.1	Hordeum vulgare subsp. vulgare cDNA clone: FLbaf82i11, mRNA sequence
Multiflorum_1-4k_c5431_f1p0_1261	up	HG670306.1	Triticum aestivum chromosome 3B, genomic scaffold, cultivar Chinese Spring
Multiflorum_1-4k_c544575_f1p28_1171	up	EU293806.2	Lolium temulentum phospholipase D (PLD) mRNA, complete cds
Multiflorum_1-4k_c54487_f7p13_1858	up	AK361003.1	Hordeum vulgare subsp. vulgare mRNA for predicted protein, complete cds, clone: NIASHv1130G08
Multiflorum_1-4k_c547781_f2p3_2077	up	AK369055.1	Hordeum vulgare subsp. vulgare mRNA for predicted protein, complete cds, clone: NIASHv2084I05
Multiflorum_1-4k_c548553_f1p27_1346	up	JN191348.1	Triticum aestivum MYB13-1 mRNA, complete cds, alternatively spliced
Multiflorum_1-4k_c551068_f1p38_1072	up	AK249826.1	Hordeum vulgare subsp. vulgare cDNA clone: FLbaf52h11, mRNA sequence
Multiflorum_1-4k_c5566_f9p1_1436	up	JN797728.1	Hordeum vulgare 12-oxophytodienoic acid reductase mRNA, complete cds
Multiflorum_1-4k_c55740_f12p5_2376	up	AK370996.1	Hordeum vulgare subsp. vulgare mRNA for predicted protein, complete cds, clone: NIASHv2121N17
Multiflorum_1-4k_c559067_f9p2_1654	down	XM_003557345.3	PREDICTED: Brachypodium distachyon dolichyl-diphosphooligosaccharide--protein glycosyltransferase 48 kDa subunit (LOC100832679), mRNA
Multiflorum_1-4k_c559084_f7p0_1326	up	JN797728.1	Hordeum vulgare 12-oxophytodienoic acid reductase mRNA, complete cds
Multiflorum_1-4k_c559085_f8p0_1367	up	AF472591.1	Lolium perenne cinnamyl alcohol dehydrogenase (CAD1) mRNA, complete cds
Multiflorum_1-4k_c559119_f7p0_1476	up	EU338488.1	Hordeum vulgare uroporphyrinogen III synthase (urosIII) gene, complete cds
Multiflorum_1-4k_c559171_f5p0_2738	down	EU030446.1	Dactylis glomerata Hsp90-like protein mRNA, complete cds
Multiflorum_1-4k_c559182_f4p0_1611	up	CP012613.1	Oryza sativa Indica Group cultivar RP Bio-226 chromosome 5 sequence
Multiflorum_1-4k_c559187_f5p0_2376	up	AK370996.1	Hordeum vulgare subsp. vulgare mRNA for predicted protein, complete cds, clone: NIASHv2121N17
Multiflorum_1-4k_c559189_f5p0_2154	up	AK333302.1	Triticum aestivum cDNA, clone: SET2_A16, cultivar: Chinese Spring
Multiflorum_1-4k_c559226_f3p0_1954	down	AK335520.1	Triticum aestivum cDNA, clone: WT013_B17, cultivar: Chinese Spring
Multiflorum_1-4k_c559231_f4p7_1632	up	AK369055.1	Hordeum vulgare subsp. vulgare mRNA for predicted protein, complete cds, clone: NIASHv2084I05
Multiflorum_1-4k_c559240_f4p0_2052	up	AK334540.1	Triticum aestivum cDNA, clone: WT010_E01, cultivar: Chinese Spring
Multiflorum_1-4k_c559275_f3p19_997	up	AM709760.1	Aegilops peregrina mRNA for 22.7 kDa heat-shock protein (hsp22.7 gene)
Multiflorum_1-4k_c559288_f3p0_1176	down	EU030446.1	Dactylis glomerata Hsp90-like protein mRNA, complete cds
Multiflorum_1-4k_c559298_f3p0_2477	up	AK370996.1	Hordeum vulgare subsp. vulgare mRNA for predicted protein, complete cds, clone: NIASHv2121N17
Multiflorum_1-4k_c559323_f3p7_1282	up	AK369055.1	Hordeum vulgare subsp. vulgare mRNA for predicted protein, complete cds, clone: NIASHv2084I05
Multiflorum_1-4k_c559337_f3p0_1184	down	DQ867078.1	Triticum aestivum plasma membrane intrinsic protein (AQP4) mRNA, complete cds
Multiflorum_1-4k_c559357_f3p0_1430	up	EU338488.1	Hordeum vulgare uroporphyrinogen III synthase (urosIII) gene, complete cds
Multiflorum_1-4k_c559358_f3p0_2245	up	AK248694.1	Hordeum vulgare subsp. vulgare cDNA clone: FLbaf5b01, mRNA sequence
Multiflorum_1-4k_c559367_f3p4_2106	up	XM_014897290.1	PREDICTED: Brachypodium distachyon uncharacterized LOC106865873 (LOC106865873), mRNA
Multiflorum_1-4k_c559370_f3p0_1513	up	AK376681.1	Hordeum vulgare subsp. vulgare mRNA for predicted protein, complete cds, clone: NIASHv3131J05
Multiflorum_1-4k_c559379_f2p3_1639	up	XM_010232547.2	PREDICTED: Brachypodium distachyon S-adenosylmethionine synthase 1 (LOC100843457), mRNA
Multiflorum_1-4k_c559382_f3p0_1453	up	EU338488.1	Hordeum vulgare uroporphyrinogen III synthase (urosIII) gene, complete cds
Multiflorum_1-4k_c559407_f2p0_1744	up	AF123608.1	Triticum aestivum clone CYP73-TA cytochrome P450 mRNA, complete cds
Multiflorum_1-4k_c559411_f2p3_1994	up	XM_014897290.1	PREDICTED: Brachypodium distachyon uncharacterized LOC106865873 (LOC106865873), mRNA
Multiflorum_1-4k_c559412_f2p0_1867	up	AK354795.1	Hordeum vulgare subsp. vulgare mRNA for predicted protein, complete cds, clone: NIASHv1011E21
Multiflorum_1-4k_c559561_f1p8_967	up	AM709764.1	Triticum turgidum subsp. durum mRNA for 23.5 kDa heat-shock protein (hsp23.5 gene)
Multiflorum_1-4k_c559657_f1p0_1723	up	XM_003559200.3	PREDICTED: Brachypodium distachyon UDP-glucose 6-dehydrogenase 4 (LOC100841376), mRNA
Multiflorum_1-4k_c559794_f1p14_948	down	AK369447.1	Hordeum vulgare subsp. vulgare mRNA for predicted protein, complete cds, clone: NIASHv2091H03
Multiflorum_1-4k_c559911_f1p12_1877	up	AK369055.1	Hordeum vulgare subsp. vulgare mRNA for predicted protein, complete cds, clone: NIASHv2084I05
Multiflorum_1-4k_c559961_f1p0_946	up	XM_003567797.3	PREDICTED: Brachypodium distachyon GTP-binding nuclear protein Ran-2 (LOC100832241), mRNA
Multiflorum_1-4k_c560017_f1p0_1528	down	AK332781.1	Triticum aestivum cDNA, clone: WT004_N19, cultivar: Chinese Spring
Multiflorum_1-4k_c560100_f1p0_1820	up	AK335520.1	Triticum aestivum cDNA, clone: WT013_B17, cultivar: Chinese Spring
Multiflorum_1-4k_c560120_f1p5_961	down	HG670306.1	Triticum aestivum chromosome 3B, genomic scaffold, cultivar Chinese Spring
Multiflorum_1-4k_c560232_f1p5_1270	up	AK332105.1	Triticum aestivum cDNA, clone: WT003_C13, cultivar: Chinese Spring
Multiflorum_1-4k_c560308_f1p32_856	up	AK250749.1	Hordeum vulgare subsp. vulgare cDNA clone: FLbaf94b13, mRNA sequence
Multiflorum_1-4k_c560359_f1p0_2059	up	AK248656.1	Hordeum vulgare subsp. vulgare cDNA clone: FLbaf1a12, mRNA sequence
Multiflorum_1-4k_c560413_f1p0_1140	up	HG670306.1	Triticum aestivum chromosome 3B, genomic scaffold, cultivar Chinese Spring
Multiflorum_1-4k_c560476_f1p0_552	up	XM_003569156.3	PREDICTED: Brachypodium distachyon uncharacterized LOC100831345 (LOC100831345), mRNA
Multiflorum_1-4k_c560519_f1p0_1668	up	CP012613.1	Oryza sativa Indica Group cultivar RP Bio-226 chromosome 5 sequence
Multiflorum_1-4k_c560886_f1p0_967	up	XM_003568975.3	PREDICTED: Brachypodium distachyon glycine-rich protein A3 (LOC100826544), mRNA
Multiflorum_1-4k_c561102_f1p51_839	up	XM_003558228.3	PREDICTED: Brachypodium distachyon 17.9 kDa class I heat shock protein (LOC100843199), mRNA
Multiflorum_1-4k_c561204_f1p98_508	up	U96646.1	Festuca rubra metallothionein-like protein mcMT1 mRNA, complete cds
Multiflorum_1-4k_c561346_f1p4_962	up	XM_003565721.2	PREDICTED: Brachypodium distachyon uncharacterized LOC100830611 (LOC100830611), mRNA
Multiflorum_1-4k_c561870_f1p15_969	up	AK248510.1	Hordeum vulgare subsp. vulgare cDNA clone: FLbaf35j18, mRNA sequence
Multiflorum_1-4k_c561907_f1p15_817	up	DQ172835.1	Dactylis glomerata Hsp17.2 mRNA, complete cds
Multiflorum_1-4k_c562239_f1p0_1234	up	XM_010232547.2	PREDICTED: Brachypodium distachyon S-adenosylmethionine synthase 1 (LOC100843457), mRNA
Multiflorum_1-4k_c562326_f1p9_863	up	HF548530.1	Lolium rigidum mRNA for glutathione transferase (GST gene)
Multiflorum_1-4k_c562752_f1p9_897	down	AK250478.1	Hordeum vulgare subsp. vulgare cDNA clone: FLbaf77f12, mRNA sequence
Multiflorum_1-4k_c563011_f1p0_1392	down	XM_003574915.3	PREDICTED: Brachypodium distachyon cysteine proteinase 1 (LOC100836576), mRNA
Multiflorum_1-4k_c563018_f1p1_931	up	AJ414700.1	Triticum aestivum mRNA for glutathione transferase (gstu2 gene)
Multiflorum_1-4k_c56305_f9p6_1463	up	EU338488.1	Hordeum vulgare uroporphyrinogen III synthase (urosIII) gene, complete cds
Multiflorum_1-4k_c563108_f1p6_993	up	AK253030.1	Hordeum vulgare subsp. vulgare cDNA clone: FLbaf29c19, mRNA sequence
Multiflorum_1-4k_c563316_f1p10_958	up	FN564427.1	Triticum aestivum chromosome 3B-specific BAC library, contig ctg0079b
Multiflorum_1-4k_c563445_f1p5_801	up	XM_003558226.3	PREDICTED: Brachypodium distachyon 17.4 kDa class I heat shock protein (LOC100842589), mRNA
Multiflorum_1-4k_c563576_f1p0_1447	up	EU338488.1	Hordeum vulgare uroporphyrinogen III synthase (urosIII) gene, complete cds
Multiflorum_1-4k_c563632_f1p31_962	down	AK363781.1	Hordeum vulgare subsp. vulgare mRNA for predicted protein, complete cds, clone: NIASHv2018N11
Multiflorum_1-4k_c56379_f8p6_1460	up	EU338488.1	Hordeum vulgare uroporphyrinogen III synthase (urosIII) gene, complete cds
Multiflorum_1-4k_c563904_f1p1_1446	down	AK332162.1	Triticum aestivum cDNA, clone: WT003_E19, cultivar: Chinese Spring
Multiflorum_1-4k_c563997_f1p10_945	up	AF123608.1	Triticum aestivum clone CYP73-TA cytochrome P450 mRNA, complete cds
Multiflorum_1-4k_c564001_f1p0_2289	up	AK332608.1	Triticum aestivum cDNA, clone: WT004_G17, cultivar: Chinese Spring
Multiflorum_1-4k_c564103_f1p0_1346	up	EU338488.1	Hordeum vulgare uroporphyrinogen III synthase (urosIII) gene, complete cds
Multiflorum_1-4k_c564106_f1p13_829	up	XM_003558226.3	PREDICTED: Brachypodium distachyon 17.4 kDa class I heat shock protein (LOC100842589), mRNA
Multiflorum_1-4k_c564171_f1p0_1361	up	AK334540.1	Triticum aestivum cDNA, clone: WT010_E01, cultivar: Chinese Spring
Multiflorum_1-4k_c564210_f1p67_738	down	AK251410.1	Hordeum vulgare subsp. vulgare cDNA clone: FLbaf111d10, mRNA sequence
Multiflorum_1-4k_c564264_f1p0_1595	up	AB514115.1	Alopecurus aequalis AaTUA1 mRNA for alpha-tubulin, complete cds
Multiflorum_1-4k_c564317_f1p0_1391	up	AK248656.1	Hordeum vulgare subsp. vulgare cDNA clone: FLbaf1a12, mRNA sequence
Multiflorum_1-4k_c564409_f1p0_1652	down	AK371303.1	Hordeum vulgare subsp. vulgare mRNA for predicted protein, complete cds, clone: NIASHv2130C09
Multiflorum_1-4k_c564534_f1p0_1883	down	BT009444.1	Triticum aestivum clone wlmk8.pk0004.f6:fis, full insert mRNA sequence
Multiflorum_1-4k_c564556_f1p5_948	up	AK335175.1	Triticum aestivum cDNA, clone: WT012_E02, cultivar: Chinese Spring
Multiflorum_1-4k_c564616_f1p24_904	up	AK332483.1	Triticum aestivum cDNA, clone: WT004_B11, cultivar: Chinese Spring
Multiflorum_1-4k_c564702_f1p19_928	up	XM_010236635.2	PREDICTED: Brachypodium distachyon probable glutathione S-transferase GSTU6 (LOC100843078), mRNA
Multiflorum_1-4k_c564815_f1p10_968	up	FN564427.1	Triticum aestivum chromosome 3B-specific BAC library, contig ctg0079b
Multiflorum_1-4k_c565075_f1p0_1253	up	XM_010232547.2	PREDICTED: Brachypodium distachyon S-adenosylmethionine synthase 1 (LOC100843457), mRNA
Multiflorum_1-4k_c565299_f1p0_1705	up	AK365050.1	Hordeum vulgare subsp. vulgare mRNA for predicted protein, complete cds, clone: NIASHv2030I21
Multiflorum_1-4k_c565447_f1p0_1427	up	AK372915.1	Hordeum vulgare subsp. vulgare mRNA for predicted protein, complete cds, clone: NIASHv3015M24
Multiflorum_1-4k_c565494_f1p11_949	up	AK362838.1	Hordeum vulgare subsp. vulgare mRNA for predicted protein, complete cds, clone: NIASHv2010H23
Multiflorum_1-4k_c565596_f1p70_714	up	HG670306.1	Triticum aestivum chromosome 3B, genomic scaffold, cultivar Chinese Spring
Multiflorum_1-4k_c565695_f1p0_1423	up	EU338488.1	Hordeum vulgare uroporphyrinogen III synthase (urosIII) gene, complete cds
Multiflorum_1-4k_c565732_f1p0_1269	down	AB514115.1	Alopecurus aequalis AaTUA1 mRNA for alpha-tubulin, complete cds
Multiflorum_1-4k_c565841_f1p5_977	up	Z49145.1	H.vulgare partial PAL mRNA for phenylalanine ammonia-lyase (1670 bp)
Multiflorum_1-4k_c565878_f1p0_2273	up	CP012613.1	Oryza sativa Indica Group cultivar RP Bio-226 chromosome 5 sequence
Multiflorum_1-4k_c566085_f1p0_1033	up	AF123608.1	Triticum aestivum clone CYP73-TA cytochrome P450 mRNA, complete cds
Multiflorum_1-4k_c566228_f1p13_770	down	AK367513.1	Hordeum vulgare subsp. vulgare mRNA for predicted protein, complete cds, clone: NIASHv2058F14
Multiflorum_1-4k_c566255_f1p31_824	up	XM_003558226.3	PREDICTED: Brachypodium distachyon 17.4 kDa class I heat shock protein (LOC100842589), mRNA
Multiflorum_1-4k_c566300_f1p0_1316	down	JX999996.1	Lolium perenne mitochondrion, complete genome
Multiflorum_1-4k_c566507_f1p15_885	up	DQ172835.1	Dactylis glomerata Hsp17.2 mRNA, complete cds
Multiflorum_1-4k_c125520_f5p4_2200	up	AK248694.1	Hordeum vulgare subsp. vulgare cDNA clone: FLbaf5b01, mRNA sequence
Multiflorum_1-4k_c126391_f2p5_1127	up	AK367773.1	Hordeum vulgare subsp. vulgare mRNA for predicted protein, complete cds, clone: NIASHv2061M15
Multiflorum_1-4k_c126656_f2p0_1799	up	CP012613.1	Oryza sativa Indica Group cultivar RP Bio-226 chromosome 5 sequence
Multiflorum_1-4k_c12699_f8p3_1439	up	EU338488.1	Hordeum vulgare uroporphyrinogen III synthase (urosIII) gene, complete cds
Multiflorum_1-4k_c12757_f2p5_1605	up	EU338488.1	Hordeum vulgare uroporphyrinogen III synthase (urosIII) gene, complete cds
Multiflorum_1-4k_c566637_f1p88_707	up	AK252757.1	Hordeum vulgare subsp. vulgare cDNA clone: FLbaf166l10, mRNA sequence
Multiflorum_1-4k_c567003_f1p218_949	up	AK250749.1	Hordeum vulgare subsp. vulgare cDNA clone: FLbaf94b13, mRNA sequence
Multiflorum_1-4k_c567096_f1p20_966	up	AK368792.1	Hordeum vulgare subsp. vulgare mRNA for predicted protein, complete cds, clone: NIASHv2079N22
Multiflorum_1-4k_c567109_f1p110_1574	up	FJ968744.1	Dactylis glomerata cytosolic heat shock protein 90.1 mRNA, complete cds
Multiflorum_1-4k_c567424_f1p0_1414	up	AK332162.1	Triticum aestivum cDNA, clone: WT003_E19, cultivar: Chinese Spring
Multiflorum_1-4k_c567578_f1p84_1101	up	XM_010241071.2	PREDICTED: Brachypodium distachyon keratin-associated protein 6-2-like (LOC104585101), mRNA
Multiflorum_1-4k_c567668_f1p1_870	up	AK370373.1	Hordeum vulgare subsp. vulgare mRNA for predicted protein, complete cds, clone: NIASHv2109J18
Multiflorum_1-4k_c567669_f1p15_895	up	XM_003558892.2	PREDICTED: Brachypodium distachyon SUMO-conjugating enzyme SCE1 (LOC100840862), mRNA
Multiflorum_1-4k_c567709_f1p15_956	up	DQ789026.1	Triticum aestivum J-domain protein (J3) mRNA, complete cds
Multiflorum_1-4k_c568150_f1p0_1090	up	AK353950.1	Hordeum vulgare subsp. vulgare mRNA for predicted protein, complete cds, clone: NIASHv1004A11
Multiflorum_1-4k_c568185_f1p0_2104	up	KC894715.1	Triticum aestivum cultivar Chinese Spring ER molecular chaperone (BiP1) mRNA, complete cds
Multiflorum_1-4k_c568336_f1p14_900	up	XM_003558226.3	PREDICTED: Brachypodium distachyon 17.4 kDa class I heat shock protein (LOC100842589), mRNA
Multiflorum_1-4k_c568995_f1p44_764	up	AK368988.1	Hordeum vulgare subsp. vulgare mRNA for predicted protein, complete cds, clone: NIASHv2083F15
Multiflorum_1-4k_c569125_f1p0_1444	up	AF472591.1	Lolium perenne cinnamyl alcohol dehydrogenase (CAD1) mRNA, complete cds
Multiflorum_1-4k_c569222_f1p46_619	up	AK252757.1	Hordeum vulgare subsp. vulgare cDNA clone: FLbaf166l10, mRNA sequence
Multiflorum_1-4k_c56924_f4p4_1450	up	EU338488.1	Hordeum vulgare uroporphyrinogen III synthase (urosIII) gene, complete cds
Multiflorum_1-4k_c569333_f1p3_864	down	KC894715.1	Triticum aestivum cultivar Chinese Spring ER molecular chaperone (BiP1) mRNA, complete cds
Multiflorum_1-4k_c56944_f5p7_1309	up	AB533342.1	Lolium multiflorum gene for cold responsive protein, complete cds
Multiflorum_1-4k_c569473_f1p9_780	up	XM_003558226.3	PREDICTED: Brachypodium distachyon 17.4 kDa class I heat shock protein (LOC100842589), mRNA
Multiflorum_1-4k_c569602_f1p0_1753	down	AK365050.1	Hordeum vulgare subsp. vulgare mRNA for predicted protein, complete cds, clone: NIASHv2030I21
Multiflorum_1-4k_c569938_f1p19_969	up	AM709762.1	Triticum turgidum subsp. dicoccoides mRNA for 23.5 kDa heat-shock protein (hsp23.5 gene)
Multiflorum_1-4k_c569969_f1p2_911	down	AK331493.1	Triticum aestivum cDNA, clone: WT007_K04, cultivar: Chinese Spring
Multiflorum_1-4k_c570175_f1p10_907	up	AK252535.1	Hordeum vulgare subsp. vulgare cDNA clone: FLbaf153g17, mRNA sequence
Multiflorum_1-4k_c570255_f1p0_2210	down	AK248694.1	Hordeum vulgare subsp. vulgare cDNA clone: FLbaf5b01, mRNA sequence
Multiflorum_1-4k_c570330_f1p0_974	down	XM_012843373.2	PREDICTED: Setaria italica protein app1-like (LOC101763867), mRNA
Multiflorum_1-4k_c570682_f1p0_2047	up	CP012613.1	Oryza sativa Indica Group cultivar RP Bio-226 chromosome 5 sequence
Multiflorum_1-4k_c570960_f1p1_844	up	AJ010449.1	Alopecurus myosuroides mRNA for glutathione transferase 1b
Multiflorum_1-4k_c571001_f1p0_1318	up	CP012613.1	Oryza sativa Indica Group cultivar RP Bio-226 chromosome 5 sequence
Multiflorum_1-4k_c571223_f1p0_1186	down	XM_003574915.3	PREDICTED: Brachypodium distachyon cysteine proteinase 1 (LOC100836576), mRNA
Multiflorum_1-4k_c571289_f1p0_1457	down	AK365050.1	Hordeum vulgare subsp. vulgare mRNA for predicted protein, complete cds, clone: NIASHv2030I21
Multiflorum_1-4k_c571542_f1p3_603	up	EU541356.1	Dactylis glomerata heat-shock protein 70 (Hsp70) mRNA, complete cds
Multiflorum_1-4k_c571673_f1p0_1660	down	JX999996.1	Lolium perenne mitochondrion, complete genome
Multiflorum_1-4k_c571748_f1p0_1421	up	EU338488.1	Hordeum vulgare uroporphyrinogen III synthase (urosIII) gene, complete cds
Multiflorum_1-4k_c571852_f1p0_1635	up	AK354316.1	Hordeum vulgare subsp. vulgare mRNA for predicted protein, complete cds, clone: NIASHv1006H19
Multiflorum_1-4k_c572000_f1p0_728	up	AK434460.1	Brachypodium distachyon mRNA, clone: PL016C01-A-066_C07
Multiflorum_1-4k_c572082_f1p0_956	up	HG670306.1	Triticum aestivum chromosome 3B, genomic scaffold, cultivar Chinese Spring
Multiflorum_1-4k_c5720_f3p5_2775	up	GQ240796.1	Triticum turgidum subsp. dicoccoides heat shock protein 90 (Hsp90.1-A1) gene, complete cds
Multiflorum_1-4k_c572102_f1p0_1777	up	AK358554.1	Hordeum vulgare subsp. vulgare mRNA for predicted protein, complete cds, clone: NIASHv1078I17
Multiflorum_1-4k_c572212_f1p0_1248	down	AK250654.1	Hordeum vulgare subsp. vulgare cDNA clone: FLbaf84n11, mRNA sequence
Multiflorum_1-4k_c572337_f1p15_821	up	AK368988.1	Hordeum vulgare subsp. vulgare mRNA for predicted protein, complete cds, clone: NIASHv2083F15
Multiflorum_1-4k_c572428_f1p0_1513	down	AK248318.1	Hordeum vulgare subsp. vulgare cDNA clone: FLbaf52b15, mRNA sequence
Multiflorum_1-4k_c572521_f1p0_1634	down	AB514115.1	Alopecurus aequalis AaTUA1 mRNA for alpha-tubulin, complete cds
Multiflorum_1-4k_c572574_f1p0_1183	up	XM_003557102.2	PREDICTED: Brachypodium distachyon 6-phosphogluconate dehydrogenase, decarboxylating 1 (LOC100836182), mRNA
Multiflorum_1-4k_c572612_f1p0_1119	up	AK376681.1	Hordeum vulgare subsp. vulgare mRNA for predicted protein, complete cds, clone: NIASHv3131J05
Multiflorum_1-4k_c572855_f1p0_2212	up	AK251839.1	Hordeum vulgare subsp. vulgare cDNA clone: FLbaf138g05, mRNA sequence
Multiflorum_1-4k_c572875_f1p0_1467	down	AK332608.1	Triticum aestivum cDNA, clone: WT004_G17, cultivar: Chinese Spring
Multiflorum_1-4k_c573048_f1p9_1046	up	AK366604.1	Hordeum vulgare subsp. vulgare mRNA for predicted protein, complete cds, clone: NIASHv2044L16
Multiflorum_1-4k_c573173_f1p0_1873	down	AK358554.1	Hordeum vulgare subsp. vulgare mRNA for predicted protein, complete cds, clone: NIASHv1078I17
Multiflorum_1-4k_c573364_f1p1_972	up	AJ010449.1	Alopecurus myosuroides mRNA for glutathione transferase 1b
Multiflorum_1-4k_c573366_f1p5_956	up	Z12616.2	Triticum aestivum mRNA for eukaryotic initiation factor 4E p26 subunit (eIF4E gene)
Multiflorum_1-4k_c573466_f1p8_972	up	AF321856.1	Lolium rigidum clone FHH-t putative cytochrome P450 mRNA, complete cds
Multiflorum_1-4k_c5734_f1p71_1622	down	AK356840.1	Hordeum vulgare subsp. vulgare mRNA for predicted protein, complete cds, clone: NIASHv1040N19
Multiflorum_1-4k_c573662_f1p2_920	down	AK331493.1	Triticum aestivum cDNA, clone: WT007_K04, cultivar: Chinese Spring
Multiflorum_1-4k_c573983_f1p46_790	up	AK368988.1	Hordeum vulgare subsp. vulgare mRNA for predicted protein, complete cds, clone: NIASHv2083F15
Multiflorum_1-4k_c574110_f1p57_692	up	AK331771.1	Triticum aestivum cDNA, clone: WT002_F02, cultivar: Chinese Spring
Multiflorum_1-4k_c574317_f1p0_1745	up	AK365050.1	Hordeum vulgare subsp. vulgare mRNA for predicted protein, complete cds, clone: NIASHv2030I21
Multiflorum_1-4k_c574326_f1p0_981	up	AK376681.1	Hordeum vulgare subsp. vulgare mRNA for predicted protein, complete cds, clone: NIASHv3131J05
Multiflorum_1-4k_c574522_f1p6_902	up	FP094132.1	Phyllostachys edulis cDNA clone: bphylf045p17, full insert sequence
Multiflorum_1-4k_c574648_f1p11_981	up	AK362838.1	Hordeum vulgare subsp. vulgare mRNA for predicted protein, complete cds, clone: NIASHv2010H23
Multiflorum_1-4k_c57481_f2p35_2385	up	HG670306.1	Triticum aestivum chromosome 3B, genomic scaffold, cultivar Chinese Spring
Multiflorum_1-4k_c574829_f1p0_1109	up	XM_010232547.2	PREDICTED: Brachypodium distachyon S-adenosylmethionine synthase 1 (LOC100843457), mRNA
Multiflorum_1-4k_c574938_f1p0_1188	up	AK332608.1	Triticum aestivum cDNA, clone: WT004_G17, cultivar: Chinese Spring
Multiflorum_1-4k_c575131_f1p24_768	up	XM_003573722.3	PREDICTED: Brachypodium distachyon multiprotein-bridging factor 1a (LOC100826986), mRNA
Multiflorum_1-4k_c57529_f1p7_1720	up	AK332091.1	Triticum aestivum cDNA, clone: SET1_L18, cultivar: Chinese Spring
Multiflorum_1-4k_c575342_f1p8_954	up	BT009348.1	Triticum aestivum clone wlm96.pk0006.b11:fis, full insert mRNA sequence
Multiflorum_1-4k_c57543_f3p11_1503	up	KJ018078.1	Triticum aestivum HSP40 mRNA, partial cds
Multiflorum_1-4k_c5754_f1p227_1974	up	EU338488.1	Hordeum vulgare uroporphyrinogen III synthase (urosIII) gene, complete cds
Multiflorum_1-4k_c575697_f1p68_739	up	AK331771.1	Triticum aestivum cDNA, clone: WT002_F02, cultivar: Chinese Spring
Multiflorum_1-4k_c575760_f1p14_783	up	FP099182.1	Phyllostachys edulis cDNA clone: bphyem204b14, full insert sequence
Multiflorum_1-4k_c575766_f1p0_1096	up	CP012613.1	Oryza sativa Indica Group cultivar RP Bio-226 chromosome 5 sequence
Multiflorum_1-4k_c575864_f1p7_930	up	AK335175.1	Triticum aestivum cDNA, clone: WT012_E02, cultivar: Chinese Spring
Multiflorum_1-4k_c575911_f1p23_954	up	KT964562.1	Lolium perenne clone 3 GST (GST) mRNA, complete cds
Multiflorum_1-4k_c575989_f1p223_2264	up	AK332608.1	Triticum aestivum cDNA, clone: WT004_G17, cultivar: Chinese Spring
Multiflorum_1-4k_c13103_f3p135_1308	up	AK366264.1	Hordeum vulgare subsp. vulgare mRNA for predicted protein, complete cds, clone: NIASHv2041I24
Multiflorum_1-4k_c131595_f1p9_1017	down	AK360731.1	Hordeum vulgare subsp. vulgare mRNA for predicted protein, complete cds, clone: NIASHv1124E03
Multiflorum_1-4k_c132462_f2p7_1577	down	XM_003561536.2	PREDICTED: Brachypodium distachyon probable trehalose-phosphate phosphatase 9 (LOC100834071), mRNA
Multiflorum_1-4k_c132561_f1p0_1084	up	CP012613.1	Oryza sativa Indica Group cultivar RP Bio-226 chromosome 5 sequence
Multiflorum_1-4k_c13290_f1p3_1269	down	AK330871.1	Triticum aestivum cDNA, clone: SET5_I08, cultivar: Chinese Spring
Multiflorum_1-4k_c13309_f3p11_1691	up	AK332437.1	Triticum aestivum cDNA, clone: WT003_P17, cultivar: Chinese Spring
Multiflorum_1-4k_c1338_f12p10_1645	up	HM453087.1	Festuca arundinacea subsp. atlantigena haplotype 3 plastid acetyl-CoA carboxylase (Acc1) gene, partial cds; nuclear gene for plastid product
Multiflorum_1-4k_c13410_f1p17_1698	up	XM_003579236.2	PREDICTED: Brachypodium distachyon UNC93-like protein 3 (LOC100845038), mRNA
Multiflorum_1-4k_c576054_f1p69_745	up	AK331771.1	Triticum aestivum cDNA, clone: WT002_F02, cultivar: Chinese Spring
Multiflorum_1-4k_c576062_f1p31_853	up	XM_003558228.3	PREDICTED: Brachypodium distachyon 17.9 kDa class I heat shock protein (LOC100843199), mRNA
Multiflorum_1-4k_c576131_f1p21_789	up	XM_003571838.3	PREDICTED: Brachypodium distachyon 60S ribosomal protein L11 (LOC100829607), mRNA
Multiflorum_1-4k_c576132_f1p27_972	up	AK368418.1	Hordeum vulgare subsp. vulgare mRNA for predicted protein, complete cds, clone: NIASHv2073G15
Multiflorum_1-4k_c576310_f1p0_1458	up	AK372915.1	Hordeum vulgare subsp. vulgare mRNA for predicted protein, complete cds, clone: NIASHv3015M24
Multiflorum_1-4k_c576532_f1p0_855	up	XM_003558226.3	PREDICTED: Brachypodium distachyon 17.4 kDa class I heat shock protein (LOC100842589), mRNA
Multiflorum_1-4k_c576598_f1p17_941	up	XM_010236635.2	PREDICTED: Brachypodium distachyon probable glutathione S-transferase GSTU6 (LOC100843078), mRNA
Multiflorum_1-4k_c576602_f1p0_1364	down	XM_003563563.3	PREDICTED: Brachypodium distachyon heat shock cognate 70 kDa protein 2-like (LOC100825082), mRNA
Multiflorum_1-4k_c576707_f1p0_1419	up	AK358554.1	Hordeum vulgare subsp. vulgare mRNA for predicted protein, complete cds, clone: NIASHv1078I17
Multiflorum_1-4k_c576734_f1p0_1220	up	KR095168.1	Festuca arundinacea 14-3-3B mRNA, complete cds
Multiflorum_1-4k_c57698_f1p16_1670	up	AK251091.1	Hordeum vulgare subsp. vulgare cDNA clone: FLbaf99l05, mRNA sequence
Multiflorum_1-4k_c577028_f1p16_917	up	KP852064.1	Beckmannia syzigachne glutathione S-transferase F1-like mRNA, partial sequence
Multiflorum_1-4k_c577052_f1p0_1337	down	KC894715.1	Triticum aestivum cultivar Chinese Spring ER molecular chaperone (BiP1) mRNA, complete cds
Multiflorum_1-4k_c577069_f1p6_1520	up	AK369055.1	Hordeum vulgare subsp. vulgare mRNA for predicted protein, complete cds, clone: NIASHv2084I05
Multiflorum_1-4k_c577071_f1p32_817	up	AK250749.1	Hordeum vulgare subsp. vulgare cDNA clone: FLbaf94b13, mRNA sequence
Multiflorum_1-4k_c577076_f1p0_1203	up	AK248318.1	Hordeum vulgare subsp. vulgare cDNA clone: FLbaf52b15, mRNA sequence
Multiflorum_1-4k_c577157_f1p0_1519	up	EU338488.1	Hordeum vulgare uroporphyrinogen III synthase (urosIII) gene, complete cds
Multiflorum_1-4k_c577255_f1p0_1672	down	AB514115.1	Alopecurus aequalis AaTUA1 mRNA for alpha-tubulin, complete cds
Multiflorum_1-4k_c577288_f1p7_914	down	XM_003567797.3	PREDICTED: Brachypodium distachyon GTP-binding nuclear protein Ran-2 (LOC100832241), mRNA
Multiflorum_1-4k_c577306_f1p39_960	down	KR095169.1	Festuca arundinacea 14-3-3C mRNA, complete cds
Multiflorum_1-4k_c577422_f1p11_959	down	AK248255.1	Hordeum vulgare subsp. vulgare cDNA clone: FLbaf9l06, mRNA sequence
Multiflorum_1-4k_c577427_f1p0_866	up	AK370996.1	Hordeum vulgare subsp. vulgare mRNA for predicted protein, complete cds, clone: NIASHv2121N17
Multiflorum_1-4k_c577559_f1p0_1306	up	CP012613.1	Oryza sativa Indica Group cultivar RP Bio-226 chromosome 5 sequence
Multiflorum_1-4k_c577649_f1p0_1462	up	AK248694.1	Hordeum vulgare subsp. vulgare cDNA clone: FLbaf5b01, mRNA sequence
Multiflorum_1-4k_c577677_f1p0_1436	down	XM_004959795.1	PREDICTED: Setaria italica peroxidase 2-like (LOC101758613), mRNA
Multiflorum_1-4k_c57771_f1p130_1421	up	AK366264.1	Hordeum vulgare subsp. vulgare mRNA for predicted protein, complete cds, clone: NIASHv2041I24
Multiflorum_1-4k_c577762_f1p10_907	up	XM_003580821.3	PREDICTED: Brachypodium distachyon soluble inorganic pyrophosphatase (LOC100837956), mRNA
Multiflorum_1-4k_c577916_f1p11_941	down	AK357832.1	Hordeum vulgare subsp. vulgare mRNA for predicted protein, complete cds, clone: NIASHv1062N11
Multiflorum_1-4k_c577950_f1p53_713	down	AK369331.1	Hordeum vulgare subsp. vulgare mRNA for predicted protein, complete cds, clone: NIASHv2089D09
Multiflorum_1-4k_c57806_f2p16_2468	up	HG670306.1	Triticum aestivum chromosome 3B, genomic scaffold, cultivar Chinese Spring
Multiflorum_1-4k_c578303_f1p8_897	up	AK332178.1	Triticum aestivum cDNA, clone: WT003_F11, cultivar: Chinese Spring
Multiflorum_1-4k_c578451_f1p79_738	up	AK252757.1	Hordeum vulgare subsp. vulgare cDNA clone: FLbaf166l10, mRNA sequence
Multiflorum_1-4k_c57899_f2p13_1464	up	EU338488.1	Hordeum vulgare uroporphyrinogen III synthase (urosIII) gene, complete cds
Multiflorum_1-4k_c58000_f3p0_1669	down	AB514115.1	Alopecurus aequalis AaTUA1 mRNA for alpha-tubulin, complete cds
Multiflorum_1-4k_c58070_f1p15_2073	up	XM_003574442.3	PREDICTED: Brachypodium distachyon nucleobase-ascorbate transporter 6-like (LOC100844094), mRNA
Multiflorum_1-4k_c58315_f2p3_1661	up	CP012620.1	Oryza sativa Indica Group cultivar RP Bio-226 chromosome 12 sequence
Multiflorum_1-4k_c58322_f1p31_1926	up	XM_003573104.2	PREDICTED: Brachypodium distachyon T-complex protein 1 subunit delta (LOC100840540), mRNA
Multiflorum_1-4k_c58356_f1p19_1586	up	AK363428.1	Hordeum vulgare subsp. vulgare mRNA for predicted protein, complete cds, clone: NIASHv2015F21
Multiflorum_1-4k_c58518_f1p18_1409	up	AK249186.1	Hordeum vulgare subsp. vulgare cDNA clone: FLbaf14j06, mRNA sequence
Multiflorum_1-4k_c5872_f7p32_2050	up	EU541356.1	Dactylis glomerata heat-shock protein 70 (Hsp70) mRNA, complete cds
Multiflorum_1-4k_c58870_f1p11_2500	up	AK336140.1	Triticum aestivum cDNA, clone: SET3_F07, cultivar: Chinese Spring
Multiflorum_1-4k_c59179_f1p8_1433	up	EU338488.1	Hordeum vulgare uroporphyrinogen III synthase (urosIII) gene, complete cds
Multiflorum_1-4k_c59492_f2p6_1686	up	AK354399.1	Hordeum vulgare subsp. vulgare mRNA for predicted protein, complete cds, clone: NIASHv1007B07
Multiflorum_1-4k_c59583_f1p16_2270	up	AK333181.1	Triticum aestivum cDNA, clone: WT005_N14, cultivar: Chinese Spring
Multiflorum_1-4k_c59623_f1p30_1173	down	FP098091.1	Phyllostachys edulis cDNA clone: bphyst003g10, full insert sequence
Multiflorum_1-4k_c59701_f2p3_1291	up	AK334540.1	Triticum aestivum cDNA, clone: WT010_E01, cultivar: Chinese Spring
Multiflorum_1-4k_c60138_f3p11_1953	down	AK361043.1	Hordeum vulgare subsp. vulgare mRNA for predicted protein, complete cds, clone: NIASHv1131C04
Multiflorum_1-4k_c60158_f1p7_1763	up	HG670306.1	Triticum aestivum chromosome 3B, genomic scaffold, cultivar Chinese Spring
Multiflorum_1-4k_c60567_f2p50_2080	up	AK357003.1	Hordeum vulgare subsp. vulgare mRNA for predicted protein, complete cds, clone: NIASHv1043N02
Multiflorum_1-4k_c60595_f2p3_1451	up	EU338488.1	Hordeum vulgare uroporphyrinogen III synthase (urosIII) gene, complete cds
Multiflorum_1-4k_c60858_f5p3_1568	up	EU338488.1	Hordeum vulgare uroporphyrinogen III synthase (urosIII) gene, complete cds
Multiflorum_1-4k_c60918_f4p14_1960	down	AK371485.1	Hordeum vulgare subsp. vulgare mRNA for predicted protein, complete cds, clone: NIASHv2135D19
Multiflorum_1-4k_c61138_f2p0_1679	up	EU338488.1	Hordeum vulgare uroporphyrinogen III synthase (urosIII) gene, complete cds
Multiflorum_1-4k_c61371_f1p7_1784	up	AK367073.1	Hordeum vulgare subsp. vulgare mRNA for predicted protein, complete cds, clone: NIASHv2050O21
Multiflorum_1-4k_c6158_f1p22_1203	up	XM_014897290.1	PREDICTED: Brachypodium distachyon uncharacterized LOC106865873 (LOC106865873), mRNA
Multiflorum_1-4k_c61611_f1p15_1370	up	AK357576.1	Hordeum vulgare subsp. vulgare mRNA for predicted protein, complete cds, clone: NIASHv1056P10
Multiflorum_1-4k_c61796_f1p8_1486	up	EU338488.1	Hordeum vulgare uroporphyrinogen III synthase (urosIII) gene, complete cds
Multiflorum_1-4k_c61804_f2p11_1248	down	AK363257.1	Hordeum vulgare subsp. vulgare mRNA for predicted protein, complete cds, clone: NIASHv2013M10
Multiflorum_1-4k_c6190_f3p10_1252	up	HG670306.1	Triticum aestivum chromosome 3B, genomic scaffold, cultivar Chinese Spring
Multiflorum_1-4k_c6196_f6p18_1561	up	EU338488.1	Hordeum vulgare uroporphyrinogen III synthase (urosIII) gene, complete cds
Multiflorum_1-4k_c62028_f1p18_1749	up	XM_003577548.3	PREDICTED: Brachypodium distachyon protein krasavietz-like (LOC100829539), mRNA
Multiflorum_1-4k_c62042_f2p18_1009	up	XM_003559690.3	PREDICTED: Brachypodium distachyon BI1-like protein (LOC100835162), mRNA
Multiflorum_1-4k_c62063_f1p1_1387	up	AK365932.1	Hordeum vulgare subsp. vulgare mRNA for predicted protein, complete cds, clone: NIASHv2039B11
Multiflorum_1-4k_c62249_f1p23_2184	up	XM_003557192.3	PREDICTED: Brachypodium distachyon transketolase, chloroplastic (LOC100837200), mRNA
Multiflorum_1-4k_c62611_f6p2_1702	up	AK358125.1	Hordeum vulgare subsp. vulgare mRNA for predicted protein, complete cds, clone: NIASHv1069H06
Multiflorum_1-4k_c63092_f1p25_3015	up	XM_003569748.3	PREDICTED: Brachypodium distachyon chaperone protein ClpB1-like (LOC100831245), mRNA
Multiflorum_1-4k_c63214_f3p9_1188	up	HG670306.1	Triticum aestivum chromosome 3B, genomic scaffold, cultivar Chinese Spring
Multiflorum_1-4k_c64202_f1p15_1789	down	XM_003561547.2	PREDICTED: Brachypodium distachyon probable polyamine transporter At3g13620 (LOC100839269), mRNA
Multiflorum_1-4k_c64343_f2p7_1204	up	KU743221.1	Beckmannia syzigachne laccase (LAC) mRNA, partial cds
Multiflorum_1-4k_c64437_f4p9_1651	up	EU338488.1	Hordeum vulgare uroporphyrinogen III synthase (urosIII) gene, complete cds
Multiflorum_1-4k_c6476_f1p15_1393	up	HG670306.1	Triticum aestivum chromosome 3B, genomic scaffold, cultivar Chinese Spring
Multiflorum_1-4k_c64813_f3p16_1391	up	AK251091.1	Hordeum vulgare subsp. vulgare cDNA clone: FLbaf99l05, mRNA sequence
Multiflorum_1-4k_c65362_f1p40_1981	down	EU293806.2	Lolium temulentum phospholipase D (PLD) mRNA, complete cds
Multiflorum_1-4k_c65811_f4p4_1452	up	EU338488.1	Hordeum vulgare uroporphyrinogen III synthase (urosIII) gene, complete cds
Multiflorum_1-4k_c135016_f2p39_2133	up	AK370996.1	Hordeum vulgare subsp. vulgare mRNA for predicted protein, complete cds, clone: NIASHv2121N17
Multiflorum_1-4k_c13502_f1p46_1478	down	XM_004959795.1	PREDICTED: Setaria italica peroxidase 2-like (LOC101758613), mRNA
Multiflorum_1-4k_c13530_f4p1_1434	up	EU338488.1	Hordeum vulgare uroporphyrinogen III synthase (urosIII) gene, complete cds
Multiflorum_1-4k_c13681_f1p8_1267	up	AK252255.1	Hordeum vulgare subsp. vulgare cDNA clone: FLbaf147l05, mRNA sequence
Multiflorum_1-4k_c137048_f1p1_1217	down	XM_003560591.3	PREDICTED: Brachypodium distachyon binding partner of ACD11 1 (LOC100824754), mRNA
Multiflorum_1-4k_c137427_f18p19_2059	down	XM_003574442.3	PREDICTED: Brachypodium distachyon nucleobase-ascorbate transporter 6-like (LOC100844094), mRNA
Multiflorum_1-4k_c137919_f19p10_1254	up	GQ496519.1	Hordeum vulgare subsp. vulgare cultivar Clipper NIP2;1 (NIP2;1) mRNA, complete cds
Multiflorum_1-4k_c13815_f1p9_1440	down	AK363468.1	Hordeum vulgare subsp. vulgare mRNA for predicted protein, partial cds, clone: NIASHv2015L20
Multiflorum_1-4k_c13844_f2p15_3682	up	HG670306.1	Triticum aestivum chromosome 3B, genomic scaffold, cultivar Chinese Spring
Multiflorum_1-4k_c66095_f2p11_1940	up	CP012613.1	Oryza sativa Indica Group cultivar RP Bio-226 chromosome 5 sequence
Multiflorum_1-4k_c6611_f1p18_1394	up	XM_003558228.3	PREDICTED: Brachypodium distachyon 17.9 kDa class I heat shock protein (LOC100843199), mRNA
Multiflorum_1-4k_c66248_f2p0_1447	up	EU338488.1	Hordeum vulgare uroporphyrinogen III synthase (urosIII) gene, complete cds
Multiflorum_1-4k_c66281_f1p5_2788	up	KP268647.1	Secale cereale clone ScEF2 putative elongation factor 1 (EF1) mRNA, complete cds
Multiflorum_1-4k_c66423_f4p1_1773	up	AK355006.1	Hordeum vulgare subsp. vulgare mRNA for predicted protein, partial cds, clone: NIASHv1014J06
Multiflorum_1-4k_c66430_f1p6_1830	up	EU338488.1	Hordeum vulgare uroporphyrinogen III synthase (urosIII) gene, complete cds
Multiflorum_1-4k_c66898_f3p26_2992	up	XM_003569748.3	PREDICTED: Brachypodium distachyon chaperone protein ClpB1-like (LOC100831245), mRNA
Multiflorum_1-4k_c67654_f11p10_1183	up	EU338488.1	Hordeum vulgare uroporphyrinogen III synthase (urosIII) gene, complete cds
Multiflorum_1-4k_c6767_f3p7_1849	up	XM_002438540.1	Sorghum bicolor hypothetical protein, mRNA
Multiflorum_1-4k_c6775_f1p9_2346	up	HG670306.1	Triticum aestivum chromosome 3B, genomic scaffold, cultivar Chinese Spring
Multiflorum_1-4k_c67930_f2p5_2928	up	AK354316.1	Hordeum vulgare subsp. vulgare mRNA for predicted protein, complete cds, clone: NIASHv1006H19
Multiflorum_1-4k_c67938_f1p8_3025	up	AK354316.1	Hordeum vulgare subsp. vulgare mRNA for predicted protein, complete cds, clone: NIASHv1006H19
Multiflorum_1-4k_c68233_f1p15_1394	up	XM_003578194.3	PREDICTED: Brachypodium distachyon protein transport protein SEC23-like (LOC100823516), mRNA
Multiflorum_1-4k_c68685_f1p10_1879	up	HG670306.1	Triticum aestivum chromosome 3B, genomic scaffold, cultivar Chinese Spring
Multiflorum_1-4k_c69137_f1p15_2542	up	HG670306.1	Triticum aestivum chromosome 3B, genomic scaffold, cultivar Chinese Spring
Multiflorum_1-4k_c69265_f1p3_1537	up	CP012613.1	Oryza sativa Indica Group cultivar RP Bio-226 chromosome 5 sequence
Multiflorum_1-4k_c69400_f1p2_1752	up	EU496511.1	Avena strigosa clone AsGT20n10 UDP-glycosyltransferase UGT88C4 mRNA, complete cds
Multiflorum_1-4k_c69795_f1p4_2056	up	CP012613.1	Oryza sativa Indica Group cultivar RP Bio-226 chromosome 5 sequence
Multiflorum_1-4k_c69941_f2p14_2749	up	CP012610.1	Oryza sativa Indica Group cultivar RP Bio-226 chromosome 2 sequence
Multiflorum_1-4k_c70158_f3p46_1273	up	AK251091.1	Hordeum vulgare subsp. vulgare cDNA clone: FLbaf99l05, mRNA sequence
Multiflorum_1-4k_c70204_f1p3_1234	up	AY153762.1	Agrostis stolonifera var. palustris chloroplast low molecular weight heat shock protein HSP26.7b gene, complete cds; nuclear gene for chloroplast product
Multiflorum_1-4k_c7055_f13p36_1740	up	XM_003577036.3	PREDICTED: Brachypodium distachyon cytochrome P450 94B3-like (LOC100846448), mRNA
Multiflorum_1-4k_c70918_f1p0_1477	up	HG670306.1	Triticum aestivum chromosome 3B, genomic scaffold, cultivar Chinese Spring
Multiflorum_1-4k_c71589_f3p1_1681	up	FP098697.1	Phyllostachys edulis cDNA clone: bphyem202i14, full insert sequence
Multiflorum_1-4k_c71648_f2p2_2411	up	AK370996.1	Hordeum vulgare subsp. vulgare mRNA for predicted protein, complete cds, clone: NIASHv2121N17
Multiflorum_1-4k_c7204_f2p1_1541	up	HG670306.1	Triticum aestivum chromosome 3B, genomic scaffold, cultivar Chinese Spring
Multiflorum_1-4k_c72266_f1p9_955	up	KP852065.1	Beckmannia syzigachne glutathione S-transferase F2-like mRNA, complete sequence
Multiflorum_1-4k_c72660_f1p2_1126	up	AK361053.1	Hordeum vulgare subsp. vulgare mRNA for predicted protein, complete cds, clone: NIASHv1131F05
Multiflorum_1-4k_c73517_f2p1_1536	up	AK376681.1	Hordeum vulgare subsp. vulgare mRNA for predicted protein, complete cds, clone: NIASHv3131J05
Multiflorum_1-4k_c73600_f1p5_1043	up	AK364065.1	Hordeum vulgare subsp. vulgare mRNA for predicted protein, complete cds, clone: NIASHv2021F23
Multiflorum_1-4k_c73828_f1p16_1111	up	FP092226.1	Phyllostachys edulis cDNA clone: bphyst010a05, full insert sequence
Multiflorum_1-4k_c74946_f1p21_1105	up	AK368792.1	Hordeum vulgare subsp. vulgare mRNA for predicted protein, complete cds, clone: NIASHv2079N22
Multiflorum_1-4k_c75525_f1p7_996	up	HG670306.1	Triticum aestivum chromosome 3B, genomic scaffold, cultivar Chinese Spring
Multiflorum_1-4k_c7568_f3p0_1688	down	AK354316.1	Hordeum vulgare subsp. vulgare mRNA for predicted protein, complete cds, clone: NIASHv1006H19
Multiflorum_1-4k_c7573_f1p12_2977	up	HG670306.1	Triticum aestivum chromosome 3B, genomic scaffold, cultivar Chinese Spring
Multiflorum_1-4k_c76278_f1p8_1088	up	BT009348.1	Triticum aestivum clone wlm96.pk0006.b11:fis, full insert mRNA sequence
Multiflorum_1-4k_c7742_f1p14_1301	down	AK371585.1	Hordeum vulgare subsp. vulgare mRNA for predicted protein, complete cds, clone: NIASHv2137J18
Multiflorum_1-4k_c7751_f1p23_1749	up	EU338488.1	Hordeum vulgare uroporphyrinogen III synthase (urosIII) gene, complete cds
Multiflorum_1-4k_c7759_f1p29_1614	up	EU338488.1	Hordeum vulgare uroporphyrinogen III synthase (urosIII) gene, complete cds
Multiflorum_1-4k_c78051_f30p35_2279	up	EU541356.1	Dactylis glomerata heat-shock protein 70 (Hsp70) mRNA, complete cds
Multiflorum_1-4k_c7836_f2p8_1338	up	AM709762.1	Triticum turgidum subsp. dicoccoides mRNA for 23.5 kDa heat-shock protein (hsp23.5 gene)
Multiflorum_1-4k_c7867_f1p63_1184	up	AK252757.1	Hordeum vulgare subsp. vulgare cDNA clone: FLbaf166l10, mRNA sequence
Multiflorum_1-4k_c78814_f25p0_2275	up	AK369055.1	Hordeum vulgare subsp. vulgare mRNA for predicted protein, complete cds, clone: NIASHv2084I05
Multiflorum_1-4k_c79081_f34p46_1458	up	AK249566.1	Hordeum vulgare subsp. vulgare cDNA clone: FLbaf46j03, mRNA sequence
Multiflorum_1-4k_c7978_f3p4_1431	down	KT835666.1	Triticum aestivum mitogen-activated protein kinase kinase mRNA, complete cds
Multiflorum_1-4k_c8002_f1p0_2159	up	HG670306.1	Triticum aestivum chromosome 3B, genomic scaffold, cultivar Chinese Spring
Multiflorum_1-4k_c8037_f1p4_1832	down	AK332184.1	Triticum aestivum cDNA, clone: WT003_F19, cultivar: Chinese Spring
Multiflorum_1-4k_c8097_f1p0_1656	up	EU338488.1	Hordeum vulgare uroporphyrinogen III synthase (urosIII) gene, complete cds
Multiflorum_1-4k_c81047_f5p55_1266	up	AK368531.1	Hordeum vulgare subsp. vulgare mRNA for predicted protein, complete cds, clone: NIASHv2075H13
Multiflorum_1-4k_c81157_f7p4_1245	down	JN191350.2	Dactylis glomerata class III endochitinase mRNA, complete cds
Multiflorum_1-4k_c81355_f3p5_1405	up	EU338488.1	Hordeum vulgare uroporphyrinogen III synthase (urosIII) gene, complete cds
Multiflorum_1-4k_c81368_f5p25_1692	up	AK333106.1	Triticum aestivum cDNA, clone: WT005_K15, cultivar: Chinese Spring
Multiflorum_1-4k_c81782_f1p25_1852	up	EU977179.1	Hordeum vulgare NADP-dependent malic enzyme mRNA, complete cds
Multiflorum_1-4k_c81864_f4p5_2392	up	KP091701.1	Triticum aestivum cultivar Chinese Spring Snn1 (Snn1) mRNA, complete cds
Multiflorum_1-4k_c82069_f1p5_1208	up	AK335795.1	Triticum aestivum cDNA, clone: WT013_M18, cultivar: Chinese Spring
Multiflorum_1-4k_c82139_f1p11_1894	up	AK335795.1	Triticum aestivum cDNA, clone: WT013_M18, cultivar: Chinese Spring
Multiflorum_1-4k_c82243_f1p16_2078	up	HG670306.1	Triticum aestivum chromosome 3B, genomic scaffold, cultivar Chinese Spring
Multiflorum_1-4k_c82628_f1p12_2910	up	XM_003564465.3	PREDICTED: Brachypodium distachyon laccase-3 (LOC100845885), mRNA
Multiflorum_1-4k_c82695_f1p1_1587	up	AP014962.1	Oryza sativa Japonica Group DNA, chromosome 6, cultivar: Nipponbare, complete sequence
Multiflorum_1-4k_c82735_f1p29_1211	up	AK330905.1	Triticum aestivum cDNA, clone: SET5_J17, cultivar: Chinese Spring
Multiflorum_1-4k_c82834_f1p7_1687	up	DQ102384.2	Hordeum vulgare root abundant factor (RAF) gene, promoter region and complete cds
Multiflorum_1-4k_c82840_f1p10_1690	up	JQ945759.1	Triticum aestivum cultivar AC Barrie globulin-3A (Glo-3A) mRNA, complete cds
Multiflorum_1-4k_c82984_f1p2_2251	up	AK333619.1	Triticum aestivum cDNA, clone: WT006_O19, cultivar: Chinese Spring
Multiflorum_1-4k_c83313_f1p37_1353	down	XM_003569866.3	PREDICTED: Brachypodium distachyon uncharacterized LOC100841132 (LOC100841132), mRNA
Multiflorum_1-4k_c83466_f1p10_1317	up	U42336.1	Triticum aestivum ACC synthase (TA-ACS2) gene, complete cds
Multiflorum_1-4k_c84082_f1p4_2183	up	EU338488.1	Hordeum vulgare uroporphyrinogen III synthase (urosIII) gene, complete cds
Multiflorum_1-4k_c84196_f1p13_1818	down	XM_010239051.2	PREDICTED: Brachypodium distachyon cytochrome P450 711A1 (LOC100838931), mRNA
Multiflorum_1-4k_c84384_f1p6_2107	up	HG670306.1	Triticum aestivum chromosome 3B, genomic scaffold, cultivar Chinese Spring
Multiflorum_1-4k_c84674_f1p15_1807	up	HG670306.1	Triticum aestivum chromosome 3B, genomic scaffold, cultivar Chinese Spring
Multiflorum_1-4k_c84788_f1p24_1198	up	AK365133.1	Hordeum vulgare subsp. vulgare mRNA for predicted protein, complete cds, clone: NIASHv2031D24
Multiflorum_1-4k_c85347_f1p3_1279	up	EU338488.1	Hordeum vulgare uroporphyrinogen III synthase (urosIII) gene, complete cds
Multiflorum_1-4k_c139238_f1p0_1358	up	XM_003557102.2	PREDICTED: Brachypodium distachyon 6-phosphogluconate dehydrogenase, decarboxylating 1 (LOC100836182), mRNA
Multiflorum_1-4k_c13974_f1p4_1068	up	KT803715.1	Agrostis stolonifera heat shock protein 26.7 mRNA, complete cds
Multiflorum_1-4k_c140418_f2p12_1199	down	AK251565.1	Hordeum vulgare subsp. vulgare cDNA clone: FLbaf126d12, mRNA sequence
Multiflorum_1-4k_c14042_f1p19_1284	up	KU529956.1	Triticum aestivum cultivar Gladius nicotianamine synthase (NAS6-B) gene, complete cds
Multiflorum_1-4k_c14089_f5p3_1490	up	EU338488.1	Hordeum vulgare uroporphyrinogen III synthase (urosIII) gene, complete cds
Multiflorum_1-4k_c140996_f1p26_1818	up	HM208299.1	Deschampsia antarctica elongation factor 1-alpha (EF1a) mRNA, complete cds
Multiflorum_1-4k_c141064_f1p10_3684	up	HG670306.1	Triticum aestivum chromosome 3B, genomic scaffold, cultivar Chinese Spring
Multiflorum_1-4k_c141285_f2p19_1353	up	EU338488.1	Hordeum vulgare uroporphyrinogen III synthase (urosIII) gene, complete cds
Multiflorum_1-4k_c141353_f1p14_1529	up	EF122851.1	Triticum turgidum subsp. dicoccon alcohol dehydrogenase ADH1A mRNA, complete cds
Multiflorum_1-4k_c85588_f2p3_1240	up	XM_010235622.2	PREDICTED: Brachypodium distachyon premnaspirodiene oxygenase-like (LOC100838300), mRNA
Multiflorum_1-4k_c8561_f4p3_1435	up	EU338488.1	Hordeum vulgare uroporphyrinogen III synthase (urosIII) gene, complete cds
Multiflorum_1-4k_c85994_f1p3_2053	up	AK360268.1	Hordeum vulgare subsp. vulgare mRNA for predicted protein, complete cds, clone: NIASHv1114C07
Multiflorum_1-4k_c86937_f1p29_3000	down	AK360961.1	Hordeum vulgare subsp. vulgare mRNA for predicted protein, complete cds, clone: NIASHv1129J13
Multiflorum_1-4k_c87083_f1p7_3885	up	XM_010229823.2	PREDICTED: Brachypodium distachyon uncharacterized LOC100842166 (LOC100842166), transcript variant X2, mRNA
Multiflorum_1-4k_c87259_f2p5_1654	up	XM_015769228.1	PREDICTED: Oryza sativa Japonica Group polyubiquitin (LOC4328390), mRNA
Multiflorum_1-4k_c87273_f3p4_1418	up	EU338488.1	Hordeum vulgare uroporphyrinogen III synthase (urosIII) gene, complete cds
Multiflorum_1-4k_c87345_f1p12_2226	up	HG670306.1	Triticum aestivum chromosome 3B, genomic scaffold, cultivar Chinese Spring
Multiflorum_1-4k_c87519_f2p5_3138	up	CP012613.1	Oryza sativa Indica Group cultivar RP Bio-226 chromosome 5 sequence
Multiflorum_1-4k_c87594_f1p0_1175	up	HG670306.1	Triticum aestivum chromosome 3B, genomic scaffold, cultivar Chinese Spring
Multiflorum_1-4k_c88084_f2p4_1555	down	AK366662.1	Hordeum vulgare subsp. vulgare mRNA for predicted protein, complete cds, clone: NIASHv2045H23
Multiflorum_1-4k_c88325_f1p6_1247	down	XM_014896849.1	PREDICTED: Brachypodium distachyon alpha,alpha-trehalose-phosphate synthase [UDP-forming] 6-like (LOC100820838), transcript variant X6, mRNA
Multiflorum_1-4k_c88434_f1p9_1445	down	XM_003562970.3	PREDICTED: Brachypodium distachyon cytochrome P450 716B1-like (LOC100846787), mRNA
Multiflorum_1-4k_c88441_f1p13_1932	up	HG670306.1	Triticum aestivum chromosome 3B, genomic scaffold, cultivar Chinese Spring
Multiflorum_1-4k_c88466_f2p3_1489	up	XM_003578520.3	PREDICTED: Brachypodium distachyon anthocyanidin 5,3-O-glucosyltransferase-like (LOC100846154), mRNA
Multiflorum_1-4k_c88474_f1p8_1805	up	XR_729826.2	PREDICTED: Brachypodium distachyon uncharacterized LOC104581717 (LOC104581717), transcript variant X3, misc_RNA
Multiflorum_1-4k_c88609_f1p2_1651	up	AK363890.1	Hordeum vulgare subsp. vulgare mRNA for predicted protein, complete cds, clone: NIASHv2019M07
Multiflorum_1-4k_c88619_f1p6_1902	up	M90663.1	Wheat ubiquitin activating enzyme (E1) mRNA, complete cds
Multiflorum_1-4k_c88829_f5p9_1933	up	AK333401.1	Triticum aestivum cDNA, clone: WT006_G05, cultivar: Chinese Spring
Multiflorum_1-4k_c88988_f1p0_1369	up	CP012613.1	Oryza sativa Indica Group cultivar RP Bio-226 chromosome 5 sequence
Multiflorum_1-4k_c89090_f4p24_1217	up	AF019144.1	Agrostis stolonifera var. palustris low molecular weight heat shock protein mRNA, complete cds
Multiflorum_1-4k_c8909_f12p14_2104	up	EU867815.1	Deschampsia antarctica retrotransposon Cassandra TRIM, complete sequence
Multiflorum_1-4k_c89286_f1p12_2019	up	XM_010229500.2	PREDICTED: Brachypodium distachyon protein NRT1/ PTR FAMILY 5.8 (LOC100827435), transcript variant X2, mRNA
Multiflorum_1-4k_c89415_f3p9_1554	up	XR_729826.2	PREDICTED: Brachypodium distachyon uncharacterized LOC104581717 (LOC104581717), transcript variant X3, misc_RNA
Multiflorum_1-4k_c89476_f1p3_2164	down	AK249177.1	Hordeum vulgare subsp. vulgare cDNA clone: FLbaf23f13, mRNA sequence
Multiflorum_1-4k_c89494_f1p10_2593	up	AK334390.1	Triticum aestivum cDNA, clone: WT009_F14, cultivar: Chinese Spring
Multiflorum_1-4k_c89540_f1p16_1637	down	FP092236.1	Phyllostachys edulis cDNA clone: bphyem204g11, full insert sequence
Multiflorum_1-4k_c89563_f2p89_1448	down	XM_003574915.3	PREDICTED: Brachypodium distachyon cysteine proteinase 1 (LOC100836576), mRNA
Multiflorum_1-4k_c89617_f1p6_1629	up	XM_010238496.1	PREDICTED: Brachypodium distachyon uncharacterized LOC104584269 (LOC104584269), mRNA
Multiflorum_1-4k_c89728_f1p19_1671	up	AK354795.1	Hordeum vulgare subsp. vulgare mRNA for predicted protein, complete cds, clone: NIASHv1011E21
Multiflorum_1-4k_c89808_f3p12_2196	up	XM_003579578.3	PREDICTED: Brachypodium distachyon probable metal-nicotianamine transporter YSL6 (LOC100840173), mRNA
Multiflorum_1-4k_c89892_f1p15_1097	up	DQ172835.1	Dactylis glomerata Hsp17.2 mRNA, complete cds
Multiflorum_1-4k_c89898_f4p19_1337	up	XM_003568244.3	PREDICTED: Brachypodium distachyon ras-related protein RABE1c (LOC100837482), mRNA
Multiflorum_1-4k_c89974_f1p10_1638	down	AK377021.1	Hordeum vulgare subsp. vulgare mRNA for predicted protein, complete cds, clone: NIASHv3145M18
Multiflorum_1-4k_c89994_f1p25_2406	up	XM_010233998.2	PREDICTED: Brachypodium distachyon receptor-like protein kinase 5 (LOC100845283), mRNA
Multiflorum_1-4k_c90188_f1p10_1146	up	AK367073.1	Hordeum vulgare subsp. vulgare mRNA for predicted protein, complete cds, clone: NIASHv2050O21
Multiflorum_1-4k_c90275_f2p12_1805	up	AK358288.1	Hordeum vulgare subsp. vulgare mRNA for predicted protein, complete cds, clone: NIASHv1072M11
Multiflorum_1-4k_c90406_f1p17_2851	up	AK370534.1	Hordeum vulgare subsp. vulgare mRNA for predicted protein, complete cds, clone: NIASHv2112C18
Multiflorum_1-4k_c90446_f1p9_1394	up	XM_010238456.2	PREDICTED: Brachypodium distachyon polygalacturonase inhibitor 1-like (LOC100827530), mRNA
Multiflorum_1-4k_c90569_f1p1_2210	up	AK251864.1	Hordeum vulgare subsp. vulgare cDNA clone: FLbaf138h12, mRNA sequence
Multiflorum_1-4k_c9083_f1p1_1197	up	AJ010449.1	Alopecurus myosuroides mRNA for glutathione transferase 1b
Multiflorum_1-4k_c9144_f1p18_1956	up	HG670306.1	Triticum aestivum chromosome 3B, genomic scaffold, cultivar Chinese Spring
Multiflorum_1-4k_c91618_f2p6_1985	up	HG670306.1	Triticum aestivum chromosome 3B, genomic scaffold, cultivar Chinese Spring
Multiflorum_1-4k_c91632_f1p58_1289	up	AK368531.1	Hordeum vulgare subsp. vulgare mRNA for predicted protein, complete cds, clone: NIASHv2075H13
Multiflorum_1-4k_c92113_f1p2_2281	up	XM_014898967.1	PREDICTED: Brachypodium distachyon VIN3-like protein 1 (LOC100831951), mRNA
Multiflorum_1-4k_c92290_f3p6_2763	up	HG670306.1	Triticum aestivum chromosome 3B, genomic scaffold, cultivar Chinese Spring
Multiflorum_1-4k_c92642_f1p12_3255	up	XM_003574718.3	PREDICTED: Brachypodium distachyon squamosa promoter-binding-like protein 15 (LOC100826889), mRNA
Multiflorum_1-4k_c92695_f1p5_1702	up	AY945806.1	Schedonorus arundinaceus Na+/H+ antiporter (NHX1) mRNA, complete cds
Multiflorum_1-4k_c92968_f1p8_1210	up	AK335795.1	Triticum aestivum cDNA, clone: WT013_M18, cultivar: Chinese Spring
Multiflorum_1-4k_c93054_f1p32_1354	up	AK252188.1	Hordeum vulgare subsp. vulgare cDNA clone: FLbaf149i20, mRNA sequence
Multiflorum_1-4k_c93121_f3p7_3003	up	HG670306.1	Triticum aestivum chromosome 3B, genomic scaffold, cultivar Chinese Spring
Multiflorum_1-4k_c93285_f1p6_1345	up	AK251091.1	Hordeum vulgare subsp. vulgare cDNA clone: FLbaf99l05, mRNA sequence
Multiflorum_1-4k_c93477_f1p12_1758	up	AK367702.1	Hordeum vulgare subsp. vulgare mRNA for predicted protein, complete cds, clone: NIASHv2060L20
Multiflorum_1-4k_c94016_f3p6_1440	up	XM_010238496.1	PREDICTED: Brachypodium distachyon uncharacterized LOC104584269 (LOC104584269), mRNA
Multiflorum_1-4k_c94107_f1p22_3711	up	HG670306.1	Triticum aestivum chromosome 3B, genomic scaffold, cultivar Chinese Spring
Multiflorum_1-4k_c94236_f1p8_1967	up	AK353635.1	Hordeum vulgare subsp. vulgare mRNA for predicted protein, complete cds, clone: NIASHv1001L03
Multiflorum_1-4k_c94735_f1p19_2828	up	HG670306.1	Triticum aestivum chromosome 3B, genomic scaffold, cultivar Chinese Spring
Multiflorum_1-4k_c94758_f1p13_1381	up	AK366264.1	Hordeum vulgare subsp. vulgare mRNA for predicted protein, complete cds, clone: NIASHv2041I24
Multiflorum_1-4k_c94810_f1p13_1415	up	AK331326.1	Triticum aestivum cDNA, clone: WT007_D13, cultivar: Chinese Spring
Multiflorum_1-4k_c94865_f1p31_1220	up	AK360096.1	Hordeum vulgare subsp. vulgare mRNA for predicted protein, complete cds, clone: NIASHv1110D14
Multiflorum_1-4k_c95000_f2p20_1462	up	AK251091.1	Hordeum vulgare subsp. vulgare cDNA clone: FLbaf99l05, mRNA sequence
Multiflorum_1-4k_c95401_f1p3_1215	up	EU955058.1	Zea mays clone 1505624 mRNA sequence
Multiflorum_1-4k_c95444_f2p11_1566	up	AK335795.1	Triticum aestivum cDNA, clone: WT013_M18, cultivar: Chinese Spring
Multiflorum_1-4k_c9610_f1p20_1775	down	AK369108.1	Hordeum vulgare subsp. vulgare mRNA for predicted protein, complete cds, clone: NIASHv2085G16
Multiflorum_1-4k_c96189_f1p1_1508	up	HG670306.1	Triticum aestivum chromosome 3B, genomic scaffold, cultivar Chinese Spring
Multiflorum_1-4k_c96559_f2p8_2404	up	AK370996.1	Hordeum vulgare subsp. vulgare mRNA for predicted protein, complete cds, clone: NIASHv2121N17
Multiflorum_1-4k_c96610_f4p47_1107	up	AK368988.1	Hordeum vulgare subsp. vulgare mRNA for predicted protein, complete cds, clone: NIASHv2083F15
Multiflorum_1-4k_c9662_f5p1_1644	up	EU338488.1	Hordeum vulgare uroporphyrinogen III synthase (urosIII) gene, complete cds
Multiflorum_1-4k_c96768_f3p4_1064	up	EU955058.1	Zea mays clone 1505624 mRNA sequence
Multiflorum_1-4k_c9677_f3p12_1392	up	HG670306.1	Triticum aestivum chromosome 3B, genomic scaffold, cultivar Chinese Spring
Multiflorum_1-4k_c97332_f2p5_1232	up	XM_003573339.3	PREDICTED: Brachypodium distachyon putative aconitate hydratase, cytoplasmic (LOC100838918), mRNA
Multiflorum_1-4k_c9772_f1p13_1380	down	XM_003575265.3	PREDICTED: Brachypodium distachyon nicotinamidase 1 (LOC100840144), mRNA
Multiflorum_1-4k_c98995_f1p1_1749	down	AK358554.1	Hordeum vulgare subsp. vulgare mRNA for predicted protein, complete cds, clone: NIASHv1078I17
Multiflorum_1-4k_c9902_f2p7_2485	up	XM_003579520.3	PREDICTED: Brachypodium distachyon 70 kDa peptidyl-prolyl isomerase-like (LOC100846872), mRNA
Multiflorum_1-4k_c99068_f1p3_987	up	AM709762.1	Triticum turgidum subsp. dicoccoides mRNA for 23.5 kDa heat-shock protein (hsp23.5 gene)
Multiflorum_1-4k_c99152_f1p8_983	up	AK362838.1	Hordeum vulgare subsp. vulgare mRNA for predicted protein, complete cds, clone: NIASHv2010H23
Multiflorum_1-4k_c9935_f1p8_1378	up	AF321856.1	Lolium rigidum clone FHH-t putative cytochrome P450 mRNA, complete cds
Multiflorum_1-4k_c99437_f1p2_1009	up	EU338488.1	Hordeum vulgare uroporphyrinogen III synthase (urosIII) gene, complete cds
Multiflorum_1-4k_c99503_f2p39_2219	up	AK370996.1	Hordeum vulgare subsp. vulgare mRNA for predicted protein, complete cds, clone: NIASHv2121N17
Multiflorum_3-10k_c10002_f1p87_3256	up	XM_014897290.1	PREDICTED: Brachypodium distachyon uncharacterized LOC106865873 (LOC106865873), mRNA
Multiflorum_3-10k_c100202_f1p189_2012	up	AY090539.1	Deschampsia antarctica clone Dacor-1.8 pyruvate kinase-like mRNA, 3' UTR and partial cds
Multiflorum_3-10k_c100232_f1p195_3862	up	HG670306.1	Triticum aestivum chromosome 3B, genomic scaffold, cultivar Chinese Spring
Multiflorum_3-10k_c100982_f1p386_3906	down	EU293806.2	Lolium temulentum phospholipase D (PLD) mRNA, complete cds
Multiflorum_1-4k_c142117_f1p10_2266	up	AK362286.1	Hordeum vulgare subsp. vulgare mRNA for predicted protein, complete cds, clone: NIASHv2003P17
Multiflorum_1-4k_c142330_f1p6_1817	down	AK252654.1	Hordeum vulgare subsp. vulgare cDNA clone: FLbaf171d02, mRNA sequence
Multiflorum_1-4k_c142360_f1p9_1676	up	EU338488.1	Hordeum vulgare uroporphyrinogen III synthase (urosIII) gene, complete cds
Multiflorum_1-4k_c142460_f1p9_2072	up	HG670306.1	Triticum aestivum chromosome 3B, genomic scaffold, cultivar Chinese Spring
Multiflorum_1-4k_c142813_f1p15_1336	down	AK366714.1	Hordeum vulgare subsp. vulgare mRNA for predicted protein, complete cds, clone: NIASHv2046B23
Multiflorum_1-4k_c100639_f1p15_1046	up	KP852161.1	Beckmannia syzigachne peroxidase 49-like mRNA, complete sequence
Multiflorum_1-4k_c100822_f1p33_2099	up	CP012613.1	Oryza sativa Indica Group cultivar RP Bio-226 chromosome 5 sequence
Multiflorum_1-4k_c101964_f1p7_1509	up	CP012613.1	Oryza sativa Indica Group cultivar RP Bio-226 chromosome 5 sequence
Multiflorum_1-4k_c10199_f1p31_1755	up	EU496508.1	Avena strigosa clone AsGT17i18 UDP-glycosyltransferase mRNA, complete cds
Multiflorum_1-4k_c10277_f4p4_1537	up	EU338488.1	Hordeum vulgare uroporphyrinogen III synthase (urosIII) gene, complete cds
Multiflorum_1-4k_c103601_f1p1_1020	up	XM_003567298.3	PREDICTED: Brachypodium distachyon eukaryotic translation initiation factor 6-2 (LOC100826654), mRNA
Multiflorum_1-4k_c103991_f1p6_1101	up	AK355502.1	Hordeum vulgare subsp. vulgare mRNA for predicted protein, complete cds, clone: NIASHv1021K07
Multiflorum_3-10k_c101108_f1p7_3258	up	HG670306.1	Triticum aestivum chromosome 3B, genomic scaffold, cultivar Chinese Spring
Multiflorum_3-10k_c101178_f1p340_3923	down	KC894715.1	Triticum aestivum cultivar Chinese Spring ER molecular chaperone (BiP1) mRNA, complete cds
Multiflorum_3-10k_c101501_f1p126_2356	up	AK331295.1	Triticum aestivum cDNA, clone: WT007_C05, cultivar: Chinese Spring
Multiflorum_3-10k_c101624_f1p31_3731	up	XM_014901067.1	PREDICTED: Brachypodium distachyon phospholipid-transporting ATPase 3 (LOC100846736), transcript variant X2, mRNA
Multiflorum_3-10k_c101752_f1p131_1530	up	HG670306.1	Triticum aestivum chromosome 3B, genomic scaffold, cultivar Chinese Spring
Multiflorum_3-10k_c102085_f1p190_3414	up	HG670306.1	Triticum aestivum chromosome 3B, genomic scaffold, cultivar Chinese Spring
Multiflorum_3-10k_c102193_f1p457_1248	up	CP012613.1	Oryza sativa Indica Group cultivar RP Bio-226 chromosome 5 sequence
Multiflorum_3-10k_c102661_f1p3356_7768	up	HG670306.1	Triticum aestivum chromosome 3B, genomic scaffold, cultivar Chinese Spring
Multiflorum_3-10k_c102754_f1p285_3415	up	AK356412.1	Hordeum vulgare subsp. vulgare mRNA for predicted protein, complete cds, clone: NIASHv1034H03
Multiflorum_3-10k_c102889_f1p23_1338	down	KP852143.1	Beckmannia syzigachne peroxidase 12-like mRNA, complete sequence
Multiflorum_3-10k_c10305_f1p93_4688	up	HG670306.1	Triticum aestivum chromosome 3B, genomic scaffold, cultivar Chinese Spring
Multiflorum_3-10k_c103283_f7p28_4248	up	XM_014897290.1	PREDICTED: Brachypodium distachyon uncharacterized LOC106865873 (LOC106865873), mRNA
Multiflorum_3-10k_c10479_f1p259_2718	up	KP268647.1	Secale cereale clone ScEF2 putative elongation factor 1 (EF1) mRNA, complete cds
Multiflorum_3-10k_c105033_f1p20_3897	up	XM_003565139.2	PREDICTED: Brachypodium distachyon ABC transporter B family member 20 (LOC100843547), mRNA
Multiflorum_3-10k_c105063_f1p32_3162	up	AK376722.1	Hordeum vulgare subsp. vulgare mRNA for predicted protein, complete cds, clone: NIASHv3133J16
Multiflorum_3-10k_c105131_f2p1067_4804	up	XM_014897290.1	PREDICTED: Brachypodium distachyon uncharacterized LOC106865873 (LOC106865873), mRNA
Multiflorum_3-10k_c105157_f1p9_1577	up	XM_003578906.3	PREDICTED: Brachypodium distachyon PP2A regulatory subunit TAP46 (LOC100833947), mRNA
Multiflorum_3-10k_c105346_f2p79_3518	up	AK335577.1	Triticum aestivum cDNA, clone: WT013_E05, cultivar: Chinese Spring
Multiflorum_3-10k_c106117_f10p176_4727	up	XM_014897290.1	PREDICTED: Brachypodium distachyon uncharacterized LOC106865873 (LOC106865873), mRNA
Multiflorum_3-10k_c106543_f5p290_816	up	AK368988.1	Hordeum vulgare subsp. vulgare mRNA for predicted protein, complete cds, clone: NIASHv2083F15
Multiflorum_3-10k_c106610_f5p46_1057	up	XM_003559690.3	PREDICTED: Brachypodium distachyon BI1-like protein (LOC100835162), mRNA
Multiflorum_3-10k_c106744_f1p314_1074	up	AK360096.1	Hordeum vulgare subsp. vulgare mRNA for predicted protein, complete cds, clone: NIASHv1110D14
Multiflorum_3-10k_c106767_f4p133_1193	up	XM_003557995.3	PREDICTED: Brachypodium distachyon dnaJ protein homolog (LOC100822367), mRNA
Multiflorum_3-10k_c10677_f1p149_2455	up	XM_003579520.3	PREDICTED: Brachypodium distachyon 70 kDa peptidyl-prolyl isomerase-like (LOC100846872), mRNA
Multiflorum_3-10k_c106911_f2p155_3305	down	XM_010229121.2	PREDICTED: Brachypodium distachyon putative inactive cadmium/zinc-transporting ATPase HMA3 (LOC100844246), mRNA
Multiflorum_3-10k_c106912_f2p94_1111	up	AK335601.1	Triticum aestivum cDNA, clone: WT013_F04, cultivar: Chinese Spring
Multiflorum_3-10k_c106935_f1p314_960	down	HM208299.1	Deschampsia antarctica elongation factor 1-alpha (EF1a) mRNA, complete cds
Multiflorum_3-10k_c106969_f2p47_583	down	HG670306.1	Triticum aestivum chromosome 3B, genomic scaffold, cultivar Chinese Spring
Multiflorum_3-10k_c107037_f2p250_810	up	NM_001159092.1	Zea mays cortical cell-delineating protein (LOC100286204), mRNA EU976134.1 Zea mays clone 645665 cortical cell-delineating protein precursor, mRNA, complete cds
Multiflorum_3-10k_c107390_f1p33_884	down	LT594793.1	Theobroma cacao genome assembly, chromosome: VI
Multiflorum_3-10k_c107659_f1p94_863	up	AK335230.1	Triticum aestivum cDNA, clone: WT012_G05, cultivar: Chinese Spring
Multiflorum_3-10k_c10834_f1p0_3765	up	AK366571.1	Hordeum vulgare subsp. vulgare mRNA for predicted protein, complete cds, clone: NIASHv2044F12
Multiflorum_3-10k_c108799_f1p7_646	down	XM_003567984.3	PREDICTED: Brachypodium distachyon probable H/ACA ribonucleoprotein complex subunit 1 (LOC100837480), mRNA
Multiflorum_3-10k_c109313_f1p33_890	up	DQ245825.1	Zea mays clone 20650 mRNA sequence
Multiflorum_3-10k_c109555_f2p257_806	up	AK368988.1	Hordeum vulgare subsp. vulgare mRNA for predicted protein, complete cds, clone: NIASHv2083F15
Multiflorum_3-10k_c11017_f6p47_4435	up	XM_003572145.2	PREDICTED: Brachypodium distachyon BAG family molecular chaperone regulator 6 (LOC100823784), transcript variant X2, mRNA
Multiflorum_3-10k_c110423_f1p46_774	up	AK249750.1	Hordeum vulgare subsp. vulgare cDNA clone: FLbaf57c02, mRNA sequence
Multiflorum_3-10k_c110581_f2p1378_4447	up	XM_014897290.1	PREDICTED: Brachypodium distachyon uncharacterized LOC106865873 (LOC106865873), mRNA
Multiflorum_3-10k_c110601_f6p194_800	up	XM_003558226.3	PREDICTED: Brachypodium distachyon 17.4 kDa class I heat shock protein (LOC100842589), mRNA
Multiflorum_3-10k_c110631_f18p74_4795	up	XM_014897290.1	PREDICTED: Brachypodium distachyon uncharacterized LOC106865873 (LOC106865873), mRNA
Multiflorum_3-10k_c110664_f12p70_4812	up	XM_014897290.1	PREDICTED: Brachypodium distachyon uncharacterized LOC106865873 (LOC106865873), mRNA
Multiflorum_3-10k_c110776_f14p156_4787	up	XM_014897290.1	PREDICTED: Brachypodium distachyon uncharacterized LOC106865873 (LOC106865873), mRNA
Multiflorum_3-10k_c110814_f6p201_876	up	XM_003558226.3	PREDICTED: Brachypodium distachyon 17.4 kDa class I heat shock protein (LOC100842589), mRNA
Multiflorum_3-10k_c110834_f24p168_1292	up	AK366264.1	Hordeum vulgare subsp. vulgare mRNA for predicted protein, complete cds, clone: NIASHv2041I24
Multiflorum_3-10k_c110892_f11p80_4812	up	XM_014897290.1	PREDICTED: Brachypodium distachyon uncharacterized LOC106865873 (LOC106865873), mRNA
Multiflorum_3-10k_c110894_f14p112_4847	up	XM_014897290.1	PREDICTED: Brachypodium distachyon uncharacterized LOC106865873 (LOC106865873), mRNA
Multiflorum_3-10k_c110956_f2p24_4980	up	XM_014897290.1	PREDICTED: Brachypodium distachyon uncharacterized LOC106865873 (LOC106865873), mRNA
Multiflorum_3-10k_c110967_f24p145_4750	up	XM_014897290.1	PREDICTED: Brachypodium distachyon uncharacterized LOC106865873 (LOC106865873), mRNA
Multiflorum_3-10k_c110978_f17p189_4822	up	XM_014897290.1	PREDICTED: Brachypodium distachyon uncharacterized LOC106865873 (LOC106865873), mRNA
Multiflorum_3-10k_c110979_f14p90_4817	up	XM_014897290.1	PREDICTED: Brachypodium distachyon uncharacterized LOC106865873 (LOC106865873), mRNA
Multiflorum_3-10k_c110998_f5p152_5468	up	EU867815.1	Deschampsia antarctica retrotransposon Cassandra TRIM, complete sequence
Multiflorum_3-10k_c111200_f19p74_3422	down	AK334540.1	Triticum aestivum cDNA, clone: WT010_E01, cultivar: Chinese Spring
Multiflorum_3-10k_c111201_f37p252_3309	up	XM_003577372.3	PREDICTED: Brachypodium distachyon ETO1-like protein 1 (LOC100827716), mRNA
Multiflorum_3-10k_c111330_f12p170_4809	up	XM_014897290.1	PREDICTED: Brachypodium distachyon uncharacterized LOC106865873 (LOC106865873), mRNA
Multiflorum_3-10k_c111494_f3p3_3470	up	AK357894.1	Hordeum vulgare subsp. vulgare mRNA for predicted protein, complete cds, clone: NIASHv1064E15
Multiflorum_3-10k_c111637_f5p86_952	up	XM_010236635.2	PREDICTED: Brachypodium distachyon probable glutathione S-transferase GSTU6 (LOC100843078), mRNA
Multiflorum_3-10k_c111667_f2p559_1093	up	AK369055.1	Hordeum vulgare subsp. vulgare mRNA for predicted protein, complete cds, clone: NIASHv2084I05
Multiflorum_3-10k_c111675_f3p211_901	up	XM_003558228.3	PREDICTED: Brachypodium distachyon 17.9 kDa class I heat shock protein (LOC100843199), mRNA
Multiflorum_3-10k_c111708_f29p96_3759	up	AK335368.1	Triticum aestivum cDNA, clone: WT012_L17, cultivar: Chinese Spring
Multiflorum_3-10k_c111728_f3p42_3897	up	XM_010229536.2	PREDICTED: Brachypodium distachyon uncharacterized LOC100838974 (LOC100838974), mRNA
Multiflorum_3-10k_c111904_f4p362_1081	up	HM208299.1	Deschampsia antarctica elongation factor 1-alpha (EF1a) mRNA, complete cds
Multiflorum_3-10k_c111974_f14p346_4779	up	XM_014897290.1	PREDICTED: Brachypodium distachyon uncharacterized LOC106865873 (LOC106865873), mRNA
Multiflorum_3-10k_c112012_f13p61_4732	up	XM_014897290.1	PREDICTED: Brachypodium distachyon uncharacterized LOC106865873 (LOC106865873), mRNA
Multiflorum_3-10k_c112033_f183p48_3640	down	AK371161.1	Hordeum vulgare subsp. vulgare mRNA for predicted protein, complete cds, clone: NIASHv2126N17
Multiflorum_3-10k_c112035_f69p333_4232	up	XM_003566978.3	PREDICTED: Brachypodium distachyon ABC transporter B family member 4-like (LOC100842644), transcript variant X2, mRNA
Multiflorum_3-10k_c112330_f3p282_5273	up	EU867815.1	Deschampsia antarctica retrotransposon Cassandra TRIM, complete sequence
Multiflorum_3-10k_c112375_f3p46_4946	up	XM_014897290.1	PREDICTED: Brachypodium distachyon uncharacterized LOC106865873 (LOC106865873), mRNA
Multiflorum_3-10k_c112423_f2p126_831	up	XM_003558226.3	PREDICTED: Brachypodium distachyon 17.4 kDa class I heat shock protein (LOC100842589), mRNA
Multiflorum_3-10k_c11252_f2p44_4060	up	HG670306.1	Triticum aestivum chromosome 3B, genomic scaffold, cultivar Chinese Spring
Multiflorum_3-10k_c113149_f1p30_3905	up	HG670306.1	Triticum aestivum chromosome 3B, genomic scaffold, cultivar Chinese Spring
Multiflorum_3-10k_c11327_f1p122_4204	up	AK362714.1	Hordeum vulgare subsp. vulgare mRNA for predicted protein, complete cds, clone: NIASHv2009K09
Multiflorum_3-10k_c113394_f2p170_643	up	XM_003563563.3	PREDICTED: Brachypodium distachyon heat shock cognate 70 kDa protein 2-like (LOC100825082), mRNA
Multiflorum_3-10k_c113836_f2p168_771	up	XM_003558226.3	PREDICTED: Brachypodium distachyon 17.4 kDa class I heat shock protein (LOC100842589), mRNA
Multiflorum_3-10k_c11391_f1p185_7345	up	HG670306.1	Triticum aestivum chromosome 3B, genomic scaffold, cultivar Chinese Spring
Multiflorum_3-10k_c11479_f1p28_1747	up	AB514115.1	Alopecurus aequalis AaTUA1 mRNA for alpha-tubulin, complete cds
Multiflorum_3-10k_c115210_f2p309_3719	up	AK365275.1	Hordeum vulgare subsp. vulgare mRNA for predicted protein, complete cds, clone: NIASHv2032P24
Multiflorum_3-10k_c116547_f2p12_795	up	HQ229934.1	Lolium perenne pathogenesis-related protein 10-8 (PR10-8) pseudogene mRNA, complete sequence
Multiflorum_3-10k_c117077_f8p38_810	up	HQ229934.1	Lolium perenne pathogenesis-related protein 10-8 (PR10-8) pseudogene mRNA, complete sequence
Multiflorum_3-10k_c117097_f6p113_3646	up	XM_014897290.1	PREDICTED: Brachypodium distachyon uncharacterized LOC106865873 (LOC106865873), mRNA
Multiflorum_3-10k_c117104_f6p97_4840	up	XM_014897290.1	PREDICTED: Brachypodium distachyon uncharacterized LOC106865873 (LOC106865873), mRNA
Multiflorum_3-10k_c117106_f5p271_4815	up	XM_014897290.1	PREDICTED: Brachypodium distachyon uncharacterized LOC106865873 (LOC106865873), mRNA
Multiflorum_3-10k_c117129_f4p197_4894	up	XM_014897290.1	PREDICTED: Brachypodium distachyon uncharacterized LOC106865873 (LOC106865873), mRNA
Multiflorum_3-10k_c117146_f3p209_4815	up	XM_014897290.1	PREDICTED: Brachypodium distachyon uncharacterized LOC106865873 (LOC106865873), mRNA
Multiflorum_3-10k_c117163_f2p181_4717	up	XM_014897290.1	PREDICTED: Brachypodium distachyon uncharacterized LOC106865873 (LOC106865873), mRNA
Multiflorum_3-10k_c117168_f2p189_4911	up	XM_014897290.1	PREDICTED: Brachypodium distachyon uncharacterized LOC106865873 (LOC106865873), mRNA
Multiflorum_3-10k_c117181_f2p0_3441	up	HG670306.1	Triticum aestivum chromosome 3B, genomic scaffold, cultivar Chinese Spring
Multiflorum_3-10k_c117187_f2p0_3316	up	AK334540.1	Triticum aestivum cDNA, clone: WT010_E01, cultivar: Chinese Spring
Multiflorum_3-10k_c117188_f2p25_3500	up	HG670306.1	Triticum aestivum chromosome 3B, genomic scaffold, cultivar Chinese Spring
Multiflorum_3-10k_c117265_f1p28_445	up	XR_001406039.1	PREDICTED: Brachypodium distachyon uncharacterized LOC100828087 (LOC100828087), ncRNA
Multiflorum_3-10k_c117372_f1p151_571	down	AK360575.1	Hordeum vulgare subsp. vulgare mRNA for predicted protein, complete cds, clone: NIASHv1121C19
Multiflorum_3-10k_c117383_f1p30_488	up	AJ872216.1	Festuca glaucescens x Lolium multiflorum microsatellite DNA, clone B1-B12
Multiflorum_3-10k_c11747_f4p11_5194	up	XM_014897290.1	PREDICTED: Brachypodium distachyon uncharacterized LOC106865873 (LOC106865873), mRNA
Multiflorum_3-10k_c117527_f1p57_423	up	KT964560.1	Lolium perenne clone 1 GST (GST) mRNA, complete cds
Multiflorum_1-4k_c143176_f1p7_1216	up	XR_712962.1	PREDICTED: Nicotiana sylvestris uncharacterized LOC104234479 (LOC104234479), transcript variant X10, misc_RNA
Multiflorum_1-4k_c143767_f2p1_2616	up	HG670306.1	Triticum aestivum chromosome 3B, genomic scaffold, cultivar Chinese Spring
Multiflorum_1-4k_c143803_f1p11_2511	up	XM_003570361.3	PREDICTED: Brachypodium distachyon P-loop NTPase domain-containing protein LPA1-like (LOC100836254), mRNA
Multiflorum_1-4k_c143931_f1p4_2285	up	AK249378.1	Hordeum vulgare subsp. vulgare cDNA clone: FLbaf31i12, mRNA sequence
Multiflorum_3-10k_c117626_f1p105_719	up	AK248318.1	Hordeum vulgare subsp. vulgare cDNA clone: FLbaf52b15, mRNA sequence
Multiflorum_3-10k_c117773_f1p0_531	up	EF558903.1	Lolium multiflorum IDS1 protein (IDS1) mRNA, complete cds
Multiflorum_3-10k_c117796_f1p81_521	up	HG670306.1	Triticum aestivum chromosome 3B, genomic scaffold, cultivar Chinese Spring
Multiflorum_3-10k_c117814_f1p6_544	up	EF558903.1	Lolium multiflorum IDS1 protein (IDS1) mRNA, complete cds
Multiflorum_3-10k_c118102_f1p39_569	up	U96646.1	Festuca rubra metallothionein-like protein mcMT1 mRNA, complete cds
Multiflorum_3-10k_c118345_f1p0_3299	up	AK371161.1	Hordeum vulgare subsp. vulgare mRNA for predicted protein, complete cds, clone: NIASHv2126N17
Multiflorum_3-10k_c118365_f1p146_444	down	XM_003570187.3	PREDICTED: Brachypodium distachyon fatty acid desaturase DES2 (LOC100835723), transcript variant X3, mRNA
Multiflorum_3-10k_c11838_f1p75_3946	up	XM_010237581.2	PREDICTED: Brachypodium distachyon trafficking protein particle complex subunit 11 (LOC100843273), mRNA
Multiflorum_3-10k_c118539_f1p200_595	up	BT009504.1	Triticum aestivum clone wr1.pk0085.h9:fis, full insert mRNA sequence
Multiflorum_3-10k_c118772_f1p38_516	up	XM_003557620.3	PREDICTED: Brachypodium distachyon uncharacterized protein At2g23090 (LOC100840462), mRNA
Multiflorum_3-10k_c119038_f1p1_524	down	AK250755.1	Hordeum vulgare subsp. vulgare cDNA clone: FLbaf85m15, mRNA sequence
Multiflorum_3-10k_c12570_f2p15_4822	up	XM_014897290.1	PREDICTED: Brachypodium distachyon uncharacterized LOC106865873 (LOC106865873), mRNA
Multiflorum_3-10k_c12572_f1p18_4433	up	AK367379.1	Hordeum vulgare subsp. vulgare mRNA for predicted protein, complete cds, clone: NIASHv2056A18
Multiflorum_3-10k_c12636_f1p301_2899	up	FJ968744.1	Dactylis glomerata cytosolic heat shock protein 90.1 mRNA, complete cds
Multiflorum_3-10k_c12688_f1p109_3032	up	AK362714.1	Hordeum vulgare subsp. vulgare mRNA for predicted protein, complete cds, clone: NIASHv2009K09
Multiflorum_3-10k_c13503_f2p161_2245	up	EU541356.1	Dactylis glomerata heat-shock protein 70 (Hsp70) mRNA, complete cds
Multiflorum_3-10k_c13586_f3p29_5024	up	AK361726.1	Hordeum vulgare subsp. vulgare mRNA for predicted protein, complete cds, clone: NIASHv1147F20
Multiflorum_3-10k_c14275_f3p25_3692	up	HG670306.1	Triticum aestivum chromosome 3B, genomic scaffold, cultivar Chinese Spring
Multiflorum_3-10k_c14737_f1p67_5174	up	HG670306.1	Triticum aestivum chromosome 3B, genomic scaffold, cultivar Chinese Spring
Multiflorum_3-10k_c1474_f8p26_4797	up	XM_014897290.1	PREDICTED: Brachypodium distachyon uncharacterized LOC106865873 (LOC106865873), mRNA
Multiflorum_3-10k_c14765_f8p5_4940	up	XM_014897290.1	PREDICTED: Brachypodium distachyon uncharacterized LOC106865873 (LOC106865873), mRNA
Multiflorum_3-10k_c14817_f2p273_3224	up	AK369055.1	Hordeum vulgare subsp. vulgare mRNA for predicted protein, complete cds, clone: NIASHv2084I05
Multiflorum_3-10k_c1484_f3p18_3861	down	AK372216.1	Hordeum vulgare subsp. vulgare mRNA for predicted protein, complete cds, clone: NIASHv2148C08
Multiflorum_3-10k_c14892_f1p37_1254	up	XM_003559690.3	PREDICTED: Brachypodium distachyon BI1-like protein (LOC100835162), mRNA
Multiflorum_3-10k_c14913_f4p16_3607	up	XM_014897290.1	PREDICTED: Brachypodium distachyon uncharacterized LOC106865873 (LOC106865873), mRNA
Multiflorum_3-10k_c14925_f2p36_2977	down	AK334540.1	Triticum aestivum cDNA, clone: WT010_E01, cultivar: Chinese Spring
Multiflorum_3-10k_c15015_f2p62_3439	up	HG670306.1	Triticum aestivum chromosome 3B, genomic scaffold, cultivar Chinese Spring
Multiflorum_3-10k_c15062_f1p234_1845	down	AF123608.1	Triticum aestivum clone CYP73-TA cytochrome P450 mRNA, complete cds
Multiflorum_3-10k_c15186_f1p31_3622	up	XM_010237130.2	PREDICTED: Brachypodium distachyon uncharacterized LOC100837501 (LOC100837501), mRNA
Multiflorum_3-10k_c15232_f1p49_8662	up	HG670306.1	Triticum aestivum chromosome 3B, genomic scaffold, cultivar Chinese Spring
Multiflorum_3-10k_c15298_f1p94_6711	up	AK332437.1	Triticum aestivum cDNA, clone: WT003_P17, cultivar: Chinese Spring
Multiflorum_3-10k_c15404_f2p22_3898	down	XM_014899093.1	PREDICTED: Brachypodium distachyon cation-chloride cotransporter 1 (LOC100838289), transcript variant X3, mRNA
Multiflorum_3-10k_c16240_f1p24_1047	up	HG670306.1	Triticum aestivum chromosome 3B, genomic scaffold, cultivar Chinese Spring
Multiflorum_3-10k_c16269_f1p18_838	down	AK371530.1	Hordeum vulgare subsp. vulgare mRNA for predicted protein, complete cds, clone: NIASHv2136I10
Multiflorum_3-10k_c16312_f1p155_749	up	AK331771.1	Triticum aestivum cDNA, clone: WT002_F02, cultivar: Chinese Spring
Multiflorum_3-10k_c1634_f2p13_4922	up	XM_014897290.1	PREDICTED: Brachypodium distachyon uncharacterized LOC106865873 (LOC106865873), mRNA
Multiflorum_3-10k_c1649_f5p3_4907	up	XM_014897290.1	PREDICTED: Brachypodium distachyon uncharacterized LOC106865873 (LOC106865873), mRNA
Multiflorum_3-10k_c16548_f1p44_907	up	AK251752.1	Hordeum vulgare subsp. vulgare cDNA clone: FLbaf134n22, mRNA sequence
Multiflorum_3-10k_c16562_f1p125_687	up	KT964560.1	Lolium perenne clone 1 GST (GST) mRNA, complete cds
Multiflorum_3-10k_c16802_f1p52_1040	up	XM_003569748.3	PREDICTED: Brachypodium distachyon chaperone protein ClpB1-like (LOC100831245), mRNA
Multiflorum_3-10k_c16951_f1p122_819	up	XM_003558228.3	PREDICTED: Brachypodium distachyon 17.9 kDa class I heat shock protein (LOC100843199), mRNA
Multiflorum_3-10k_c1699_f3p54_4410	up	HG670306.1	Triticum aestivum chromosome 3B, genomic scaffold, cultivar Chinese Spring
Multiflorum_3-10k_c17056_f1p130_942	down	AK332483.1	Triticum aestivum cDNA, clone: WT004_B11, cultivar: Chinese Spring
Multiflorum_3-10k_c17182_f1p13_1210	up	XM_003571037.3	PREDICTED: Brachypodium distachyon 23.6 kDa heat shock protein, mitochondrial (LOC100829604), mRNA
Multiflorum_3-10k_c17218_f1p5_883	up	AF174004.1	Triticum aestivum alternative oxidase mRNA, partial cds; nuclear gene for mitochondrial product
Multiflorum_3-10k_c17251_f1p9_970	up	AK353804.1	Hordeum vulgare subsp. vulgare mRNA for predicted protein, partial cds, clone: NIASHv1002N19
Multiflorum_3-10k_c17372_f1p4_840	up	AK361380.1	Hordeum vulgare subsp. vulgare mRNA for predicted protein, complete cds, clone: NIASHv1139C24
Multiflorum_3-10k_c17404_f1p176_738	down	AK332850.1	Triticum aestivum cDNA, clone: WT005_A12, cultivar: Chinese Spring
Multiflorum_3-10k_c1744_f4p30_5076	down	XM_015793747.1	PREDICTED: Oryza sativa Japonica Group uncharacterized LOC107281912 (LOC107281912), mRNA
Multiflorum_3-10k_c17511_f1p20_1014	up	KT803715.1	Agrostis stolonifera heat shock protein 26.7 mRNA, complete cds
Multiflorum_3-10k_c17569_f19p4_3720	up	M90663.1	Wheat ubiquitin activating enzyme (E1) mRNA, complete cds
Multiflorum_3-10k_c1766_f6p17_5333	up	XM_014897290.1	PREDICTED: Brachypodium distachyon uncharacterized LOC106865873 (LOC106865873), mRNA
Multiflorum_3-10k_c17883_f3p0_4781	up	XM_014897290.1	PREDICTED: Brachypodium distachyon uncharacterized LOC106865873 (LOC106865873), mRNA
Multiflorum_3-10k_c17887_f2p31_4890	up	XM_014897290.1	PREDICTED: Brachypodium distachyon uncharacterized LOC106865873 (LOC106865873), mRNA
Multiflorum_3-10k_c1799_f3p3_5017	up	XM_014897290.1	PREDICTED: Brachypodium distachyon uncharacterized LOC106865873 (LOC106865873), mRNA
Multiflorum_3-10k_c18151_f11p0_3377	down	AK334540.1	Triticum aestivum cDNA, clone: WT010_E01, cultivar: Chinese Spring
Multiflorum_3-10k_c1830_f4p8_3375	up	KU569975.1	Sasa veitchii voucher ISC<USA-IA>:Clark 1325 plastid, complete genome
Multiflorum_3-10k_c18491_f3p2_4771	up	XM_014897290.1	PREDICTED: Brachypodium distachyon uncharacterized LOC106865873 (LOC106865873), mRNA
Multiflorum_3-10k_c1886_f2p257_1460	up	AK370996.1	Hordeum vulgare subsp. vulgare mRNA for predicted protein, complete cds, clone: NIASHv2121N17
Multiflorum_3-10k_c19014_f3p1_4806	up	XM_014897290.1	PREDICTED: Brachypodium distachyon uncharacterized LOC106865873 (LOC106865873), mRNA
Multiflorum_3-10k_c19060_f3p0_4770	up	HG670306.1	Triticum aestivum chromosome 3B, genomic scaffold, cultivar Chinese Spring
Multiflorum_3-10k_c19274_f3p9_3336	down	XM_010230244.2	PREDICTED: Brachypodium distachyon calmodulin-binding transcription activator 3-like (LOC100825033), transcript variant X1, mRNA
Multiflorum_3-10k_c19362_f3p3_5104	up	XM_014897290.1	PREDICTED: Brachypodium distachyon uncharacterized LOC106865873 (LOC106865873), mRNA
Multiflorum_3-10k_c1945_f2p1_4952	up	HG670306.1	Triticum aestivum chromosome 3B, genomic scaffold, cultivar Chinese Spring
Multiflorum_3-10k_c19610_f1p31_3275	down	AK334168.1	Triticum aestivum cDNA, clone: WT009_C06, cultivar: Chinese Spring
Multiflorum_3-10k_c19763_f1p52_1610	up	AK354123.1	Hordeum vulgare subsp. vulgare mRNA for predicted protein, complete cds, clone: NIASHv1005D07
Multiflorum_3-10k_c1994_f5p14_5048	up	XM_014897290.1	PREDICTED: Brachypodium distachyon uncharacterized LOC106865873 (LOC106865873), mRNA
Multiflorum_3-10k_c19988_f1p120_5075	up	HG670306.1	Triticum aestivum chromosome 3B, genomic scaffold, cultivar Chinese Spring
Multiflorum_3-10k_c20049_f2p0_4739	up	HG670306.1	Triticum aestivum chromosome 3B, genomic scaffold, cultivar Chinese Spring
Multiflorum_1-4k_c144703_f1p20_1481	down	AK335933.1	Triticum aestivum cDNA, clone: SET2_N03, cultivar: Chinese Spring
Multiflorum_1-4k_c144792_f1p17_2560	up	HG670306.1	Triticum aestivum chromosome 3B, genomic scaffold, cultivar Chinese Spring
Multiflorum_1-4k_c14514_f4p26_1290	up	AK251091.1	Hordeum vulgare subsp. vulgare cDNA clone: FLbaf99l05, mRNA sequence
Multiflorum_1-4k_c14551_f2p19_1756	up	AK369055.1	Hordeum vulgare subsp. vulgare mRNA for predicted protein, complete cds, clone: NIASHv2084I05
Multiflorum_3-10k_c2009_f3p70_3553	up	HG670306.1	Triticum aestivum chromosome 3B, genomic scaffold, cultivar Chinese Spring
Multiflorum_3-10k_c20342_f1p158_5616	up	HG670306.1	Triticum aestivum chromosome 3B, genomic scaffold, cultivar Chinese Spring
Multiflorum_3-10k_c2061_f2p15_4377	up	HG670306.1	Triticum aestivum chromosome 3B, genomic scaffold, cultivar Chinese Spring
Multiflorum_3-10k_c20673_f1p2_3449	down	AK366571.1	Hordeum vulgare subsp. vulgare mRNA for predicted protein, complete cds, clone: NIASHv2044F12
Multiflorum_3-10k_c20676_f1p55_3760	up	HG670306.1	Triticum aestivum chromosome 3B, genomic scaffold, cultivar Chinese Spring
Multiflorum_3-10k_c20738_f3p211_1356	up	AB377269.1	Hordeum vulgare PIP2;2 mRNA for plasma membrane intrinsic protein, complete cds
Multiflorum_3-10k_c20845_f4p4_3328	down	AK334540.1	Triticum aestivum cDNA, clone: WT010_E01, cultivar: Chinese Spring
Multiflorum_3-10k_c20892_f1p231_5448	up	AK333246.1	Triticum aestivum cDNA, clone: SET1_B14, cultivar: Chinese Spring
Multiflorum_3-10k_c21132_f1p115_4934	up	HG670306.1	Triticum aestivum chromosome 3B, genomic scaffold, cultivar Chinese Spring
Multiflorum_3-10k_c21635_f1p150_1773	up	FJ968744.1	Dactylis glomerata cytosolic heat shock protein 90.1 mRNA, complete cds
Multiflorum_3-10k_c21679_f1p440_3312	up	BT009444.1	Triticum aestivum clone wlmk8.pk0004.f6:fis, full insert mRNA sequence
Multiflorum_3-10k_c22188_f2p15_3536	up	AK366571.1	Hordeum vulgare subsp. vulgare mRNA for predicted protein, complete cds, clone: NIASHv2044F12
Multiflorum_3-10k_c22300_f2p35_4131	up	XM_014897290.1	PREDICTED: Brachypodium distachyon uncharacterized LOC106865873 (LOC106865873), mRNA
Multiflorum_3-10k_c22326_f1p297_7279	down	XM_003574021.3	PREDICTED: Brachypodium distachyon staphylococcal nuclease domain-containing protein 1 (LOC100843582), mRNA
Multiflorum_3-10k_c22470_f1p60_3641	up	AK250995.1	Hordeum vulgare subsp. vulgare cDNA clone: FLbaf104c19, mRNA sequence
Multiflorum_3-10k_c22507_f1p130_2027	up	AK331295.1	Triticum aestivum cDNA, clone: WT007_C05, cultivar: Chinese Spring
Multiflorum_3-10k_c22640_f1p96_2871	down	AK365312.1	Hordeum vulgare subsp. vulgare mRNA for predicted protein, complete cds, clone: NIASHv2033F15
Multiflorum_3-10k_c22741_f1p3_3975	down	XM_003568784.3	PREDICTED: Brachypodium distachyon probable cellulose synthase A catalytic subunit 1 [UDP-forming] (LOC100821105), mRNA
Multiflorum_3-10k_c2284_f1p85_3642	up	HG670306.1	Triticum aestivum chromosome 3B, genomic scaffold, cultivar Chinese Spring
Multiflorum_3-10k_c22869_f1p87_5013	up	HG670306.1	Triticum aestivum chromosome 3B, genomic scaffold, cultivar Chinese Spring
Multiflorum_3-10k_c22994_f1p542_3949	up	AK334540.1	Triticum aestivum cDNA, clone: WT010_E01, cultivar: Chinese Spring
Multiflorum_3-10k_c23119_f2p12_4833	up	XM_014897290.1	PREDICTED: Brachypodium distachyon uncharacterized LOC106865873 (LOC106865873), mRNA
Multiflorum_3-10k_c23235_f2p13_3329	down	AK334540.1	Triticum aestivum cDNA, clone: WT010_E01, cultivar: Chinese Spring
Multiflorum_3-10k_c2357_f5p32_3752	down	AK334029.1	Triticum aestivum cDNA, clone: WT008_N04, cultivar: Chinese Spring
Multiflorum_3-10k_c23748_f1p10_3818	down	XM_003558305.3	PREDICTED: Brachypodium distachyon brefeldin A-inhibited guanine nucleotide-exchange protein 2 (LOC100840767), mRNA
Multiflorum_3-10k_c23829_f1p242_2825	down	KP268647.1	Secale cereale clone ScEF2 putative elongation factor 1 (EF1) mRNA, complete cds
Multiflorum_3-10k_c23951_f3p283_2781	down	KP268647.1	Secale cereale clone ScEF2 putative elongation factor 1 (EF1) mRNA, complete cds
Multiflorum_3-10k_c24005_f1p7_1518	up	HG670306.1	Triticum aestivum chromosome 3B, genomic scaffold, cultivar Chinese Spring
Multiflorum_3-10k_c2471_f1p1_4176	up	HG670306.1	Triticum aestivum chromosome 3B, genomic scaffold, cultivar Chinese Spring
Multiflorum_3-10k_c2489_f1p143_7160	up	HG670306.1	Triticum aestivum chromosome 3B, genomic scaffold, cultivar Chinese Spring
Multiflorum_3-10k_c25180_f1p14_4347	up	XM_003572815.3	PREDICTED: Brachypodium distachyon histone-lysine N-methyltransferase SUVR5 (LOC100839617), transcript variant X2, mRNA
Multiflorum_3-10k_c25706_f2p43_3285	down	XM_003564215.3	PREDICTED: Brachypodium distachyon pre-mRNA-processing-splicing factor 8-like (LOC100846384), mRNA
Multiflorum_3-10k_c25714_f1p17_1336	up	AK365343.1	Hordeum vulgare subsp. vulgare mRNA for predicted protein, partial cds, clone: NIASHv2033J05
Multiflorum_3-10k_c25742_f1p46_4228	up	XM_003572145.2	PREDICTED: Brachypodium distachyon BAG family molecular chaperone regulator 6 (LOC100823784), transcript variant X2, mRNA
Multiflorum_3-10k_c26149_f1p55_2337	up	AK333175.1	Triticum aestivum cDNA, clone: WT005_N08, cultivar: Chinese Spring
Multiflorum_3-10k_c26187_f1p108_4081	up	XM_010234384.2	PREDICTED: Brachypodium distachyon sister chromatid cohesion 1 protein 4 (LOC100841414), mRNA
Multiflorum_3-10k_c26271_f7p11_4771	up	XM_014897290.1	PREDICTED: Brachypodium distachyon uncharacterized LOC106865873 (LOC106865873), mRNA
Multiflorum_3-10k_c26493_f1p8_4120	up	HG670306.1	Triticum aestivum chromosome 3B, genomic scaffold, cultivar Chinese Spring
Multiflorum_3-10k_c2654_f1p55_4336	up	XM_014897201.1	PREDICTED: Brachypodium distachyon CCR4-NOT transcription complex subunit 1-like (LOC100840701), transcript variant X2, mRNA
Multiflorum_3-10k_c26711_f1p15_4253	up	XM_003557955.3	PREDICTED: Brachypodium distachyon phospholipid-transporting ATPase 1-like (LOC100836682), mRNA
Multiflorum_3-10k_c26722_f2p33_5147	up	XM_014897290.1	PREDICTED: Brachypodium distachyon uncharacterized LOC106865873 (LOC106865873), mRNA
Multiflorum_3-10k_c26835_f1p70_1537	up	EU338488.1	Hordeum vulgare uroporphyrinogen III synthase (urosIII) gene, complete cds
Multiflorum_3-10k_c27009_f3p15_3434	down	AK370156.1	Hordeum vulgare subsp. vulgare mRNA for predicted protein, complete cds, clone: NIASHv2105N04
Multiflorum_3-10k_c27501_f1p39_3649	up	AK371993.1	Hordeum vulgare subsp. vulgare mRNA for predicted protein, complete cds, clone: NIASHv2144K20
Multiflorum_1-4k_c146213_f1p1_1175	up	AK357269.1	Hordeum vulgare subsp. vulgare mRNA for predicted protein, complete cds, clone: NIASHv1049J02
Multiflorum_1-4k_c146421_f1p25_1172	up	KT803715.1	Agrostis stolonifera heat shock protein 26.7 mRNA, complete cds
Multiflorum_1-4k_c146614_f1p87_1380	up	AK366264.1	Hordeum vulgare subsp. vulgare mRNA for predicted protein, complete cds, clone: NIASHv2041I24
Multiflorum_1-4k_c146669_f1p5_1781	up	AK249378.1	Hordeum vulgare subsp. vulgare cDNA clone: FLbaf31i12, mRNA sequence
Multiflorum_1-4k_c146705_f3p0_1668	up	EU338488.1	Hordeum vulgare uroporphyrinogen III synthase (urosIII) gene, complete cds
Multiflorum_1-4k_c146997_f1p4_1637	up	XM_003561857.3	PREDICTED: Brachypodium distachyon translation initiation factor eIF-2B subunit delta (LOC100824770), mRNA
Multiflorum_1-4k_c147199_f1p5_1614	up	AK356055.1	Hordeum vulgare subsp. vulgare mRNA for predicted protein, complete cds, clone: NIASHv1029H08
Multiflorum_1-4k_c147502_f2p2_1278	up	HG670306.1	Triticum aestivum chromosome 3B, genomic scaffold, cultivar Chinese Spring
Multiflorum_1-4k_c147511_f1p2_3891	up	AB055077.1	Triticum aestivum tamdr1 mRNA for multidrug resistance protein 1 homolog, complete cds
Multiflorum_3-10k_c27672_f1p68_3462	up	HG670306.1	Triticum aestivum chromosome 3B, genomic scaffold, cultivar Chinese Spring
Multiflorum_3-10k_c2783_f4p2_5005	up	XM_014897290.1	PREDICTED: Brachypodium distachyon uncharacterized LOC106865873 (LOC106865873), mRNA
Multiflorum_3-10k_c27937_f3p46_2856	up	XM_015758769.1	PREDICTED: Oryza sativa Japonica Group cell division control protein 48 homolog E (LOC4348731), mRNA
Multiflorum_3-10k_c27957_f1p105_4078	down	AK363579.1	Hordeum vulgare subsp. vulgare mRNA for predicted protein, complete cds, clone: NIASHv2016P18
Multiflorum_3-10k_c2800_f1p75_6032	up	XM_014897290.1	PREDICTED: Brachypodium distachyon uncharacterized LOC106865873 (LOC106865873), mRNA
Multiflorum_3-10k_c28041_f1p25_4141	down	XM_003573865.3	PREDICTED: Brachypodium distachyon phospholipid-transporting ATPase 3 (LOC100846736), transcript variant X1, mRNA
Multiflorum_3-10k_c2829_f1p8_3352	up	KU569975.1	Sasa veitchii voucher ISC<USA-IA>:Clark 1325 plastid, complete genome
Multiflorum_3-10k_c28353_f1p358_3461	up	FJ968744.1	Dactylis glomerata cytosolic heat shock protein 90.1 mRNA, complete cds
Multiflorum_3-10k_c28417_f1p25_5323	up	XM_014897290.1	PREDICTED: Brachypodium distachyon uncharacterized LOC106865873 (LOC106865873), mRNA
Multiflorum_3-10k_c28670_f2p2_3673	up	XM_014897290.1	PREDICTED: Brachypodium distachyon uncharacterized LOC106865873 (LOC106865873), mRNA
Multiflorum_3-10k_c28722_f5p22_5001	up	HG670306.1	Triticum aestivum chromosome 3B, genomic scaffold, cultivar Chinese Spring
Multiflorum_3-10k_c2928_f1p8_3613	down	HG670306.1	Triticum aestivum chromosome 3B, genomic scaffold, cultivar Chinese Spring
Multiflorum_3-10k_c29385_f1p7_5135	up	XM_014897290.1	PREDICTED: Brachypodium distachyon uncharacterized LOC106865873 (LOC106865873), mRNA
Multiflorum_3-10k_c29458_f1p310_3579	up	AK366216.1	Hordeum vulgare subsp. vulgare mRNA for predicted protein, complete cds, clone: NIASHv2041D10
Multiflorum_3-10k_c29494_f1p241_5381	up	AK249261.1	Hordeum vulgare subsp. vulgare cDNA clone: FLbaf24g05, mRNA sequence
Multiflorum_3-10k_c29519_f1p30_3560	up	AK362047.1	Hordeum vulgare subsp. vulgare mRNA for predicted protein, partial cds, clone: NIASHv2002A06
Multiflorum_3-10k_c29586_f1p167_4119	up	XM_003578691.3	PREDICTED: Brachypodium distachyon exocyst complex component 5 (LOC100846044), mRNA
Multiflorum_3-10k_c29588_f1p5_4949	up	XM_014897290.1	PREDICTED: Brachypodium distachyon uncharacterized LOC106865873 (LOC106865873), mRNA
Multiflorum_3-10k_c30351_f1p37_1809	up	AK372223.1	Hordeum vulgare subsp. vulgare mRNA for predicted protein, complete cds, clone: NIASHv2148D24
Multiflorum_3-10k_c30418_f1p58_4410	up	HG670306.1	Triticum aestivum chromosome 3B, genomic scaffold, cultivar Chinese Spring
Multiflorum_3-10k_c3043_f2p38_3534	up	AK335795.1	Triticum aestivum cDNA, clone: WT013_M18, cultivar: Chinese Spring
Multiflorum_3-10k_c30471_f2p12_4817	up	XM_014897290.1	PREDICTED: Brachypodium distachyon uncharacterized LOC106865873 (LOC106865873), mRNA
Multiflorum_3-10k_c30588_f1p250_1645	down	XM_010232547.2	PREDICTED: Brachypodium distachyon S-adenosylmethionine synthase 1 (LOC100843457), mRNA
Multiflorum_3-10k_c30864_f3p171_1892	down	XM_014903069.1	PREDICTED: Brachypodium distachyon uncharacterized LOC100833936 (LOC100833936), mRNA
Multiflorum_3-10k_c31227_f1p63_3102	up	AK356952.1	Hordeum vulgare subsp. vulgare mRNA for predicted protein, complete cds, clone: NIASHv1042N15
Multiflorum_3-10k_c31456_f1p40_3459	down	AK251014.1	Hordeum vulgare subsp. vulgare cDNA clone: FLbaf96j24, mRNA sequence
Multiflorum_3-10k_c31510_f1p1149_6867	up	AK334540.1	Triticum aestivum cDNA, clone: WT010_E01, cultivar: Chinese Spring
Multiflorum_3-10k_c31550_f1p383_4078	up	HG670306.1	Triticum aestivum chromosome 3B, genomic scaffold, cultivar Chinese Spring
Multiflorum_3-10k_c31902_f2p64_4229	up	XM_014897290.1	PREDICTED: Brachypodium distachyon uncharacterized LOC106865873 (LOC106865873), mRNA
Multiflorum_3-10k_c32052_f1p7_3665	up	XM_003568784.3	PREDICTED: Brachypodium distachyon probable cellulose synthase A catalytic subunit 1 [UDP-forming] (LOC100821105), mRNA
Multiflorum_3-10k_c32252_f1p41_1621	down	XM_003573339.3	PREDICTED: Brachypodium distachyon putative aconitate hydratase, cytoplasmic (LOC100838918), mRNA
Multiflorum_3-10k_c3234_f1p100_3706	up	M90663.1	Wheat ubiquitin activating enzyme (E1) mRNA, complete cds
Multiflorum_3-10k_c3260_f1p101_2625	up	AK366264.1	Hordeum vulgare subsp. vulgare mRNA for predicted protein, complete cds, clone: NIASHv2041I24
Multiflorum_3-10k_c33129_f2p164_809	up	XM_003558228.3	PREDICTED: Brachypodium distachyon 17.9 kDa class I heat shock protein (LOC100843199), mRNA
Multiflorum_3-10k_c33332_f1p59_923	up	XM_010230317.2	PREDICTED: Brachypodium distachyon protein EARLY RESPONSIVE TO DEHYDRATION 15 (LOC100830455), transcript variant X2, mRNA
Multiflorum_3-10k_c33452_f1p237_1180	down	GQ480772.1	Festuca arundinacea glyceraldehyde-3-phosphate dehydrogenase 1 mRNA, complete cds
Multiflorum_3-10k_c33480_f1p371_888	up	AK250654.1	Hordeum vulgare subsp. vulgare cDNA clone: FLbaf84n11, mRNA sequence
Multiflorum_3-10k_c33662_f1p0_3284	up	XM_014897290.1	PREDICTED: Brachypodium distachyon uncharacterized LOC106865873 (LOC106865873), mRNA
Multiflorum_3-10k_c33777_f1p165_864	up	XM_003558228.3	PREDICTED: Brachypodium distachyon 17.9 kDa class I heat shock protein (LOC100843199), mRNA
Multiflorum_3-10k_c33960_f1p66_1269	up	AK251091.1	Hordeum vulgare subsp. vulgare cDNA clone: FLbaf99l05, mRNA sequence
Multiflorum_3-10k_c34066_f1p81_851	up	HF548530.1	Lolium rigidum mRNA for glutathione transferase (GST gene)
Multiflorum_3-10k_c3418_f4p4_4977	up	XM_014897290.1	PREDICTED: Brachypodium distachyon uncharacterized LOC106865873 (LOC106865873), mRNA
Multiflorum_3-10k_c34214_f1p4_635	up	DQ172835.1	Dactylis glomerata Hsp17.2 mRNA, complete cds
Multiflorum_3-10k_c3430_f1p164_3914	up	AK248366.1	Hordeum vulgare subsp. vulgare cDNA clone: FLbaf89b03, mRNA sequence
Multiflorum_3-10k_c34357_f1p8_1027	up	FP098618.1	Phyllostachys edulis cDNA clone: bphyem119f13, full insert sequence
Multiflorum_3-10k_c3438_f2p44_3634	up	XM_003572145.2	PREDICTED: Brachypodium distachyon BAG family molecular chaperone regulator 6 (LOC100823784), transcript variant X2, mRNA
Multiflorum_3-10k_c34395_f1p4_4576	up	XM_003575506.3	PREDICTED: Brachypodium distachyon E3 ubiquitin-protein ligase UPL1 (LOC100821130), mRNA
Multiflorum_3-10k_c34552_f1p90_1044	up	XM_010241071.2	PREDICTED: Brachypodium distachyon keratin-associated protein 6-2-like (LOC104585101), mRNA
Multiflorum_3-10k_c34691_f1p257_991	up	AK376657.1	Hordeum vulgare subsp. vulgare mRNA for predicted protein, partial cds, clone: NIASHv3130K13
Multiflorum_3-10k_c34929_f1p161_855	up	AK251294.1	Hordeum vulgare subsp. vulgare cDNA clone: FLbaf115j14, mRNA sequence
Multiflorum_3-10k_c34934_f1p6_669	up	DQ245825.1	Zea mays clone 20650 mRNA sequence
Multiflorum_3-10k_c35181_f1p64_1028	down	AK334306.1	Triticum aestivum cDNA, clone: WT009_H23, cultivar: Chinese Spring
Multiflorum_3-10k_c35521_f1p18_1201	up	KT803716.1	Agrostis stolonifera heat shock protein 26.8 mRNA, complete cds
Multiflorum_3-10k_c35629_f5p2_4716	up	EU867815.1	Deschampsia antarctica retrotransposon Cassandra TRIM, complete sequence
Multiflorum_3-10k_c3587_f1p35_3296	up	HG670306.1	Triticum aestivum chromosome 3B, genomic scaffold, cultivar Chinese Spring
Multiflorum_3-10k_c36080_f16p39_4820	up	XM_014897290.1	PREDICTED: Brachypodium distachyon uncharacterized LOC106865873 (LOC106865873), mRNA
Multiflorum_3-10k_c36156_f3p0_4649	up	XM_014897290.1	PREDICTED: Brachypodium distachyon uncharacterized LOC106865873 (LOC106865873), mRNA
Multiflorum_3-10k_c36176_f2p20_4829	up	XM_014897290.1	PREDICTED: Brachypodium distachyon uncharacterized LOC106865873 (LOC106865873), mRNA
Multiflorum_3-10k_c3621_f1p179_5743	up	XM_014897290.1	PREDICTED: Brachypodium distachyon uncharacterized LOC106865873 (LOC106865873), mRNA
Multiflorum_3-10k_c36369_f5p56_4293	up	XM_014897290.1	PREDICTED: Brachypodium distachyon uncharacterized LOC106865873 (LOC106865873), mRNA
Multiflorum_3-10k_c36462_f4p16_3220	down	XM_003574433.3	PREDICTED: Brachypodium distachyon probable alpha,alpha-trehalose-phosphate synthase [UDP-forming] 8 (LOC100841352), mRNA
Multiflorum_3-10k_c36829_f12p40_4831	up	XM_014897290.1	PREDICTED: Brachypodium distachyon uncharacterized LOC106865873 (LOC106865873), mRNA
Multiflorum_3-10k_c37171_f3p26_4830	up	XM_014897290.1	PREDICTED: Brachypodium distachyon uncharacterized LOC106865873 (LOC106865873), mRNA
Multiflorum_3-10k_c37252_f3p0_4792	up	XM_014897290.1	PREDICTED: Brachypodium distachyon uncharacterized LOC106865873 (LOC106865873), mRNA
Multiflorum_3-10k_c3738_f1p140_4940	up	XM_014897290.1	PREDICTED: Brachypodium distachyon uncharacterized LOC106865873 (LOC106865873), mRNA
Multiflorum_3-10k_c37404_f3p9_4727	up	HG670306.1	Triticum aestivum chromosome 3B, genomic scaffold, cultivar Chinese Spring
Multiflorum_3-10k_c37421_f3p0_3746	down	AK366571.1	Hordeum vulgare subsp. vulgare mRNA for predicted protein, complete cds, clone: NIASHv2044F12
Multiflorum_3-10k_c37473_f3p42_4107	up	XM_014897290.1	PREDICTED: Brachypodium distachyon uncharacterized LOC106865873 (LOC106865873), mRNA
Multiflorum_3-10k_c37654_f4p0_4747	up	AP014964.1	Oryza sativa Japonica Group DNA, chromosome 8, cultivar: Nipponbare, complete sequence
Multiflorum_3-10k_c37686_f3p2_4351	up	HG670306.1	Triticum aestivum chromosome 3B, genomic scaffold, cultivar Chinese Spring
Multiflorum_3-10k_c37744_f2p27_3938	up	XM_014897290.1	PREDICTED: Brachypodium distachyon uncharacterized LOC106865873 (LOC106865873), mRNA
Multiflorum_3-10k_c37809_f2p5_4756	up	HG670306.1	Triticum aestivum chromosome 3B, genomic scaffold, cultivar Chinese Spring
Multiflorum_3-10k_c38041_f1p58_4846	up	KP852209.1	Beckmannia syzigachne ABC transporter C family member 8-like mRNA, complete sequence
Multiflorum_3-10k_c38130_f1p81_2824	down	AK372113.1	Hordeum vulgare subsp. vulgare mRNA for predicted protein, complete cds, clone: NIASHv2146K05
Multiflorum_3-10k_c38232_f2p4_4758	up	XM_014897290.1	PREDICTED: Brachypodium distachyon uncharacterized LOC106865873 (LOC106865873), mRNA
Multiflorum_3-10k_c38300_f1p476_3529	down	EU030446.1	Dactylis glomerata Hsp90-like protein mRNA, complete cds
Multiflorum_1-4k_c148117_f2p3_1369	up	XM_003572145.2	PREDICTED: Brachypodium distachyon BAG family molecular chaperone regulator 6 (LOC100823784), transcript variant X2, mRNA
Multiflorum_1-4k_c148620_f1p42_1171	down	AJ295941.1	Festuca pratensis mRNA for beta expansin B2 (expB2 gene)
Multiflorum_1-4k_c149045_f1p0_1861	down	XM_014896587.1	PREDICTED: Brachypodium distachyon uncharacterized LOC100841677 (LOC100841677), transcript variant X4, mRNA
Multiflorum_1-4k_c149211_f1p2_1260	up	FP095142.1	Phyllostachys edulis cDNA clone: bphylf027n01, full insert sequence
Multiflorum_3-10k_c38310_f2p17_3577	down	AK357894.1	Hordeum vulgare subsp. vulgare mRNA for predicted protein, complete cds, clone: NIASHv1064E15
Multiflorum_3-10k_c38400_f5p1_3361	down	AK334540.1	Triticum aestivum cDNA, clone: WT010_E01, cultivar: Chinese Spring
Multiflorum_3-10k_c38537_f2p16_5224	up	XM_014897290.1	PREDICTED: Brachypodium distachyon uncharacterized LOC106865873 (LOC106865873), mRNA
Multiflorum_3-10k_c38845_f2p28_4956	up	XM_014897290.1	PREDICTED: Brachypodium distachyon uncharacterized LOC106865873 (LOC106865873), mRNA
Multiflorum_3-10k_c38937_f1p499_3505	up	XM_003557102.2	PREDICTED: Brachypodium distachyon 6-phosphogluconate dehydrogenase, decarboxylating 1 (LOC100836182), mRNA
Multiflorum_3-10k_c38989_f1p2809_8165	up	HG670306.1	Triticum aestivum chromosome 3B, genomic scaffold, cultivar Chinese Spring
Multiflorum_3-10k_c39664_f1p158_3861	up	M90663.1	Wheat ubiquitin activating enzyme (E1) mRNA, complete cds
Multiflorum_3-10k_c39678_f1p317_4201	up	XM_003558279.3	PREDICTED: Brachypodium distachyon topless-related protein 1-like (LOC100832687), mRNA
Multiflorum_3-10k_c40222_f2p6_4748	up	AP014965.1	Oryza sativa Japonica Group DNA, chromosome 9, cultivar: Nipponbare, complete sequence
Multiflorum_3-10k_c40282_f6p167_2365	down	AK252072.1	Hordeum vulgare subsp. vulgare cDNA clone: FLbaf146c08, mRNA sequence
Multiflorum_3-10k_c40504_f1p20_4406	up	HG670306.1	Triticum aestivum chromosome 3B, genomic scaffold, cultivar Chinese Spring
Multiflorum_3-10k_c40662_f1p104_1379	up	HG670306.1	Triticum aestivum chromosome 3B, genomic scaffold, cultivar Chinese Spring
Multiflorum_3-10k_c40742_f2p33_4794	up	XM_014897290.1	PREDICTED: Brachypodium distachyon uncharacterized LOC106865873 (LOC106865873), mRNA
Multiflorum_3-10k_c40821_f2p1_4769	up	XM_014897290.1	PREDICTED: Brachypodium distachyon uncharacterized LOC106865873 (LOC106865873), mRNA
Multiflorum_3-10k_c41193_f1p24_3884	up	XM_003557955.3	PREDICTED: Brachypodium distachyon phospholipid-transporting ATPase 1-like (LOC100836682), mRNA
Multiflorum_3-10k_c41283_f1p61_2091	up	AF052223.1	Lolium perenne 4-coumarate--CoA ligase 4CL3 mRNA, complete cds
Multiflorum_3-10k_c41396_f2p70_4138	up	HG670306.1	Triticum aestivum chromosome 3B, genomic scaffold, cultivar Chinese Spring
Multiflorum_3-10k_c41512_f1p14_4438	up	XM_010240397.2	PREDICTED: Brachypodium distachyon trithorax group protein osa-like (LOC100827924), transcript variant X3, mRNA
Multiflorum_3-10k_c4173_f5p23_4990	up	XM_014897290.1	PREDICTED: Brachypodium distachyon uncharacterized LOC106865873 (LOC106865873), mRNA
Multiflorum_3-10k_c41897_f1p245_1561	up	AK332781.1	Triticum aestivum cDNA, clone: WT004_N19, cultivar: Chinese Spring
Multiflorum_3-10k_c41973_f1p17_3326	up	HG670306.1	Triticum aestivum chromosome 3B, genomic scaffold, cultivar Chinese Spring
Multiflorum_3-10k_c42143_f1p280_3748	up	AK331456.1	Triticum aestivum cDNA, clone: WT007_I18, cultivar: Chinese Spring
Multiflorum_3-10k_c42346_f1p57_8698	down	AK362318.1	Hordeum vulgare subsp. vulgare mRNA for predicted protein, complete cds, clone: NIASHv2004D16
Multiflorum_3-10k_c42432_f1p259_2826	down	EU293806.2	Lolium temulentum phospholipase D (PLD) mRNA, complete cds
Multiflorum_3-10k_c42554_f1p176_3464	up	AK253099.1	Hordeum vulgare subsp. vulgare cDNA clone: FLbaf150g24, mRNA sequence
Multiflorum_3-10k_c42585_f1p166_3694	down	JN390967.1	Avena sativa lipoxygenase mRNA, complete cds
Multiflorum_3-10k_c42665_f1p139_1456	up	XM_014899481.1	PREDICTED: Brachypodium distachyon B2 protein (LOC100827773), transcript variant X3, mRNA
Multiflorum_3-10k_c43047_f1p130_3984	up	AK362714.1	Hordeum vulgare subsp. vulgare mRNA for predicted protein, complete cds, clone: NIASHv2009K09
Multiflorum_3-10k_c4316_f1p199_3397	up	AK354316.1	Hordeum vulgare subsp. vulgare mRNA for predicted protein, complete cds, clone: NIASHv1006H19
Multiflorum_3-10k_c43287_f1p37_3793	up	AK354357.1	Hordeum vulgare subsp. vulgare mRNA for predicted protein, complete cds, clone: NIASHv1006M08
Multiflorum_3-10k_c43712_f1p2616_7804	up	HG670306.1	Triticum aestivum chromosome 3B, genomic scaffold, cultivar Chinese Spring
Multiflorum_3-10k_c43823_f1p0_1287	up	CP012613.1	Oryza sativa Indica Group cultivar RP Bio-226 chromosome 5 sequence
Multiflorum_3-10k_c44257_f1p36_3870	up	XM_003572086.3	PREDICTED: Brachypodium distachyon cellulose synthase-like protein D1 (LOC100827081), mRNA
Multiflorum_3-10k_c44450_f3p33_4262	down	XM_003566934.3	PREDICTED: Brachypodium distachyon uncharacterized LOC100827669 (LOC100827669), mRNA
Multiflorum_3-10k_c44682_f1p8_5155	up	XM_014897290.1	PREDICTED: Brachypodium distachyon uncharacterized LOC106865873 (LOC106865873), mRNA
Multiflorum_3-10k_c44846_f1p318_1914	down	XM_010232547.2	PREDICTED: Brachypodium distachyon S-adenosylmethionine synthase 1 (LOC100843457), mRNA
Multiflorum_3-10k_c44893_f1p20_3625	up	AK370231.1	Hordeum vulgare subsp. vulgare mRNA for predicted protein, complete cds, clone: NIASHv2107F10
Multiflorum_3-10k_c44918_f2p10_4711	up	XM_014897290.1	PREDICTED: Brachypodium distachyon uncharacterized LOC106865873 (LOC106865873), mRNA
Multiflorum_3-10k_c45107_f1p230_3373	up	AK369055.1	Hordeum vulgare subsp. vulgare mRNA for predicted protein, complete cds, clone: NIASHv2084I05
Multiflorum_3-10k_c45262_f1p140_5537	up	AK331771.1	Triticum aestivum cDNA, clone: WT002_F02, cultivar: Chinese Spring
Multiflorum_3-10k_c45597_f2p53_4897	up	XM_014897290.1	PREDICTED: Brachypodium distachyon uncharacterized LOC106865873 (LOC106865873), mRNA
Multiflorum_3-10k_c45758_f3p16_3419	down	AK371395.1	Hordeum vulgare subsp. vulgare mRNA for predicted protein, complete cds, clone: NIASHv2132O04
Multiflorum_1-4k_c15000_f1p0_1115	up	EU338488.1	Hordeum vulgare uroporphyrinogen III synthase (urosIII) gene, complete cds
Multiflorum_1-4k_c150120_f1p7_1654	up	XM_003580774.3	PREDICTED: Brachypodium distachyon pyruvate kinase, cytosolic isozyme (LOC100823647), mRNA
Multiflorum_1-4k_c150231_f1p8_1315	up	XM_003560851.3	PREDICTED: Brachypodium distachyon pre-mRNA-splicing factor 18 (LOC100841185), mRNA
Multiflorum_1-4k_c150808_f1p0_2151	up	AK248694.1	Hordeum vulgare subsp. vulgare cDNA clone: FLbaf5b01, mRNA sequence
Multiflorum_3-10k_c46031_f1p97_6936	down	XM_003566935.3	PREDICTED: Brachypodium distachyon callose synthase 12-like (LOC100827979), mRNA
Multiflorum_3-10k_c4652_f8p83_1299	up	AK251091.1	Hordeum vulgare subsp. vulgare cDNA clone: FLbaf99l05, mRNA sequence
Multiflorum_3-10k_c46777_f1p29_3521	down	AK366571.1	Hordeum vulgare subsp. vulgare mRNA for predicted protein, complete cds, clone: NIASHv2044F12
Multiflorum_3-10k_c46874_f1p24_3818	up	XM_014903097.1	PREDICTED: Brachypodium distachyon uncharacterized LOC100842069 (LOC100842069), transcript variant X2, mRNA
Multiflorum_3-10k_c47074_f1p133_2548	up	HG670306.1	Triticum aestivum chromosome 3B, genomic scaffold, cultivar Chinese Spring
Multiflorum_3-10k_c47081_f1p19_4556	up	AK356079.1	Hordeum vulgare subsp. vulgare mRNA for predicted protein, complete cds, clone: NIASHv1029L08
Multiflorum_3-10k_c4744_f1p37_1468	up	AK369108.1	Hordeum vulgare subsp. vulgare mRNA for predicted protein, complete cds, clone: NIASHv2085G16
Multiflorum_3-10k_c47465_f2p143_1739	up	EU541356.1	Dactylis glomerata heat-shock protein 70 (Hsp70) mRNA, complete cds
Multiflorum_3-10k_c47566_f1p109_3302	up	HG670306.1	Triticum aestivum chromosome 3B, genomic scaffold, cultivar Chinese Spring
Multiflorum_3-10k_c47904_f1p31_1386	up	AK249566.1	Hordeum vulgare subsp. vulgare cDNA clone: FLbaf46j03, mRNA sequence
Multiflorum_3-10k_c4794_f3p29_4811	up	HG670306.1	Triticum aestivum chromosome 3B, genomic scaffold, cultivar Chinese Spring
Multiflorum_3-10k_c48195_f1p79_4175	up	AK354399.1	Hordeum vulgare subsp. vulgare mRNA for predicted protein, complete cds, clone: NIASHv1007B07
Multiflorum_3-10k_c48225_f2p11_5209	up	HG670306.1	Triticum aestivum chromosome 3B, genomic scaffold, cultivar Chinese Spring
Multiflorum_3-10k_c48286_f2p116_3863	up	HG670306.1	Triticum aestivum chromosome 3B, genomic scaffold, cultivar Chinese Spring
Multiflorum_3-10k_c48324_f1p32_6168	up	HG670306.1	Triticum aestivum chromosome 3B, genomic scaffold, cultivar Chinese Spring
Multiflorum_3-10k_c48456_f2p4_4818	up	XM_014897290.1	PREDICTED: Brachypodium distachyon uncharacterized LOC106865873 (LOC106865873), mRNA
Multiflorum_3-10k_c4885_f6p4_3939	up	XM_014897290.1	PREDICTED: Brachypodium distachyon uncharacterized LOC106865873 (LOC106865873), mRNA
Multiflorum_3-10k_c48864_f1p45_2939	up	AK365220.1	Hordeum vulgare subsp. vulgare mRNA for predicted protein, complete cds, clone: NIASHv2032D03
Multiflorum_3-10k_c48924_f1p540_3555	up	AB514115.1	Alopecurus aequalis AaTUA1 mRNA for alpha-tubulin, complete cds
Multiflorum_3-10k_c49092_f1p1_3354	up	HG670306.1	Triticum aestivum chromosome 3B, genomic scaffold, cultivar Chinese Spring
Multiflorum_3-10k_c49573_f1p254_1738	up	AK250654.1	Hordeum vulgare subsp. vulgare cDNA clone: FLbaf84n11, mRNA sequence
Multiflorum_3-10k_c49708_f1p392_3293	up	AK360096.1	Hordeum vulgare subsp. vulgare mRNA for predicted protein, complete cds, clone: NIASHv1110D14
Multiflorum_3-10k_c49784_f4p0_3469	down	AK335368.1	Triticum aestivum cDNA, clone: WT012_L17, cultivar: Chinese Spring
Multiflorum_3-10k_c49795_f2p16_1700	up	AK250290.1	Hordeum vulgare subsp. vulgare cDNA clone: FLbaf78g17, mRNA sequence
Multiflorum_3-10k_c49973_f5p6_3797	down	AK371430.1	Hordeum vulgare subsp. vulgare mRNA for predicted protein, complete cds, clone: NIASHv2133N01
Multiflorum_3-10k_c50020_f2p15_1415	up	AK434460.1	Brachypodium distachyon mRNA, clone: PL016C01-A-066_C07
Multiflorum_3-10k_c50223_f1p106_2251	up	EU541356.1	Dactylis glomerata heat-shock protein 70 (Hsp70) mRNA, complete cds
Multiflorum_3-10k_c50894_f2p1_4385	up	HG670306.1	Triticum aestivum chromosome 3B, genomic scaffold, cultivar Chinese Spring
Multiflorum_3-10k_c5104_f1p96_4834	up	XM_014897290.1	PREDICTED: Brachypodium distachyon uncharacterized LOC106865873 (LOC106865873), mRNA
Multiflorum_3-10k_c51171_f3p1_4673	up	AP014965.1	Oryza sativa Japonica Group DNA, chromosome 9, cultivar: Nipponbare, complete sequence
Multiflorum_3-10k_c51218_f21p269_2852	up	KP268647.1	Secale cereale clone ScEF2 putative elongation factor 1 (EF1) mRNA, complete cds
Multiflorum_3-10k_c51452_f3p1_4799	up	XM_014897290.1	PREDICTED: Brachypodium distachyon uncharacterized LOC106865873 (LOC106865873), mRNA
Multiflorum_3-10k_c51610_f2p84_4872	up	XM_014897290.1	PREDICTED: Brachypodium distachyon uncharacterized LOC106865873 (LOC106865873), mRNA
Multiflorum_3-10k_c51645_f3p6_4719	up	HG670306.1	Triticum aestivum chromosome 3B, genomic scaffold, cultivar Chinese Spring
Multiflorum_3-10k_c51740_f2p11_4190	up	XM_010232155.2	PREDICTED: Brachypodium distachyon E3 ubiquitin-protein ligase PRT6 (LOC100845375), transcript variant X2, mRNA
Multiflorum_3-10k_c51779_f2p153_905	up	AK250749.1	Hordeum vulgare subsp. vulgare cDNA clone: FLbaf94b13, mRNA sequence
Multiflorum_3-10k_c51810_f2p12_817	down	XM_004986413.1	PREDICTED: Setaria italica ripening-related protein 3-like (LOC101773377), mRNA
Multiflorum_3-10k_c51899_f3p80_1285	up	AK251091.1	Hordeum vulgare subsp. vulgare cDNA clone: FLbaf99l05, mRNA sequence
Multiflorum_3-10k_c518_f3p0_3721	up	XM_003568784.3	PREDICTED: Brachypodium distachyon probable cellulose synthase A catalytic subunit 1 [UDP-forming] (LOC100821105), mRNA
Multiflorum_3-10k_c51976_f2p75_984	up	AM709764.1	Triticum turgidum subsp. durum mRNA for 23.5 kDa heat-shock protein (hsp23.5 gene)
Multiflorum_3-10k_c52710_f3p7_4756	up	XM_014897290.1	PREDICTED: Brachypodium distachyon uncharacterized LOC106865873 (LOC106865873), mRNA
Multiflorum_3-10k_c52765_f2p1_4812	up	XM_014897290.1	PREDICTED: Brachypodium distachyon uncharacterized LOC106865873 (LOC106865873), mRNA
Multiflorum_3-10k_c52924_f1p30_835	up	AJ010449.1	Alopecurus myosuroides mRNA for glutathione transferase 1b
Multiflorum_3-10k_c53056_f1p19_913	down	AK371530.1	Hordeum vulgare subsp. vulgare mRNA for predicted protein, complete cds, clone: NIASHv2136I10
Multiflorum_3-10k_c53243_f1p9_1142	up	XR_001406480.1	PREDICTED: Brachypodium distachyon uncharacterized LOC100844354 (LOC100844354), transcript variant X1, misc_RNA
Multiflorum_3-10k_c53268_f1p25_980	down	AK369191.1	Hordeum vulgare subsp. vulgare mRNA for predicted protein, complete cds, clone: NIASHv2086H07
Multiflorum_3-10k_c53461_f1p3_1313	up	XM_003560851.3	PREDICTED: Brachypodium distachyon pre-mRNA-splicing factor 18 (LOC100841185), mRNA
Multiflorum_3-10k_c53465_f1p201_953	up	XM_003558226.3	PREDICTED: Brachypodium distachyon 17.4 kDa class I heat shock protein (LOC100842589), mRNA
Multiflorum_3-10k_c53540_f1p34_1136	up	HG670306.1	Triticum aestivum chromosome 3B, genomic scaffold, cultivar Chinese Spring
Multiflorum_3-10k_c53773_f1p18_1050	up	AF019144.1	Agrostis stolonifera var. palustris low molecular weight heat shock protein mRNA, complete cds
Multiflorum_3-10k_c53834_f1p130_1130	down	AK366023.1	Hordeum vulgare subsp. vulgare mRNA for predicted protein, complete cds, clone: NIASHv2039N16
Multiflorum_3-10k_c53907_f1p4_778	up	AK434460.1	Brachypodium distachyon mRNA, clone: PL016C01-A-066_C07
Multiflorum_3-10k_c54004_f1p123_663	up	AK334433.1	Triticum aestivum cDNA, clone: WT009_L20, cultivar: Chinese Spring
Multiflorum_3-10k_c54092_f1p11_887	up	XM_003563993.3	PREDICTED: Brachypodium distachyon uncharacterized protein At5g39570 (LOC100831623), mRNA
Multiflorum_3-10k_c54402_f1p50_909	up	AK357832.1	Hordeum vulgare subsp. vulgare mRNA for predicted protein, complete cds, clone: NIASHv1062N11
Multiflorum_3-10k_c54445_f2p0_4814	up	XM_014897290.1	PREDICTED: Brachypodium distachyon uncharacterized LOC106865873 (LOC106865873), mRNA
Multiflorum_3-10k_c54446_f1p43_859	up	AJ010449.1	Alopecurus myosuroides mRNA for glutathione transferase 1b
Multiflorum_3-10k_c54688_f1p40_841	up	AK250749.1	Hordeum vulgare subsp. vulgare cDNA clone: FLbaf94b13, mRNA sequence
Multiflorum_3-10k_c54888_f1p53_1181	up	AK366339.1	Hordeum vulgare subsp. vulgare mRNA for predicted protein, complete cds, clone: NIASHv2042B13
Multiflorum_3-10k_c54947_f1p35_1161	up	AJ010449.1	Alopecurus myosuroides mRNA for glutathione transferase 1b
Multiflorum_3-10k_c55102_f3p0_4780	up	XM_014897290.1	PREDICTED: Brachypodium distachyon uncharacterized LOC106865873 (LOC106865873), mRNA
Multiflorum_3-10k_c55113_f20p35_4813	up	HG670306.1	Triticum aestivum chromosome 3B, genomic scaffold, cultivar Chinese Spring
Multiflorum_3-10k_c55140_f3p5_4743	up	HG670306.1	Triticum aestivum chromosome 3B, genomic scaffold, cultivar Chinese Spring
Multiflorum_3-10k_c55164_f4p0_3536	up	AK335368.1	Triticum aestivum cDNA, clone: WT012_L17, cultivar: Chinese Spring
Multiflorum_3-10k_c55324_f3p2_3568	up	AK370156.1	Hordeum vulgare subsp. vulgare mRNA for predicted protein, complete cds, clone: NIASHv2105N04
Multiflorum_3-10k_c55534_f2p2_3418	up	AK371161.1	Hordeum vulgare subsp. vulgare mRNA for predicted protein, complete cds, clone: NIASHv2126N17
Multiflorum_3-10k_c55555_f3p1_4801	up	XM_014897290.1	PREDICTED: Brachypodium distachyon uncharacterized LOC106865873 (LOC106865873), mRNA
Multiflorum_3-10k_c5565_f1p197_3262	up	AK248841.1	Hordeum vulgare subsp. vulgare cDNA clone: FLbaf3i01, mRNA sequence
Multiflorum_3-10k_c55838_f12p31_4814	up	XM_014897290.1	PREDICTED: Brachypodium distachyon uncharacterized LOC106865873 (LOC106865873), mRNA
Multiflorum_3-10k_c55872_f3p0_4780	up	XM_014897290.1	PREDICTED: Brachypodium distachyon uncharacterized LOC106865873 (LOC106865873), mRNA
Multiflorum_3-10k_c55924_f2p0_4779	up	XM_014897290.1	PREDICTED: Brachypodium distachyon uncharacterized LOC106865873 (LOC106865873), mRNA
Multiflorum_3-10k_c55988_f2p25_4658	up	XM_014897290.1	PREDICTED: Brachypodium distachyon uncharacterized LOC106865873 (LOC106865873), mRNA
Multiflorum_3-10k_c5652_f1p237_3257	up	AK354316.1	Hordeum vulgare subsp. vulgare mRNA for predicted protein, complete cds, clone: NIASHv1006H19
Multiflorum_3-10k_c56584_f4p7_4812	up	XM_014897290.1	PREDICTED: Brachypodium distachyon uncharacterized LOC106865873 (LOC106865873), mRNA
Multiflorum_3-10k_c57298_f5p25_3694	up	HG670306.1	Triticum aestivum chromosome 3B, genomic scaffold, cultivar Chinese Spring
Multiflorum_3-10k_c57539_f2p10_3543	up	AP014965.1	Oryza sativa Japonica Group DNA, chromosome 9, cultivar: Nipponbare, complete sequence
Multiflorum_3-10k_c57559_f2p57_1745	up	XM_003577295.3	PREDICTED: Brachypodium distachyon oligouridylate-binding protein 1-like (LOC100830774), mRNA
Multiflorum_3-10k_c57649_f2p35_3649	up	AK250484.1	Hordeum vulgare subsp. vulgare cDNA clone: FLbaf83d03, mRNA sequence
Multiflorum_1-4k_c15096_f1p6_1057	up	CP012614.1	Oryza sativa Indica Group cultivar RP Bio-226 chromosome 6 sequence
Multiflorum_1-4k_c151169_f1p13_1356	up	EU338488.1	Hordeum vulgare uroporphyrinogen III synthase (urosIII) gene, complete cds
Multiflorum_1-4k_c151254_f1p38_1553	up	HG670306.1	Triticum aestivum chromosome 3B, genomic scaffold, cultivar Chinese Spring
Multiflorum_1-4k_c151936_f1p3_1908	up	CP012613.1	Oryza sativa Indica Group cultivar RP Bio-226 chromosome 5 sequence
Multiflorum_1-4k_c152147_f2p12_1473	up	EU338488.1	Hordeum vulgare uroporphyrinogen III synthase (urosIII) gene, complete cds
Multiflorum_1-4k_c152248_f1p0_1795	up	EU338488.1	Hordeum vulgare uroporphyrinogen III synthase (urosIII) gene, complete cds
Multiflorum_3-10k_c57986_f1p160_2253	up	EU541356.1	Dactylis glomerata heat-shock protein 70 (Hsp70) mRNA, complete cds
Multiflorum_3-10k_c58228_f3p8_3506	up	M90663.1	Wheat ubiquitin activating enzyme (E1) mRNA, complete cds
Multiflorum_3-10k_c58338_f2p22_3684	down	AK366571.1	Hordeum vulgare subsp. vulgare mRNA for predicted protein, complete cds, clone: NIASHv2044F12
Multiflorum_3-10k_c58601_f2p1_3632	up	M90663.1	Wheat ubiquitin activating enzyme (E1) mRNA, complete cds
Multiflorum_3-10k_c58851_f1p115_2569	down	AK248297.1	Hordeum vulgare subsp. vulgare cDNA clone: FLbaf44d09, mRNA sequence
Multiflorum_3-10k_c58946_f3p36_3398	up	AK334540.1	Triticum aestivum cDNA, clone: WT010_E01, cultivar: Chinese Spring
Multiflorum_3-10k_c58979_f1p116_5061	up	XM_014897290.1	PREDICTED: Brachypodium distachyon uncharacterized LOC106865873 (LOC106865873), mRNA
Multiflorum_3-10k_c59034_f1p201_3425	down	AK333248.1	Triticum aestivum cDNA, clone: WT006_A02, cultivar: Chinese Spring
Multiflorum_3-10k_c59039_f1p189_2248	up	EU541356.1	Dactylis glomerata heat-shock protein 70 (Hsp70) mRNA, complete cds
Multiflorum_3-10k_c59242_f1p1_3524	up	AK366571.1	Hordeum vulgare subsp. vulgare mRNA for predicted protein, complete cds, clone: NIASHv2044F12
Multiflorum_3-10k_c59266_f2p3_4401	up	XM_014897290.1	PREDICTED: Brachypodium distachyon uncharacterized LOC106865873 (LOC106865873), mRNA
Multiflorum_3-10k_c59407_f1p151_3629	up	AK354316.1	Hordeum vulgare subsp. vulgare mRNA for predicted protein, complete cds, clone: NIASHv1006H19
Multiflorum_3-10k_c5989_f1p40_3320	up	AK251202.1	Hordeum vulgare subsp. vulgare cDNA clone: FLbaf106f17, mRNA sequence
Multiflorum_3-10k_c60059_f2p54_3286	down	M90663.1	Wheat ubiquitin activating enzyme (E1) mRNA, complete cds
Multiflorum_3-10k_c60242_f1p266_4648	up	HG670306.1	Triticum aestivum chromosome 3B, genomic scaffold, cultivar Chinese Spring
Multiflorum_3-10k_c60402_f2p65_2290	up	AK332943.1	Triticum aestivum cDNA, clone: WT005_E04, cultivar: Chinese Spring
Multiflorum_3-10k_c60621_f1p1_3521	up	XM_003568784.3	PREDICTED: Brachypodium distachyon probable cellulose synthase A catalytic subunit 1 [UDP-forming] (LOC100821105), mRNA
Multiflorum_3-10k_c60799_f1p55_5146	up	KP852209.1	Beckmannia syzigachne ABC transporter C family member 8-like mRNA, complete sequence
Multiflorum_3-10k_c61096_f1p97_4674	up	HG670306.1	Triticum aestivum chromosome 3B, genomic scaffold, cultivar Chinese Spring
Multiflorum_3-10k_c61639_f1p47_4111	up	XM_003572145.2	PREDICTED: Brachypodium distachyon BAG family molecular chaperone regulator 6 (LOC100823784), transcript variant X2, mRNA
Multiflorum_3-10k_c62201_f1p171_1489	up	AK331771.1	Triticum aestivum cDNA, clone: WT002_F02, cultivar: Chinese Spring
Multiflorum_3-10k_c6224_f1p12_2801	down	XM_003578723.3	PREDICTED: Brachypodium distachyon diacylglycerol kinase 2 (LOC100830160), mRNA
Multiflorum_3-10k_c62261_f1p176_7956	up	HG670306.1	Triticum aestivum chromosome 3B, genomic scaffold, cultivar Chinese Spring
Multiflorum_3-10k_c62331_f1p6_1624	down	AK371016.1	Hordeum vulgare subsp. vulgare mRNA for predicted protein, complete cds, clone: NIASHv2122E15
Multiflorum_3-10k_c62360_f1p17_3464	up	HG670306.1	Triticum aestivum chromosome 3B, genomic scaffold, cultivar Chinese Spring
Multiflorum_3-10k_c6243_f4p73_4400	up	XM_014897290.1	PREDICTED: Brachypodium distachyon uncharacterized LOC106865873 (LOC106865873), mRNA
Multiflorum_3-10k_c62510_f2p0_4808	up	XM_014897290.1	PREDICTED: Brachypodium distachyon uncharacterized LOC106865873 (LOC106865873), mRNA
Multiflorum_3-10k_c62659_f1p6_3475	up	HG670306.1	Triticum aestivum chromosome 3B, genomic scaffold, cultivar Chinese Spring
Multiflorum_3-10k_c63014_f1p89_2068	up	EU338488.1	Hordeum vulgare uroporphyrinogen III synthase (urosIII) gene, complete cds
Multiflorum_3-10k_c63193_f1p1_3436	up	HG670306.1	Triticum aestivum chromosome 3B, genomic scaffold, cultivar Chinese Spring
Multiflorum_3-10k_c63218_f2p11_3473	up	HG670306.1	Triticum aestivum chromosome 3B, genomic scaffold, cultivar Chinese Spring
Multiflorum_3-10k_c63559_f1p9_1727	up	XM_003577036.3	PREDICTED: Brachypodium distachyon cytochrome P450 94B3-like (LOC100846448), mRNA
Multiflorum_3-10k_c63612_f1p37_1468	up	KJ018722.1	Triticum aestivum SNF1-type serine-threonine protein kinase (SnRK2.10) mRNA, SnRK2.10-B1a allele, complete cds
Multiflorum_3-10k_c63814_f1p0_4736	up	XM_014897290.1	PREDICTED: Brachypodium distachyon uncharacterized LOC106865873 (LOC106865873), mRNA
Multiflorum_3-10k_c64140_f1p0_1563	up	HG670306.1	Triticum aestivum chromosome 3B, genomic scaffold, cultivar Chinese Spring
Multiflorum_3-10k_c64235_f2p3_4818	up	HG670306.1	Triticum aestivum chromosome 3B, genomic scaffold, cultivar Chinese Spring
Multiflorum_3-10k_c6445_f1p448_6743	up	AK248694.1	Hordeum vulgare subsp. vulgare cDNA clone: FLbaf5b01, mRNA sequence
Multiflorum_3-10k_c65006_f1p292_3719	up	M90663.1	Wheat ubiquitin activating enzyme (E1) mRNA, complete cds
Multiflorum_3-10k_c65102_f1p4_1367	up	CP012611.1	Oryza sativa Indica Group cultivar RP Bio-226 chromosome 3 sequence
Multiflorum_3-10k_c65182_f1p37_3244	up	XR_729826.2	PREDICTED: Brachypodium distachyon uncharacterized LOC104581717 (LOC104581717), transcript variant X3, misc_RNA
Multiflorum_3-10k_c65253_f2p146_4799	up	XM_014897290.1	PREDICTED: Brachypodium distachyon uncharacterized LOC106865873 (LOC106865873), mRNA
Multiflorum_3-10k_c65370_f1p0_3820	up	HG670306.1	Triticum aestivum chromosome 3B, genomic scaffold, cultivar Chinese Spring
Multiflorum_3-10k_c6549_f1p33_6075	up	XM_010229323.2	PREDICTED: Brachypodium distachyon protein RRP5 homolog (LOC100825699), mRNA
Multiflorum_3-10k_c65791_f2p0_4882	up	XM_014897290.1	PREDICTED: Brachypodium distachyon uncharacterized LOC106865873 (LOC106865873), mRNA
Multiflorum_3-10k_c65825_f2p56_4103	down	XM_003564215.3	PREDICTED: Brachypodium distachyon pre-mRNA-processing-splicing factor 8-like (LOC100846384), mRNA
Multiflorum_3-10k_c65842_f1p37_1880	down	AK360389.1	Hordeum vulgare subsp. vulgare mRNA for predicted protein, complete cds, clone: NIASHv1117B24
Multiflorum_3-10k_c65847_f1p77_4947	up	XM_010239281.2	PREDICTED: Brachypodium distachyon probable helicase DDB_G0274399 (LOC100822262), mRNA
Multiflorum_1-4k_c15281_f1p22_1111	up	XM_003557881.3	PREDICTED: Brachypodium distachyon fibrous sheath CABYR-binding protein-like (LOC100840247), mRNA
Multiflorum_1-4k_c152927_f1p15_1179	up	DQ172835.1	Dactylis glomerata Hsp17.2 mRNA, complete cds
Multiflorum_1-4k_c153411_f1p1_1762	up	AK332356.1	Triticum aestivum cDNA, clone: WT003_M15, cultivar: Chinese Spring
Multiflorum_1-4k_c153428_f1p18_1613	up	AK331666.1	Triticum aestivum cDNA, clone: WT002_B03, cultivar: Chinese Spring
Multiflorum_1-4k_c153581_f2p11_1316	up	AY153760.1	Agrostis stolonifera var. palustris chloroplast low molecular weight heat shock protein HSP26.8 gene, complete cds; nuclear gene for chloroplast product
Multiflorum_1-4k_c153842_f3p2_2196	up	AK251839.1	Hordeum vulgare subsp. vulgare cDNA clone: FLbaf138g05, mRNA sequence
Multiflorum_1-4k_c153993_f1p48_1841	down	AK358554.1	Hordeum vulgare subsp. vulgare mRNA for predicted protein, complete cds, clone: NIASHv1078I17
Multiflorum_1-4k_c154024_f1p3_1492	up	EU338488.1	Hordeum vulgare uroporphyrinogen III synthase (urosIII) gene, complete cds
Multiflorum_1-4k_c154182_f1p49_1402	up	AK248219.1	Hordeum vulgare subsp. vulgare cDNA clone: FLbaf132k02, mRNA sequence
Multiflorum_1-4k_c154210_f1p14_1444	up	AK248382.1	Hordeum vulgare subsp. vulgare cDNA clone: FLbaf97d01, mRNA sequence
Multiflorum_3-10k_c66098_f1p16_3420	down	XR_731217.2	PREDICTED: Brachypodium distachyon coatomer subunit beta'-2 (LOC100837884), transcript variant X3, misc_RNA
Multiflorum_3-10k_c66149_f1p20_1528	down	AK363505.1	Hordeum vulgare subsp. vulgare mRNA for predicted protein, complete cds, clone: NIASHv2016B04
Multiflorum_3-10k_c66301_f1p192_3541	up	AK366023.1	Hordeum vulgare subsp. vulgare mRNA for predicted protein, complete cds, clone: NIASHv2039N16
Multiflorum_3-10k_c6641_f1p245_3108	up	XM_003573934.3	PREDICTED: Brachypodium distachyon probable inorganic phosphate transporter 1-8 (LOC100842873), mRNA
Multiflorum_3-10k_c67123_f1p455_5360	up	U96646.1	Festuca rubra metallothionein-like protein mcMT1 mRNA, complete cds
Multiflorum_3-10k_c67179_f3p2_4953	up	XM_014897290.1	PREDICTED: Brachypodium distachyon uncharacterized LOC106865873 (LOC106865873), mRNA
Multiflorum_3-10k_c67406_f1p273_3613	down	FJ968745.1	Dactylis glomerata cytosolic heat shock protein 90.2 mRNA, complete cds
Multiflorum_3-10k_c6752_f1p19_5619	up	HG670306.1	Triticum aestivum chromosome 3B, genomic scaffold, cultivar Chinese Spring
Multiflorum_3-10k_c67814_f1p472_7666	up	AJ001117.1	Triticum aestivum mRNA for sucrose synthase type I
Multiflorum_3-10k_c67989_f1p88_4256	down	XM_003575506.3	PREDICTED: Brachypodium distachyon E3 ubiquitin-protein ligase UPL1 (LOC100821130), mRNA
Multiflorum_3-10k_c6805_f2p137_4780	up	XM_014897290.1	PREDICTED: Brachypodium distachyon uncharacterized LOC106865873 (LOC106865873), mRNA
Multiflorum_3-10k_c68267_f1p38_6788	up	AK335795.1	Triticum aestivum cDNA, clone: WT013_M18, cultivar: Chinese Spring
Multiflorum_3-10k_c6829_f1p27_1592	down	XM_003579994.3	PREDICTED: Brachypodium distachyon histidine protein methyltransferase 1 homolog (LOC100839266), mRNA
Multiflorum_3-10k_c6888_f2p4_4936	up	XM_014897290.1	PREDICTED: Brachypodium distachyon uncharacterized LOC106865873 (LOC106865873), mRNA
Multiflorum_3-10k_c69062_f2p0_4825	up	XM_014897290.1	PREDICTED: Brachypodium distachyon uncharacterized LOC106865873 (LOC106865873), mRNA
Multiflorum_3-10k_c69106_f1p261_1967	up	AK361520.1	Hordeum vulgare subsp. vulgare mRNA for predicted protein, complete cds, clone: NIASHv1142I20
Multiflorum_3-10k_c69162_f1p92_3844	up	HG670306.1	Triticum aestivum chromosome 3B, genomic scaffold, cultivar Chinese Spring
Multiflorum_3-10k_c69227_f2p61_1870	down	XM_003573104.2	PREDICTED: Brachypodium distachyon T-complex protein 1 subunit delta (LOC100840540), mRNA
Multiflorum_3-10k_c69233_f1p42_1344	up	JX295577.2	Aegilops tauschii chromosome 1Ds prolamin gene locus, complete sequence
Multiflorum_3-10k_c69736_f3p9_3569	down	XM_010241634.2	PREDICTED: Brachypodium distachyon uncharacterized LOC100822713 (LOC100822713), mRNA
Multiflorum_3-10k_c70033_f2p0_4905	up	HG670306.1	Triticum aestivum chromosome 3B, genomic scaffold, cultivar Chinese Spring
Multiflorum_3-10k_c7004_f1p41_4121	up	XM_003572145.2	PREDICTED: Brachypodium distachyon BAG family molecular chaperone regulator 6 (LOC100823784), transcript variant X2, mRNA
Multiflorum_3-10k_c70144_f1p5_4665	up	HG670306.1	Triticum aestivum chromosome 3B, genomic scaffold, cultivar Chinese Spring
Multiflorum_3-10k_c70246_f3p6_3308	up	XM_003571499.3	PREDICTED: Brachypodium distachyon 26S proteasome non-ATPase regulatory subunit 1 homolog A-like (LOC100835233), mRNA
Multiflorum_3-10k_c70291_f2p36_3285	down	XM_003579006.3	PREDICTED: Brachypodium distachyon clathrin heavy chain 1 (LOC100837941), mRNA
Multiflorum_3-10k_c70319_f1p85_1352	down	XM_003574217.3	PREDICTED: Brachypodium distachyon monosaccharide-sensing protein 2-like (LOC100825841), mRNA
Multiflorum_3-10k_c70347_f1p91_3224	up	AK332437.1	Triticum aestivum cDNA, clone: WT003_P17, cultivar: Chinese Spring
Multiflorum_3-10k_c70919_f1p140_2522	up	HG670306.1	Triticum aestivum chromosome 3B, genomic scaffold, cultivar Chinese Spring
Multiflorum_3-10k_c70956_f1p28_6810	up	XM_014897290.1	PREDICTED: Brachypodium distachyon uncharacterized LOC106865873 (LOC106865873), mRNA
Multiflorum_3-10k_c7124_f1p261_7035	up	AK362714.1	Hordeum vulgare subsp. vulgare mRNA for predicted protein, complete cds, clone: NIASHv2009K09
Multiflorum_3-10k_c71674_f3p3_4901	up	XM_014897290.1	PREDICTED: Brachypodium distachyon uncharacterized LOC106865873 (LOC106865873), mRNA
Multiflorum_3-10k_c71892_f4p169_689	down	AK362184.1	Hordeum vulgare subsp. vulgare mRNA for predicted protein, complete cds, clone: NIASHv2003C15
Multiflorum_3-10k_c7197_f2p20_3340	up	AK362018.1	Hordeum vulgare subsp. vulgare mRNA for predicted protein, partial cds, clone: NIASHv2001N17
Multiflorum_3-10k_c72005_f3p179_745	up	AK331771.1	Triticum aestivum cDNA, clone: WT002_F02, cultivar: Chinese Spring
Multiflorum_3-10k_c72040_f3p234_828	up	AK375479.1	Hordeum vulgare subsp. vulgare mRNA for predicted protein, complete cds, clone: NIASHv3095H06
Multiflorum_3-10k_c72198_f2p170_696	up	AK250749.1	Hordeum vulgare subsp. vulgare cDNA clone: FLbaf94b13, mRNA sequence
Multiflorum_3-10k_c72310_f2p91_995	up	XM_010236635.2	PREDICTED: Brachypodium distachyon probable glutathione S-transferase GSTU6 (LOC100843078), mRNA
Multiflorum_3-10k_c72411_f2p336_1241	down	KC894715.1	Triticum aestivum cultivar Chinese Spring ER molecular chaperone (BiP1) mRNA, complete cds
Multiflorum_3-10k_c72446_f3p22_3505	down	XM_003570001.3	PREDICTED: Brachypodium distachyon protein argonaute 1A (LOC100830516), transcript variant X1, mRNA
Multiflorum_3-10k_c72544_f2p0_4813	up	HG670306.1	Triticum aestivum chromosome 3B, genomic scaffold, cultivar Chinese Spring
Multiflorum_3-10k_c72792_f1p57_963	up	EU338488.1	Hordeum vulgare uroporphyrinogen III synthase (urosIII) gene, complete cds
Multiflorum_3-10k_c73374_f1p140_791	up	HG670306.1	Triticum aestivum chromosome 3B, genomic scaffold, cultivar Chinese Spring
Multiflorum_3-10k_c73383_f3p31_4013	down	AK363507.1	Hordeum vulgare subsp. vulgare mRNA for predicted protein, complete cds, clone: NIASHv2016B16
Multiflorum_3-10k_c7340_f1p330_3277	up	HG670306.1	Triticum aestivum chromosome 3B, genomic scaffold, cultivar Chinese Spring
Multiflorum_3-10k_c73549_f1p104_887	up	HF548530.1	Lolium rigidum mRNA for glutathione transferase (GST gene)
Multiflorum_3-10k_c73667_f1p294_1066	up	AK250749.1	Hordeum vulgare subsp. vulgare cDNA clone: FLbaf94b13, mRNA sequence
Multiflorum_3-10k_c73700_f1p11_986	up	BT009348.1	Triticum aestivum clone wlm96.pk0006.b11:fis, full insert mRNA sequence
Multiflorum_3-10k_c73748_f1p1_974	up	AJ414700.1	Triticum aestivum mRNA for glutathione transferase (gstu2 gene)
Multiflorum_3-10k_c73760_f1p160_743	up	XM_003558228.3	PREDICTED: Brachypodium distachyon 17.9 kDa class I heat shock protein (LOC100843199), mRNA
Multiflorum_3-10k_c74131_f1p55_764	up	AK252757.1	Hordeum vulgare subsp. vulgare cDNA clone: FLbaf166l10, mRNA sequence
Multiflorum_3-10k_c74240_f1p2_798	up	AC226409.1	Oryza minuta clone OM__Ba0090E21, complete sequence
Multiflorum_3-10k_c74490_f2p24_3452	down	XM_010241634.2	PREDICTED: Brachypodium distachyon uncharacterized LOC100822713 (LOC100822713), mRNA
Multiflorum_3-10k_c74551_f1p237_791	up	NM_001159092.1	Zea mays cortical cell-delineating protein (LOC100286204), mRNA EU976134.1 Zea mays clone 645665 cortical cell-delineating protein precursor, mRNA, complete cds
Multiflorum_3-10k_c74792_f1p269_756	up	AK368988.1	Hordeum vulgare subsp. vulgare mRNA for predicted protein, complete cds, clone: NIASHv2083F15
Multiflorum_3-10k_c7514_f1p9_2155	up	XM_010231891.2	PREDICTED: Brachypodium distachyon uncharacterized LOC100846676 (LOC100846676), mRNA
Multiflorum_3-10k_c75276_f1p284_1251	down	JX569791.1	Lolium perenne putative PIP-type aquaporin (APQ) mRNA, partial cds
Multiflorum_3-10k_c75566_f2p10_4740	up	XM_014897290.1	PREDICTED: Brachypodium distachyon uncharacterized LOC106865873 (LOC106865873), mRNA
Multiflorum_3-10k_c76133_f4p8_4791	up	XM_014897290.1	PREDICTED: Brachypodium distachyon uncharacterized LOC106865873 (LOC106865873), mRNA
Multiflorum_3-10k_c76140_f6p3_4812	up	XM_014897290.1	PREDICTED: Brachypodium distachyon uncharacterized LOC106865873 (LOC106865873), mRNA
Multiflorum_3-10k_c76144_f3p47_3872	up	XM_003571420.3	PREDICTED: Brachypodium distachyon U5 small nuclear ribonucleoprotein 200 kDa helicase (LOC100827281), mRNA
Multiflorum_3-10k_c7615_f3p159_2545	up	HG670306.1	Triticum aestivum chromosome 3B, genomic scaffold, cultivar Chinese Spring
Multiflorum_3-10k_c76365_f3p1_4756	up	XM_014897290.1	PREDICTED: Brachypodium distachyon uncharacterized LOC106865873 (LOC106865873), mRNA
Multiflorum_3-10k_c76378_f6p0_3432	down	AK334540.1	Triticum aestivum cDNA, clone: WT010_E01, cultivar: Chinese Spring
Multiflorum_3-10k_c76512_f20p14_4822	up	XM_014897290.1	PREDICTED: Brachypodium distachyon uncharacterized LOC106865873 (LOC106865873), mRNA
Multiflorum_3-10k_c76585_f3p86_1497	up	XM_003569136.3	PREDICTED: Brachypodium distachyon B2 protein (LOC100825605), mRNA
Multiflorum_3-10k_c76714_f3p1_3407	up	AK334540.1	Triticum aestivum cDNA, clone: WT010_E01, cultivar: Chinese Spring
Multiflorum_3-10k_c77321_f90p250_1764	up	AB514115.1	Alopecurus aequalis AaTUA1 mRNA for alpha-tubulin, complete cds
Multiflorum_3-10k_c77461_f2p9_4805	up	XM_014897290.1	PREDICTED: Brachypodium distachyon uncharacterized LOC106865873 (LOC106865873), mRNA
Multiflorum_3-10k_c77638_f2p30_4801	up	XM_014897290.1	PREDICTED: Brachypodium distachyon uncharacterized LOC106865873 (LOC106865873), mRNA
Multiflorum_3-10k_c77822_f3p4_4796	up	XM_014897290.1	PREDICTED: Brachypodium distachyon uncharacterized LOC106865873 (LOC106865873), mRNA
Multiflorum_3-10k_c78095_f3p7_4767	up	AP014964.1	Oryza sativa Japonica Group DNA, chromosome 8, cultivar: Nipponbare, complete sequence
Multiflorum_3-10k_c78214_f2p203_4748	up	HG670306.1	Triticum aestivum chromosome 3B, genomic scaffold, cultivar Chinese Spring
Multiflorum_3-10k_c78329_f4p17_3602	down	XM_003579006.3	PREDICTED: Brachypodium distachyon clathrin heavy chain 1 (LOC100837941), mRNA
Multiflorum_1-4k_c154304_f1p5_1152	down	DQ305355.1	Triticum aestivum MSI mRNA, complete cds
Multiflorum_1-4k_c154693_f1p0_1613	up	XM_003561981.3	PREDICTED: Brachypodium distachyon embryonic protein DC-8-like (LOC100844536), transcript variant X1, mRNA
Multiflorum_1-4k_c155295_f1p40_1841	up	XM_003577036.3	PREDICTED: Brachypodium distachyon cytochrome P450 94B3-like (LOC100846448), mRNA
Multiflorum_1-4k_c15561_f1p1_1143	up	AK369701.1	Hordeum vulgare subsp. vulgare mRNA for predicted protein, complete cds, clone: NIASHv2096C13
Multiflorum_1-4k_c155633_f1p101_1852	up	XM_003558226.3	PREDICTED: Brachypodium distachyon 17.4 kDa class I heat shock protein (LOC100842589), mRNA
Multiflorum_3-10k_c78448_f2p6_3373	down	AK360084.1	Hordeum vulgare subsp. vulgare mRNA for predicted protein, partial cds, clone: NIASHv1109O03
Multiflorum_3-10k_c78546_f2p436_2643	up	AK335485.1	Triticum aestivum cDNA, clone: WT013_A06, cultivar: Chinese Spring
Multiflorum_3-10k_c78653_f2p6_4985	up	XM_014897290.1	PREDICTED: Brachypodium distachyon uncharacterized LOC106865873 (LOC106865873), mRNA
Multiflorum_3-10k_c7869_f3p3_4324	up	HG670306.1	Triticum aestivum chromosome 3B, genomic scaffold, cultivar Chinese Spring
Multiflorum_3-10k_c78791_f1p72_4339	up	XM_003573104.2	PREDICTED: Brachypodium distachyon T-complex protein 1 subunit delta (LOC100840540), mRNA
Multiflorum_3-10k_c78800_f1p13_3322	up	HG670306.1	Triticum aestivum chromosome 3B, genomic scaffold, cultivar Chinese Spring
Multiflorum_3-10k_c79326_f1p55_7113	up	JX999996.1	Lolium perenne mitochondrion, complete genome
Multiflorum_3-10k_c79505_f1p124_4168	up	XM_003558279.3	PREDICTED: Brachypodium distachyon topless-related protein 1-like (LOC100832687), mRNA
Multiflorum_3-10k_c7955_f2p279_2272	up	AK369055.1	Hordeum vulgare subsp. vulgare mRNA for predicted protein, complete cds, clone: NIASHv2084I05
Multiflorum_3-10k_c79633_f1p0_3772	up	HG670306.1	Triticum aestivum chromosome 3B, genomic scaffold, cultivar Chinese Spring
Multiflorum_3-10k_c79822_f1p1_3923	up	HG670306.1	Triticum aestivum chromosome 3B, genomic scaffold, cultivar Chinese Spring
Multiflorum_3-10k_c7990_f1p4_3824	up	HG670306.1	Triticum aestivum chromosome 3B, genomic scaffold, cultivar Chinese Spring
Multiflorum_3-10k_c79951_f1p96_3743	up	HG670306.1	Triticum aestivum chromosome 3B, genomic scaffold, cultivar Chinese Spring
Multiflorum_3-10k_c80126_f1p9_4242	up	HG670306.1	Triticum aestivum chromosome 3B, genomic scaffold, cultivar Chinese Spring
Multiflorum_3-10k_c80268_f1p2_3693	up	HG670306.1	Triticum aestivum chromosome 3B, genomic scaffold, cultivar Chinese Spring
Multiflorum_3-10k_c80335_f2p35_4095	up	XM_003571420.3	PREDICTED: Brachypodium distachyon U5 small nuclear ribonucleoprotein 200 kDa helicase (LOC100827281), mRNA
Multiflorum_3-10k_c80934_f1p40_3696	down	XM_003573673.3	PREDICTED: Brachypodium distachyon uncharacterized LOC100837705 (LOC100837705), transcript variant X2, mRNA
Multiflorum_3-10k_c81047_f1p404_3642	down	AK332608.1	Triticum aestivum cDNA, clone: WT004_G17, cultivar: Chinese Spring
Multiflorum_3-10k_c81078_f1p448_5296	up	HG670306.1	Triticum aestivum chromosome 3B, genomic scaffold, cultivar Chinese Spring
Multiflorum_3-10k_c81328_f1p321_2506	up	AK332608.1	Triticum aestivum cDNA, clone: WT004_G17, cultivar: Chinese Spring
Multiflorum_3-10k_c81378_f1p129_3344	up	XM_003571901.3	PREDICTED: Brachypodium distachyon phosphoenolpyruvate carboxylase 1 (LOC100829108), mRNA
Multiflorum_3-10k_c81419_f1p3_3718	up	XM_003568784.3	PREDICTED: Brachypodium distachyon probable cellulose synthase A catalytic subunit 1 [UDP-forming] (LOC100821105), mRNA
Multiflorum_3-10k_c81543_f1p77_4388	up	HG670306.1	Triticum aestivum chromosome 3B, genomic scaffold, cultivar Chinese Spring
Multiflorum_3-10k_c81698_f1p29_1510	up	AK334472.1	Triticum aestivum cDNA, clone: WT010_A10, cultivar: Chinese Spring
Multiflorum_3-10k_c82530_f2p76_4404	up	HG670306.1	Triticum aestivum chromosome 3B, genomic scaffold, cultivar Chinese Spring
Multiflorum_3-10k_c82537_f1p0_3935	up	HG670306.1	Triticum aestivum chromosome 3B, genomic scaffold, cultivar Chinese Spring
Multiflorum_3-10k_c82564_f3p15_1651	up	XM_014903239.1	PREDICTED: Brachypodium distachyon uncharacterized LOC100834432 (LOC100834432), mRNA
Multiflorum_3-10k_c82876_f1p50_3844	up	XM_010241634.2	PREDICTED: Brachypodium distachyon uncharacterized LOC100822713 (LOC100822713), mRNA
Multiflorum_3-10k_c82892_f1p35_1479	down	AK249183.1	Hordeum vulgare subsp. vulgare cDNA clone: FLbaf17g14, mRNA sequence
Multiflorum_3-10k_c83009_f1p65_8014	up	AK331561.1	Triticum aestivum cDNA, clone: WT007_N01, cultivar: Chinese Spring
Multiflorum_3-10k_c83023_f1p133_1618	up	AJ001117.1	Triticum aestivum mRNA for sucrose synthase type I
Multiflorum_3-10k_c83245_f2p2_4934	up	XM_014897290.1	PREDICTED: Brachypodium distachyon uncharacterized LOC106865873 (LOC106865873), mRNA
Multiflorum_3-10k_c83314_f1p44_3757	up	AK363657.1	Hordeum vulgare subsp. vulgare mRNA for predicted protein, complete cds, clone: NIASHv2017N01
Multiflorum_3-10k_c83323_f1p397_4493	up	XM_003568784.3	PREDICTED: Brachypodium distachyon probable cellulose synthase A catalytic subunit 1 [UDP-forming] (LOC100821105), mRNA
Multiflorum_3-10k_c83378_f1p28_4064	up	HG670306.1	Triticum aestivum chromosome 3B, genomic scaffold, cultivar Chinese Spring
Multiflorum_3-10k_c83582_f2p130_3908	up	KJ647298.1	Festuca pratensis gigantea-like protein mRNA, complete cds
Multiflorum_3-10k_c8373_f2p16_3480	up	XM_003561430.3	PREDICTED: Brachypodium distachyon ARF guanine-nucleotide exchange factor GNOM-like (LOC100840992), mRNA
Multiflorum_3-10k_c838_f14p43_4797	up	XM_014897290.1	PREDICTED: Brachypodium distachyon uncharacterized LOC106865873 (LOC106865873), mRNA
Multiflorum_3-10k_c83915_f1p623_2170	up	KR095168.1	Festuca arundinacea 14-3-3B mRNA, complete cds
Multiflorum_3-10k_c8400_f1p277_4082	up	AK251014.1	Hordeum vulgare subsp. vulgare cDNA clone: FLbaf96j24, mRNA sequence
Multiflorum_3-10k_c84396_f1p119_3203	down	AK249389.1	Hordeum vulgare subsp. vulgare cDNA clone: FLbaf28k10, mRNA sequence
Multiflorum_3-10k_c84401_f1p82_3676	up	AK248878.1	Hordeum vulgare subsp. vulgare cDNA clone: FLbaf6l23, mRNA sequence
Multiflorum_3-10k_c84448_f1p22_2219	up	AK333175.1	Triticum aestivum cDNA, clone: WT005_N08, cultivar: Chinese Spring
Multiflorum_3-10k_c84482_f1p255_3662	down	AK332570.1	Triticum aestivum cDNA, clone: WT004_E24, cultivar: Chinese Spring
Multiflorum_3-10k_c84484_f1p19_4071	up	HG670306.1	Triticum aestivum chromosome 3B, genomic scaffold, cultivar Chinese Spring
Multiflorum_3-10k_c84518_f1p13_3158	up	AK334638.1	Triticum aestivum cDNA, clone: WT010_I19, cultivar: Chinese Spring
Multiflorum_3-10k_c84645_f1p7_4800	up	XM_014897290.1	PREDICTED: Brachypodium distachyon uncharacterized LOC106865873 (LOC106865873), mRNA
Multiflorum_3-10k_c85212_f1p78_1308	up	AK251091.1	Hordeum vulgare subsp. vulgare cDNA clone: FLbaf99l05, mRNA sequence
Multiflorum_3-10k_c85463_f1p86_3516	up	XM_015759001.1	PREDICTED: Oryza sativa Japonica Group uncharacterized protein C17orf89 homolog (LOC4348567), mRNA
Multiflorum_3-10k_c86077_f1p8_3530	up	HG670306.1	Triticum aestivum chromosome 3B, genomic scaffold, cultivar Chinese Spring
Multiflorum_3-10k_c86616_f1p42_1344	up	AK376681.1	Hordeum vulgare subsp. vulgare mRNA for predicted protein, complete cds, clone: NIASHv3131J05
Multiflorum_1-4k_c155798_f2p3_2036	up	AK360268.1	Hordeum vulgare subsp. vulgare mRNA for predicted protein, complete cds, clone: NIASHv1114C07
Multiflorum_1-4k_c156455_f2p33_3162	down	BT009286.1	Triticum aestivum clone wlm0.pk0014.a2:fis, full insert mRNA sequence
Multiflorum_1-4k_c156866_f1p4_1322	up	EU338488.1	Hordeum vulgare uroporphyrinogen III synthase (urosIII) gene, complete cds
Multiflorum_3-10k_c86882_f1p138_4502	up	HG670306.1	Triticum aestivum chromosome 3B, genomic scaffold, cultivar Chinese Spring
Multiflorum_3-10k_c87066_f1p35_1836	up	AK358288.1	Hordeum vulgare subsp. vulgare mRNA for predicted protein, complete cds, clone: NIASHv1072M11
Multiflorum_3-10k_c87188_f1p259_4114	up	AK251014.1	Hordeum vulgare subsp. vulgare cDNA clone: FLbaf96j24, mRNA sequence
Multiflorum_3-10k_c87220_f1p37_2253	up	AK367451.1	Hordeum vulgare subsp. vulgare mRNA for predicted protein, complete cds, clone: NIASHv2057G18
Multiflorum_3-10k_c87630_f2p95_5140	down	AK371102.1	Hordeum vulgare subsp. vulgare mRNA for predicted protein, complete cds, clone: NIASHv2125A18
Multiflorum_3-10k_c87814_f1p325_3860	up	DQ019634.1	Triticum aestivum U2AF small subunit mRNA, complete cds
Multiflorum_3-10k_c8785_f1p108_3317	up	XM_010233450.2	PREDICTED: Brachypodium distachyon uncharacterized LOC100838840 (LOC100838840), transcript variant X2, mRNA
Multiflorum_3-10k_c88312_f1p56_1438	up	AK373244.1	Hordeum vulgare subsp. vulgare mRNA for predicted protein, complete cds, clone: NIASHv3024P03
Multiflorum_3-10k_c8913_f1p79_2490	down	XM_014896587.1	PREDICTED: Brachypodium distachyon uncharacterized LOC100841677 (LOC100841677), transcript variant X4, mRNA
Multiflorum_3-10k_c89512_f1p118_1441	up	AK332605.1	Triticum aestivum cDNA, clone: WT004_G13, cultivar: Chinese Spring
Multiflorum_3-10k_c89747_f1p135_4852	up	HG670306.1	Triticum aestivum chromosome 3B, genomic scaffold, cultivar Chinese Spring
Multiflorum_3-10k_c8983_f3p20_3957	up	AB055077.1	Triticum aestivum tamdr1 mRNA for multidrug resistance protein 1 homolog, complete cds
Multiflorum_3-10k_c89847_f1p700_7390	up	HG670306.1	Triticum aestivum chromosome 3B, genomic scaffold, cultivar Chinese Spring
Multiflorum_3-10k_c90001_f1p228_2229	down	AK248694.1	Hordeum vulgare subsp. vulgare cDNA clone: FLbaf5b01, mRNA sequence
Multiflorum_3-10k_c90119_f1p0_3259	down	AK334540.1	Triticum aestivum cDNA, clone: WT010_E01, cultivar: Chinese Spring
Multiflorum_3-10k_c90194_f1p148_1297	up	AB038775.1	Hordeum vulgare mRNA for IDI2, complete cds
Multiflorum_3-10k_c90198_f1p20_4438	up	HG670306.1	Triticum aestivum chromosome 3B, genomic scaffold, cultivar Chinese Spring
Multiflorum_3-10k_c90429_f1p64_4813	up	DQ490133.1	Triticum aestivum putative zinc transporter (ZIP1) mRNA, complete cds
Multiflorum_3-10k_c90450_f1p188_4067	up	XM_003574433.3	PREDICTED: Brachypodium distachyon probable alpha,alpha-trehalose-phosphate synthase [UDP-forming] 8 (LOC100841352), mRNA
Multiflorum_3-10k_c90577_f2p32_1739	up	XR_729826.2	PREDICTED: Brachypodium distachyon uncharacterized LOC104581717 (LOC104581717), transcript variant X3, misc_RNA
Multiflorum_3-10k_c91724_f1p224_4629	up	HG670306.1	Triticum aestivum chromosome 3B, genomic scaffold, cultivar Chinese Spring
Multiflorum_3-10k_c9191_f1p52_4123	up	HG670306.1	Triticum aestivum chromosome 3B, genomic scaffold, cultivar Chinese Spring
Multiflorum_3-10k_c92206_f6p333_814	up	XM_015775630.1	PREDICTED: Oryza sativa Japonica Group 18.1 kDa class I heat shock protein (LOC4332361), mRNA
Multiflorum_3-10k_c92356_f6p145_743	up	EU649679.1	Triticum aestivum small heat shock protein 16.9 kDa mRNA, complete cds
Multiflorum_3-10k_c92429_f2p301_756	up	AK368988.1	Hordeum vulgare subsp. vulgare mRNA for predicted protein, complete cds, clone: NIASHv2083F15
Multiflorum_3-10k_c92468_f5p222_784	up	XM_003558228.3	PREDICTED: Brachypodium distachyon 17.9 kDa class I heat shock protein (LOC100843199), mRNA
Multiflorum_3-10k_c92505_f4p83_949	up	XM_010236635.2	PREDICTED: Brachypodium distachyon probable glutathione S-transferase GSTU6 (LOC100843078), mRNA
Multiflorum_3-10k_c92761_f3p291_790	up	AK368988.1	Hordeum vulgare subsp. vulgare mRNA for predicted protein, complete cds, clone: NIASHv2083F15
Multiflorum_3-10k_c92763_f3p151_719	up	AK252757.1	Hordeum vulgare subsp. vulgare cDNA clone: FLbaf166l10, mRNA sequence
Multiflorum_3-10k_c92772_f3p292_805	up	AK368988.1	Hordeum vulgare subsp. vulgare mRNA for predicted protein, complete cds, clone: NIASHv2083F15
Multiflorum_3-10k_c92776_f3p295_738	up	AK368988.1	Hordeum vulgare subsp. vulgare mRNA for predicted protein, complete cds, clone: NIASHv2083F15
Multiflorum_3-10k_c92860_f3p57_1249	up	JN797728.1	Hordeum vulgare 12-oxophytodienoic acid reductase mRNA, complete cds
Multiflorum_3-10k_c92865_f3p191_901	up	XM_003558226.3	PREDICTED: Brachypodium distachyon 17.4 kDa class I heat shock protein (LOC100842589), mRNA
Multiflorum_3-10k_c92905_f3p188_821	up	XM_003558226.3	PREDICTED: Brachypodium distachyon 17.4 kDa class I heat shock protein (LOC100842589), mRNA
Multiflorum_3-10k_c92907_f2p264_837	up	AK368988.1	Hordeum vulgare subsp. vulgare mRNA for predicted protein, complete cds, clone: NIASHv2083F15
Multiflorum_3-10k_c92969_f2p197_997	up	XM_003558226.3	PREDICTED: Brachypodium distachyon 17.4 kDa class I heat shock protein (LOC100842589), mRNA
Multiflorum_3-10k_c93043_f2p172_734	up	AK331771.1	Triticum aestivum cDNA, clone: WT002_F02, cultivar: Chinese Spring
Multiflorum_3-10k_c93080_f2p274_725	up	AK250749.1	Hordeum vulgare subsp. vulgare cDNA clone: FLbaf94b13, mRNA sequence
Multiflorum_3-10k_c93105_f2p131_838	up	AK252757.1	Hordeum vulgare subsp. vulgare cDNA clone: FLbaf166l10, mRNA sequence
Multiflorum_3-10k_c93148_f2p112_726	up	AK252757.1	Hordeum vulgare subsp. vulgare cDNA clone: FLbaf166l10, mRNA sequence
Multiflorum_3-10k_c9317_f1p45_3966	up	HG670306.1	Triticum aestivum chromosome 3B, genomic scaffold, cultivar Chinese Spring
Multiflorum_3-10k_c93284_f1p89_1159	up	EU338488.1	Hordeum vulgare uroporphyrinogen III synthase (urosIII) gene, complete cds
Multiflorum_3-10k_c9345_f1p0_1366	up	CP012613.1	Oryza sativa Indica Group cultivar RP Bio-226 chromosome 5 sequence
Multiflorum_3-10k_c94594_f1p136_792	up	EU649679.1	Triticum aestivum small heat shock protein 16.9 kDa mRNA, complete cds
Multiflorum_3-10k_c94633_f1p27_917	up	XM_014898995.1	PREDICTED: Brachypodium distachyon protein NRT1/ PTR FAMILY 5.10-like (LOC100831418), transcript variant X2, mRNA
Multiflorum_3-10k_c94636_f1p163_729	up	AK252757.1	Hordeum vulgare subsp. vulgare cDNA clone: FLbaf166l10, mRNA sequence
Multiflorum_3-10k_c94788_f1p6_846	up	AK434460.1	Brachypodium distachyon mRNA, clone: PL016C01-A-066_C07
Multiflorum_3-10k_c94838_f1p8_1266	down	FP096109.1	Phyllostachys edulis cDNA clone: bphyem109l14, full insert sequence
Multiflorum_3-10k_c95133_f1p148_1008	up	KT964562.1	Lolium perenne clone 3 GST (GST) mRNA, complete cds
Multiflorum_3-10k_c95329_f1p57_859	down	KP852067.1	Beckmannia syzigachne glutathione S-transferase F5-like mRNA, complete sequence
Multiflorum_3-10k_c95892_f1p12_1019	down	AK331493.1	Triticum aestivum cDNA, clone: WT007_K04, cultivar: Chinese Spring
Multiflorum_3-10k_c96050_f1p154_814	up	AK252757.1	Hordeum vulgare subsp. vulgare cDNA clone: FLbaf166l10, mRNA sequence
Multiflorum_3-10k_c96073_f1p36_1070	up	XM_003559690.3	PREDICTED: Brachypodium distachyon BI1-like protein (LOC100835162), mRNA
Multiflorum_3-10k_c96307_f1p17_969	up	KT964562.1	Lolium perenne clone 3 GST (GST) mRNA, complete cds
Multiflorum_3-10k_c96333_f1p10_914	up	AK353804.1	Hordeum vulgare subsp. vulgare mRNA for predicted protein, partial cds, clone: NIASHv1002N19
Multiflorum_3-10k_c96558_f1p88_616	down	XM_006664460.2	PREDICTED: Oryza brachyantha thiosulfate sulfurtransferase 18-like (LOC102709894), mRNA
Multiflorum_3-10k_c96638_f1p147_719	up	AK252757.1	Hordeum vulgare subsp. vulgare cDNA clone: FLbaf166l10, mRNA sequence
Multiflorum_3-10k_c97052_f1p38_689	down	AK332285.1	Triticum aestivum cDNA, clone: WT003_J20, cultivar: Chinese Spring
Multiflorum_3-10k_c97807_f3p180_3960	up	HG670306.1	Triticum aestivum chromosome 3B, genomic scaffold, cultivar Chinese Spring
Multiflorum_3-10k_c98030_f11p77_3287	down	XM_003565152.3	PREDICTED: Brachypodium distachyon probable LRR receptor-like serine/threonine-protein kinase At1g06840 (LOC100821592), transcript variant X2, mRNA
Multiflorum_3-10k_c98269_f13p251_4823	up	XM_014897290.1	PREDICTED: Brachypodium distachyon uncharacterized LOC106865873 (LOC106865873), mRNA
Multiflorum_3-10k_c98444_f4p142_3359	up	XM_003575506.3	PREDICTED: Brachypodium distachyon E3 ubiquitin-protein ligase UPL1 (LOC100821130), mRNA
Multiflorum_3-10k_c9939_f1p38_3341	up	AK335795.1	Triticum aestivum cDNA, clone: WT013_M18, cultivar: Chinese Spring
Multiflorum_3-10k_c99583_f3p113_3320	down	AK334540.1	Triticum aestivum cDNA, clone: WT010_E01, cultivar: Chinese Spring
Multiflorum_3-10k_c99913_f2p26_3509	up	HG670306.1	Triticum aestivum chromosome 3B, genomic scaffold, cultivar Chinese Spring
Multiflorum_1-4k_c15944_f1p12_1112	up	AK369055.1	Hordeum vulgare subsp. vulgare mRNA for predicted protein, complete cds, clone: NIASHv2084I05
Multiflorum_1-4k_c159532_f2p47_987	up	AK368988.1	Hordeum vulgare subsp. vulgare mRNA for predicted protein, complete cds, clone: NIASHv2083F15
Multiflorum_1-4k_c160201_f1p0_1286	up	HG670306.1	Triticum aestivum chromosome 3B, genomic scaffold, cultivar Chinese Spring
Multiflorum_1-4k_c16095_f1p0_1066	up	AK376885.1	Hordeum vulgare subsp. vulgare mRNA for predicted protein, complete cds, clone: NIASHv3143E07
Multiflorum_1-4k_c161732_f1p6_1095	up	AK335795.1	Triticum aestivum cDNA, clone: WT013_M18, cultivar: Chinese Spring
Multiflorum_1-4k_c161897_f1p4_1785	up	AK335795.1	Triticum aestivum cDNA, clone: WT013_M18, cultivar: Chinese Spring
Multiflorum_1-4k_c163148_f1p20_981	up	XM_003558226.3	PREDICTED: Brachypodium distachyon 17.4 kDa class I heat shock protein (LOC100842589), mRNA
Multiflorum_1-4k_c163175_f3p9_1666	down	AB514115.1	Alopecurus aequalis AaTUA1 mRNA for alpha-tubulin, complete cds
Multiflorum_1-4k_c163180_f1p9_1018	up	AK365991.1	Hordeum vulgare subsp. vulgare mRNA for predicted protein, complete cds, clone: NIASHv2039J16
Multiflorum_1-4k_c10449_f2p1_1618	up	AK376681.1	Hordeum vulgare subsp. vulgare mRNA for predicted protein, complete cds, clone: NIASHv3131J05
Multiflorum_1-4k_c105443_f6p12_3838	up	HG670306.1	Triticum aestivum chromosome 3B, genomic scaffold, cultivar Chinese Spring
Multiflorum_1-4k_c105576_f3p5_1493	up	EU338488.1	Hordeum vulgare uroporphyrinogen III synthase (urosIII) gene, complete cds
Multiflorum_1-4k_c10569_f3p10_2116	down	AK334540.1	Triticum aestivum cDNA, clone: WT010_E01, cultivar: Chinese Spring
Multiflorum_1-4k_c105931_f20p7_1455	up	EU338488.1	Hordeum vulgare uroporphyrinogen III synthase (urosIII) gene, complete cds
Multiflorum_1-4k_c10640_f4p9_1590	up	EU338488.1	Hordeum vulgare uroporphyrinogen III synthase (urosIII) gene, complete cds
Multiflorum_1-4k_c106768_f14p0_1521	down	AK332004.1	Triticum aestivum cDNA, clone: WT002_O12, cultivar: Chinese Spring
Multiflorum_1-4k_c10679_f10p10_2958	up	HG670306.1	Triticum aestivum chromosome 3B, genomic scaffold, cultivar Chinese Spring
Multiflorum_1-4k_c107131_f3p1_2406	up	AK370996.1	Hordeum vulgare subsp. vulgare mRNA for predicted protein, complete cds, clone: NIASHv2121N17
Multiflorum_1-4k_c10727_f2p53_1214	up	AK251091.1	Hordeum vulgare subsp. vulgare cDNA clone: FLbaf99l05, mRNA sequence
Multiflorum_1-4k_c107573_f2p4_1372	down	AK361008.1	Hordeum vulgare subsp. vulgare mRNA for predicted protein, complete cds, clone: NIASHv1130I17
Multiflorum_1-4k_c107578_f1p22_1652	down	XM_003571499.3	PREDICTED: Brachypodium distachyon 26S proteasome non-ATPase regulatory subunit 1 homolog A-like (LOC100835233), mRNA
Multiflorum_1-4k_c108106_f7p5_2478	down	AK354316.1	Hordeum vulgare subsp. vulgare mRNA for predicted protein, complete cds, clone: NIASHv1006H19
Multiflorum_1-4k_c108403_f1p0_1940	down	AK335520.1	Triticum aestivum cDNA, clone: WT013_B17, cultivar: Chinese Spring
Multiflorum_1-4k_c108515_f2p1_2484	up	HG670306.1	Triticum aestivum chromosome 3B, genomic scaffold, cultivar Chinese Spring
Multiflorum_1-4k_c163817_f1p17_1152	up	AJ971361.1	Aegilops longissima mRNA for 22.3kDa heat-shock protein (hsp22.3 gene)
Multiflorum_1-4k_c16599_f1p11_1081	up	XM_003572890.3	PREDICTED: Brachypodium distachyon desumoylating isopeptidase 1 (LOC100842155), mRNA
Multiflorum_1-4k_c166967_f1p2_1144	down	XM_014900958.1	PREDICTED: Brachypodium distachyon protein FAR1-RELATED SEQUENCE 7-like (LOC104583778), transcript variant X3, mRNA
Multiflorum_1-4k_c16797_f144p61_1294	up	AK251091.1	Hordeum vulgare subsp. vulgare cDNA clone: FLbaf99l05, mRNA sequence
Multiflorum_1-4k_c168426_f1p9_1757	up	XM_003557345.3	PREDICTED: Brachypodium distachyon dolichyl-diphosphooligosaccharide--protein glycosyltransferase 48 kDa subunit (LOC100832679), mRNA
Multiflorum_1-4k_c170420_f1p8_1318	up	AK354316.1	Hordeum vulgare subsp. vulgare mRNA for predicted protein, complete cds, clone: NIASHv1006H19
Multiflorum_1-4k_c171181_f1p28_1042	up	AF019144.1	Agrostis stolonifera var. palustris low molecular weight heat shock protein mRNA, complete cds
Multiflorum_1-4k_c172147_f4p35_2603	down	AK362215.1	Hordeum vulgare subsp. vulgare mRNA for predicted protein, complete cds, clone: NIASHv2003G23
Multiflorum_1-4k_c172331_f6p16_2821	up	AK367428.1	Hordeum vulgare subsp. vulgare mRNA for predicted protein, partial cds, clone: NIASHv2056P09
Multiflorum_1-4k_c172444_f12p13_2528	up	HG670306.1	Triticum aestivum chromosome 3B, genomic scaffold, cultivar Chinese Spring
Multiflorum_1-4k_c17364_f23p0_1236	down	GQ496519.1	Hordeum vulgare subsp. vulgare cultivar Clipper NIP2;1 (NIP2;1) mRNA, complete cds
Multiflorum_1-4k_c173791_f26p0_2300	up	AK248694.1	Hordeum vulgare subsp. vulgare cDNA clone: FLbaf5b01, mRNA sequence
Multiflorum_1-4k_c174455_f1p9_1972	up	AK333927.1	Triticum aestivum cDNA, clone: WT008_N03, cultivar: Chinese Spring
Multiflorum_1-4k_c174485_f42p0_1468	up	XM_003574915.3	PREDICTED: Brachypodium distachyon cysteine proteinase 1 (LOC100836576), mRNA
Multiflorum_1-4k_c175907_f9p11_2198	up	AK248694.1	Hordeum vulgare subsp. vulgare cDNA clone: FLbaf5b01, mRNA sequence
Multiflorum_1-4k_c176134_f3p4_1743	up	XM_003563949.3	PREDICTED: Brachypodium distachyon NF-X1-type zinc finger protein NFXL1 (LOC100843639), mRNA
Multiflorum_1-4k_c176287_f5p23_1196	down	XM_003563731.3	PREDICTED: Brachypodium distachyon reticuline oxidase-like protein (LOC100826011), mRNA
Multiflorum_1-4k_c176783_f1p14_1335	up	DQ172835.1	Dactylis glomerata Hsp17.2 mRNA, complete cds
Multiflorum_1-4k_c176925_f1p16_1315	up	CP012614.1	Oryza sativa Indica Group cultivar RP Bio-226 chromosome 6 sequence
Multiflorum_1-4k_c177394_f1p8_1864	up	HG670306.1	Triticum aestivum chromosome 3B, genomic scaffold, cultivar Chinese Spring
Multiflorum_1-4k_c177455_f1p10_2142	up	HG670306.1	Triticum aestivum chromosome 3B, genomic scaffold, cultivar Chinese Spring
Multiflorum_1-4k_c177810_f1p12_1231	up	AK366264.1	Hordeum vulgare subsp. vulgare mRNA for predicted protein, complete cds, clone: NIASHv2041I24
Multiflorum_1-4k_c177891_f2p8_3856	up	HG670306.1	Triticum aestivum chromosome 3B, genomic scaffold, cultivar Chinese Spring
Multiflorum_1-4k_c177923_f2p104_2379	up	FJ968745.1	Dactylis glomerata cytosolic heat shock protein 90.2 mRNA, complete cds
Multiflorum_1-4k_c178005_f1p15_1489	up	DQ172835.1	Dactylis glomerata Hsp17.2 mRNA, complete cds
Multiflorum_1-4k_c178022_f2p0_1479	down	NM_001317880.1	Brachypodium distachyon polyubiquitin (LOC100841406), mRNA JF836850.1 Brachypodium distachyon polyubiquitin 10 (UBQ10) mRNA, complete cds
Multiflorum_1-4k_c178436_f1p1_1728	up	AK354316.1	Hordeum vulgare subsp. vulgare mRNA for predicted protein, complete cds, clone: NIASHv1006H19
Multiflorum_1-4k_c178647_f1p9_1687	up	HG670306.1	Triticum aestivum chromosome 3B, genomic scaffold, cultivar Chinese Spring
Multiflorum_1-4k_c178846_f1p14_3495	up	AK375940.1	Hordeum vulgare subsp. vulgare mRNA for predicted protein, complete cds, clone: NIASHv3110J06
Multiflorum_1-4k_c179183_f1p17_1253	up	DQ172835.1	Dactylis glomerata Hsp17.2 mRNA, complete cds
Multiflorum_1-4k_c179418_f1p34_2995	up	AK251318.1	Hordeum vulgare subsp. vulgare cDNA clone: FLbaf110g08, mRNA sequence
Multiflorum_1-4k_c179435_f1p0_1144	up	XM_003569913.3	PREDICTED: Brachypodium distachyon elicitor-responsive protein 3-like (LOC100829098), mRNA
Multiflorum_1-4k_c1797_f6p20_1688	up	AK363502.1	Hordeum vulgare subsp. vulgare mRNA for predicted protein, complete cds, clone: NIASHv2016A16
Multiflorum_1-4k_c179813_f1p0_1200	up	AF123608.1	Triticum aestivum clone CYP73-TA cytochrome P450 mRNA, complete cds
Multiflorum_1-4k_c179891_f1p12_1374	up	AK353804.1	Hordeum vulgare subsp. vulgare mRNA for predicted protein, partial cds, clone: NIASHv1002N19
Multiflorum_1-4k_c180015_f1p26_2494	up	XM_003569748.3	PREDICTED: Brachypodium distachyon chaperone protein ClpB1-like (LOC100831245), mRNA
Multiflorum_1-4k_c180798_f2p4_1643	up	AK375575.1	Hordeum vulgare subsp. vulgare mRNA for predicted protein, partial cds, clone: NIASHv3098F17
Multiflorum_1-4k_c181091_f2p4_1511	up	EU338488.1	Hordeum vulgare uroporphyrinogen III synthase (urosIII) gene, complete cds
Multiflorum_1-4k_c181749_f1p7_1427	up	AK366264.1	Hordeum vulgare subsp. vulgare mRNA for predicted protein, complete cds, clone: NIASHv2041I24
Multiflorum_1-4k_c181917_f1p13_1233	up	XM_003559690.3	PREDICTED: Brachypodium distachyon BI1-like protein (LOC100835162), mRNA
Multiflorum_1-4k_c182585_f3p19_2221	up	AK248694.1	Hordeum vulgare subsp. vulgare cDNA clone: FLbaf5b01, mRNA sequence
Multiflorum_1-4k_c18278_f4p13_1669	up	HM453087.1	Festuca arundinacea subsp. atlantigena haplotype 3 plastid acetyl-CoA carboxylase (Acc1) gene, partial cds; nuclear gene for plastid product
Multiflorum_1-4k_c182919_f4p17_1832	down	AK330300.1	Triticum aestivum cDNA, clone: SET4_C01, cultivar: Chinese Spring
Multiflorum_1-4k_c1829_f16p25_1547	up	JN128593.1	Triticum aestivum cis-zeatin O-glucosyltransferase 1 (cisZOG1) mRNA, complete cds
Multiflorum_1-4k_c183213_f1p18_2467	up	HG670306.1	Triticum aestivum chromosome 3B, genomic scaffold, cultivar Chinese Spring
Multiflorum_1-4k_c183570_f1p63_2532	up	AK251091.1	Hordeum vulgare subsp. vulgare cDNA clone: FLbaf99l05, mRNA sequence
Multiflorum_1-4k_c183805_f1p22_1437	up	AK373736.1	Hordeum vulgare subsp. vulgare mRNA for predicted protein, complete cds, clone: NIASHv3042F08
Multiflorum_1-4k_c18395_f2p6_1707	up	AK370757.1	Hordeum vulgare subsp. vulgare mRNA for predicted protein, complete cds, clone: NIASHv2116G06
Multiflorum_1-4k_c184001_f1p29_1859	up	XM_003577036.3	PREDICTED: Brachypodium distachyon cytochrome P450 94B3-like (LOC100846448), mRNA
Multiflorum_1-4k_c184006_f1p1_1241	up	CP012613.1	Oryza sativa Indica Group cultivar RP Bio-226 chromosome 5 sequence
Multiflorum_1-4k_c18415_f4p35_2504	up	AK369055.1	Hordeum vulgare subsp. vulgare mRNA for predicted protein, complete cds, clone: NIASHv2084I05
Multiflorum_1-4k_c184202_f1p17_1362	up	AK364274.1	Hordeum vulgare subsp. vulgare mRNA for predicted protein, complete cds, clone: NIASHv2023F06
Multiflorum_1-4k_c18487_f5p1_2515	up	AK370996.1	Hordeum vulgare subsp. vulgare mRNA for predicted protein, complete cds, clone: NIASHv2121N17
Multiflorum_1-4k_c18545_f4p11_1389	up	AB377269.1	Hordeum vulgare PIP2;2 mRNA for plasma membrane intrinsic protein, complete cds
Multiflorum_1-4k_c185517_f1p39_1399	up	AK366264.1	Hordeum vulgare subsp. vulgare mRNA for predicted protein, complete cds, clone: NIASHv2041I24
Multiflorum_1-4k_c18583_f5p3_1728	up	EU338488.1	Hordeum vulgare uroporphyrinogen III synthase (urosIII) gene, complete cds
Multiflorum_1-4k_c186004_f2p18_1741	down	AK332356.1	Triticum aestivum cDNA, clone: WT003_M15, cultivar: Chinese Spring
Multiflorum_1-4k_c186089_f3p6_1538	up	EU338488.1	Hordeum vulgare uroporphyrinogen III synthase (urosIII) gene, complete cds
Multiflorum_1-4k_c18670_f4p13_1604	up	AK364996.1	Hordeum vulgare subsp. vulgare mRNA for predicted protein, complete cds, clone: NIASHv2030C10
Multiflorum_1-4k_c186870_f1p6_1786	down	XM_014898994.1	PREDICTED: Brachypodium distachyon protein NRT1/ PTR FAMILY 5.10-like (LOC100831418), transcript variant X1, mRNA
Multiflorum_1-4k_c187521_f1p14_2187	up	EU293806.2	Lolium temulentum phospholipase D (PLD) mRNA, complete cds
Multiflorum_1-4k_c187544_f1p9_1703	up	EU338488.1	Hordeum vulgare uroporphyrinogen III synthase (urosIII) gene, complete cds
Multiflorum_1-4k_c187596_f2p12_2304	down	XM_016792839.1	PREDICTED: Prunus mume polyubiquitin-A (LOC103324495), mRNA
Multiflorum_1-4k_c187824_f1p16_2069	up	HG670306.1	Triticum aestivum chromosome 3B, genomic scaffold, cultivar Chinese Spring
Multiflorum_1-4k_c188366_f1p23_1828	up	AK372223.1	Hordeum vulgare subsp. vulgare mRNA for predicted protein, complete cds, clone: NIASHv2148D24
Multiflorum_1-4k_c188830_f1p3_1425	up	AK358125.1	Hordeum vulgare subsp. vulgare mRNA for predicted protein, complete cds, clone: NIASHv1069H06
Multiflorum_1-4k_c188932_f1p15_2534	up	HG670306.1	Triticum aestivum chromosome 3B, genomic scaffold, cultivar Chinese Spring
Multiflorum_1-4k_c189305_f1p18_2280	up	AK250792.1	Hordeum vulgare subsp. vulgare cDNA clone: FLbaf94i06, mRNA sequence
Multiflorum_1-4k_c189809_f1p0_1770	up	HG670306.1	Triticum aestivum chromosome 3B, genomic scaffold, cultivar Chinese Spring
Multiflorum_1-4k_c190570_f3p3_1617	up	EU338488.1	Hordeum vulgare uroporphyrinogen III synthase (urosIII) gene, complete cds
Multiflorum_1-4k_c108995_f2p1_1463	up	AK365932.1	Hordeum vulgare subsp. vulgare mRNA for predicted protein, complete cds, clone: NIASHv2039B11
Multiflorum_1-4k_c109339_f1p48_1677	down	XM_010232547.2	PREDICTED: Brachypodium distachyon S-adenosylmethionine synthase 1 (LOC100843457), mRNA
Multiflorum_1-4k_c109620_f1p11_2193	up	KP852216.1	Beckmannia syzigachne ABC transporter E family member 2-like mRNA, complete sequence
Multiflorum_1-4k_c109852_f1p1_1625	up	EU338488.1	Hordeum vulgare uroporphyrinogen III synthase (urosIII) gene, complete cds
Multiflorum_1-4k_c190856_f2p7_1540	up	EU338488.1	Hordeum vulgare uroporphyrinogen III synthase (urosIII) gene, complete cds
Multiflorum_1-4k_c19113_f1p15_1362	up	EU338488.1	Hordeum vulgare uroporphyrinogen III synthase (urosIII) gene, complete cds
Multiflorum_1-4k_c191214_f1p7_1168	down	XM_003570429.3	PREDICTED: Brachypodium distachyon KH domain-containing protein At5g56140-like (LOC100831248), mRNA
Multiflorum_1-4k_c191519_f1p5_1586	down	AB514115.1	Alopecurus aequalis AaTUA1 mRNA for alpha-tubulin, complete cds
Multiflorum_1-4k_c191722_f1p35_1293	up	AK251091.1	Hordeum vulgare subsp. vulgare cDNA clone: FLbaf99l05, mRNA sequence
Multiflorum_1-4k_c191819_f1p6_1800	up	AK354399.1	Hordeum vulgare subsp. vulgare mRNA for predicted protein, complete cds, clone: NIASHv1007B07
Multiflorum_1-4k_c192292_f1p12_1343	up	HM447649.1	Triticum aestivum Bax inhibitor 1-like protein (BI_61) mRNA, complete cds
Multiflorum_1-4k_c192408_f2p8_3840	up	HG670306.1	Triticum aestivum chromosome 3B, genomic scaffold, cultivar Chinese Spring
Multiflorum_1-4k_c192888_f1p12_2433	up	HG670306.1	Triticum aestivum chromosome 3B, genomic scaffold, cultivar Chinese Spring
Multiflorum_1-4k_c193391_f1p1_1615	up	FJ968744.1	Dactylis glomerata cytosolic heat shock protein 90.1 mRNA, complete cds
Multiflorum_1-4k_c193595_f1p11_2245	up	AK364983.1	Hordeum vulgare subsp. vulgare mRNA for predicted protein, complete cds, clone: NIASHv2030A10
Multiflorum_1-4k_c19381_f1p26_1408	up	AK251091.1	Hordeum vulgare subsp. vulgare cDNA clone: FLbaf99l05, mRNA sequence
Multiflorum_1-4k_c194043_f1p19_1225	up	AK365758.1	Hordeum vulgare subsp. vulgare mRNA for predicted protein, complete cds, clone: NIASHv2037G03
Multiflorum_1-4k_c194575_f1p22_2905	up	EU541356.1	Dactylis glomerata heat-shock protein 70 (Hsp70) mRNA, complete cds
Multiflorum_1-4k_c194738_f2p20_2021	down	AK334540.1	Triticum aestivum cDNA, clone: WT010_E01, cultivar: Chinese Spring
Multiflorum_1-4k_c194904_f1p1_1623	down	XM_010232547.2	PREDICTED: Brachypodium distachyon S-adenosylmethionine synthase 1 (LOC100843457), mRNA
Multiflorum_1-4k_c19535_f1p0_1558	up	XM_003569275.3	PREDICTED: Brachypodium distachyon dnaJ homolog subfamily B member 3-like (LOC100843054), mRNA
Multiflorum_1-4k_c197042_f1p41_2344	up	CP012613.1	Oryza sativa Indica Group cultivar RP Bio-226 chromosome 5 sequence
Multiflorum_1-4k_c197045_f2p10_980	up	XM_010236635.2	PREDICTED: Brachypodium distachyon probable glutathione S-transferase GSTU6 (LOC100843078), mRNA
Multiflorum_1-4k_c19708_f1p7_1323	up	AK248833.1	Hordeum vulgare subsp. vulgare cDNA clone: FLbaf6b13, mRNA sequence
Multiflorum_1-4k_c19716_f2p7_1666	up	AK364949.1	Hordeum vulgare subsp. vulgare mRNA for predicted protein, complete cds, clone: NIASHv2029K17
Multiflorum_1-4k_c197314_f2p9_1073	up	KT803715.1	Agrostis stolonifera heat shock protein 26.7 mRNA, complete cds
Multiflorum_1-4k_c197388_f2p9_1045	up	FN564427.1	Triticum aestivum chromosome 3B-specific BAC library, contig ctg0079b
Multiflorum_1-4k_c19863_f4p6_1597	up	AK330965.1	Triticum aestivum cDNA, clone: SET5_L23, cultivar: Chinese Spring
Multiflorum_1-4k_c19960_f6p19_1478	up	AK364274.1	Hordeum vulgare subsp. vulgare mRNA for predicted protein, complete cds, clone: NIASHv2023F06
Multiflorum_1-4k_c20013_f1p15_1596	up	HG670306.1	Triticum aestivum chromosome 3B, genomic scaffold, cultivar Chinese Spring
Multiflorum_1-4k_c200800_f1p4_1466	up	AF123608.1	Triticum aestivum clone CYP73-TA cytochrome P450 mRNA, complete cds
Multiflorum_1-4k_c2011_f11p6_1616	down	GU067466.3	Dactylis glomerata cysteine proteinase C1A mRNA, complete cds
Multiflorum_1-4k_c202139_f1p1_1038	down	XM_006649711.2	PREDICTED: Oryza brachyantha chemocyanin-like (LOC102716941), mRNA
Multiflorum_1-4k_c202204_f4p0_1805	up	XM_003557102.2	PREDICTED: Brachypodium distachyon 6-phosphogluconate dehydrogenase, decarboxylating 1 (LOC100836182), mRNA
Multiflorum_1-4k_c20427_f3p17_1469	down	AK354238.1	Hordeum vulgare subsp. vulgare mRNA for predicted protein, complete cds, clone: NIASHv1005P24
Multiflorum_1-4k_c20451_f2p30_2174	down	AB583555.1	Phleum pratense FEH mRNA for fructan exohydrolase, complete cds
Multiflorum_1-4k_c20457_f1p1_1660	up	CP012613.1	Oryza sativa Indica Group cultivar RP Bio-226 chromosome 5 sequence
Multiflorum_1-4k_c205273_f1p7_1154	down	AK363646.1	Hordeum vulgare subsp. vulgare mRNA for predicted protein, complete cds, clone: NIASHv2017K14
Multiflorum_1-4k_c20535_f6p23_1565	up	XM_003558228.3	PREDICTED: Brachypodium distachyon 17.9 kDa class I heat shock protein (LOC100843199), mRNA
Multiflorum_1-4k_c206102_f1p0_1133	up	FP098599.1	Phyllostachys edulis cDNA clone: bphylf024a24, full insert sequence
Multiflorum_1-4k_c20701_f1p21_1255	up	KT803715.1	Agrostis stolonifera heat shock protein 26.7 mRNA, complete cds
Multiflorum_1-4k_c208861_f1p48_1020	down	AK248656.1	Hordeum vulgare subsp. vulgare cDNA clone: FLbaf1a12, mRNA sequence
Multiflorum_1-4k_c21071_f1p5_1642	up	XM_003564109.3	PREDICTED: Brachypodium distachyon ethylene-responsive transcription factor 1-like (LOC100840803), mRNA
Multiflorum_1-4k_c21118_f1p24_1366	up	EU338488.1	Hordeum vulgare uroporphyrinogen III synthase (urosIII) gene, complete cds
Multiflorum_1-4k_c211405_f7p10_1286	up	AK251091.1	Hordeum vulgare subsp. vulgare cDNA clone: FLbaf99l05, mRNA sequence
Multiflorum_1-4k_c21141_f3p2_2139	up	AK358125.1	Hordeum vulgare subsp. vulgare mRNA for predicted protein, complete cds, clone: NIASHv1069H06
Multiflorum_1-4k_c211434_f2p6_1432	up	AK364065.1	Hordeum vulgare subsp. vulgare mRNA for predicted protein, complete cds, clone: NIASHv2021F23
Multiflorum_1-4k_c211517_f48p17_1471	up	EU338488.1	Hordeum vulgare uroporphyrinogen III synthase (urosIII) gene, complete cds
Multiflorum_1-4k_c211542_f11p11_1449	up	EU338488.1	Hordeum vulgare uroporphyrinogen III synthase (urosIII) gene, complete cds
Multiflorum_1-4k_c21240_f2p0_1666	up	AK371303.1	Hordeum vulgare subsp. vulgare mRNA for predicted protein, complete cds, clone: NIASHv2130C09
Multiflorum_1-4k_c21263_f1p32_1913	up	EU541356.1	Dactylis glomerata heat-shock protein 70 (Hsp70) mRNA, complete cds
Multiflorum_1-4k_c212737_f19p6_1464	up	EU338488.1	Hordeum vulgare uroporphyrinogen III synthase (urosIII) gene, complete cds
Multiflorum_1-4k_c21348_f1p17_2273	up	AK365409.1	Hordeum vulgare subsp. vulgare mRNA for predicted protein, complete cds, clone: NIASHv2034A04
Multiflorum_1-4k_c213869_f5p4_1534	up	EU338488.1	Hordeum vulgare uroporphyrinogen III synthase (urosIII) gene, complete cds
Multiflorum_1-4k_c214034_f3p0_1542	down	AK332608.1	Triticum aestivum cDNA, clone: WT004_G17, cultivar: Chinese Spring
Multiflorum_1-4k_c214380_f3p4_1674	up	XM_003557102.2	PREDICTED: Brachypodium distachyon 6-phosphogluconate dehydrogenase, decarboxylating 1 (LOC100836182), mRNA
Multiflorum_1-4k_c214381_f2p6_1357	up	XM_010241634.2	PREDICTED: Brachypodium distachyon uncharacterized LOC100822713 (LOC100822713), mRNA
Multiflorum_1-4k_c214394_f3p1_1599	down	AK363077.1	Hordeum vulgare subsp. vulgare mRNA for predicted protein, complete cds, clone: NIASHv2012I24
Multiflorum_1-4k_c214432_f1p4_1637	down	XM_010232547.2	PREDICTED: Brachypodium distachyon S-adenosylmethionine synthase 1 (LOC100843457), mRNA
Multiflorum_1-4k_c2151_f3p7_3993	up	HG670306.1	Triticum aestivum chromosome 3B, genomic scaffold, cultivar Chinese Spring
Multiflorum_1-4k_c215546_f3p4_1447	up	EU338488.1	Hordeum vulgare uroporphyrinogen III synthase (urosIII) gene, complete cds
Multiflorum_1-4k_c215656_f2p17_1569	up	AK363027.1	Hordeum vulgare subsp. vulgare mRNA for predicted protein, complete cds, clone: NIASHv2012E16
Multiflorum_1-4k_c21575_f6p2_1609	up	HG670306.1	Triticum aestivum chromosome 3B, genomic scaffold, cultivar Chinese Spring
Multiflorum_1-4k_c215866_f2p2_2175	up	CP012613.1	Oryza sativa Indica Group cultivar RP Bio-226 chromosome 5 sequence
Multiflorum_1-4k_c21596_f16p18_1773	up	XM_009108074.1	PREDICTED: Brassica rapa adenosylhomocysteinase 2 (LOC103832114), mRNA
Multiflorum_1-4k_c216526_f1p5_2246	up	AK249378.1	Hordeum vulgare subsp. vulgare cDNA clone: FLbaf31i12, mRNA sequence
Multiflorum_1-4k_c216781_f1p2_1981	down	HG670306.1	Triticum aestivum chromosome 3B, genomic scaffold, cultivar Chinese Spring
Multiflorum_1-4k_c217452_f1p12_1226	down	XM_010238688.2	PREDICTED: Brachypodium distachyon 5-methyltetrahydropteroyltriglutamate--homocysteine methyltransferase 1 (LOC100837608), mRNA
Multiflorum_1-4k_c21817_f4p61_1547	down	AK248219.1	Hordeum vulgare subsp. vulgare cDNA clone: FLbaf132k02, mRNA sequence
Multiflorum_1-4k_c21818_f1p4_1771	up	AK369769.1	Hordeum vulgare subsp. vulgare mRNA for predicted protein, complete cds, clone: NIASHv2097L07
Multiflorum_1-4k_c219278_f1p6_1410	down	AK364797.1	Hordeum vulgare subsp. vulgare mRNA for predicted protein, complete cds, clone: NIASHv2028H16
Multiflorum_1-4k_c21931_f3p1_1743	up	AK372915.1	Hordeum vulgare subsp. vulgare mRNA for predicted protein, complete cds, clone: NIASHv3015M24
Multiflorum_1-4k_c21934_f1p2_1838	up	HG670306.1	Triticum aestivum chromosome 3B, genomic scaffold, cultivar Chinese Spring
Multiflorum_1-4k_c220014_f1p7_1992	up	AK335795.1	Triticum aestivum cDNA, clone: WT013_M18, cultivar: Chinese Spring
Multiflorum_1-4k_c220526_f1p2_1747	up	EU338488.1	Hordeum vulgare uroporphyrinogen III synthase (urosIII) gene, complete cds
Multiflorum_1-4k_c110266_f1p0_1667	up	AK376885.1	Hordeum vulgare subsp. vulgare mRNA for predicted protein, complete cds, clone: NIASHv3143E07
Multiflorum_1-4k_c110473_f1p5_3662	up	XM_003572145.2	PREDICTED: Brachypodium distachyon BAG family molecular chaperone regulator 6 (LOC100823784), transcript variant X2, mRNA
Multiflorum_1-4k_c110593_f2p0_2386	up	AK370996.1	Hordeum vulgare subsp. vulgare mRNA for predicted protein, complete cds, clone: NIASHv2121N17
Multiflorum_1-4k_c110719_f2p14_1260	up	XM_003559690.3	PREDICTED: Brachypodium distachyon BI1-like protein (LOC100835162), mRNA
Multiflorum_1-4k_c110973_f1p2_1756	up	XM_003564001.3	PREDICTED: Brachypodium distachyon ATP-dependent zinc metalloprotease FTSH 6, chloroplastic (LOC100834087), mRNA
Multiflorum_1-4k_c111214_f1p8_1320	up	XM_003560851.3	PREDICTED: Brachypodium distachyon pre-mRNA-splicing factor 18 (LOC100841185), mRNA
Multiflorum_1-4k_c220596_f2p3_1888	up	XM_014897290.1	PREDICTED: Brachypodium distachyon uncharacterized LOC106865873 (LOC106865873), mRNA
Multiflorum_1-4k_c220743_f1p2_1600	up	EU338488.1	Hordeum vulgare uroporphyrinogen III synthase (urosIII) gene, complete cds
Multiflorum_1-4k_c221478_f2p4_2256	up	CP012613.1	Oryza sativa Indica Group cultivar RP Bio-226 chromosome 5 sequence
Multiflorum_1-4k_c221941_f1p36_1352	up	AK358288.1	Hordeum vulgare subsp. vulgare mRNA for predicted protein, complete cds, clone: NIASHv1072M11
Multiflorum_1-4k_c222106_f1p4_4184	up	XM_003572145.2	PREDICTED: Brachypodium distachyon BAG family molecular chaperone regulator 6 (LOC100823784), transcript variant X2, mRNA
Multiflorum_1-4k_c222318_f2p19_2503	up	HG670306.1	Triticum aestivum chromosome 3B, genomic scaffold, cultivar Chinese Spring
Multiflorum_1-4k_c223053_f1p13_1248	up	XM_003569748.3	PREDICTED: Brachypodium distachyon chaperone protein ClpB1-like (LOC100831245), mRNA
Multiflorum_1-4k_c22319_f1p11_1511	up	AK356126.1	Hordeum vulgare subsp. vulgare mRNA for predicted protein, complete cds, clone: NIASHv1030H02
Multiflorum_1-4k_c224897_f1p44_2929	up	AK366023.1	Hordeum vulgare subsp. vulgare mRNA for predicted protein, complete cds, clone: NIASHv2039N16
Multiflorum_1-4k_c225056_f1p9_1640	up	HG670306.1	Triticum aestivum chromosome 3B, genomic scaffold, cultivar Chinese Spring
Multiflorum_1-4k_c22529_f8p5_1413	up	EU338488.1	Hordeum vulgare uroporphyrinogen III synthase (urosIII) gene, complete cds
Multiflorum_1-4k_c22532_f1p11_1789	up	AK358288.1	Hordeum vulgare subsp. vulgare mRNA for predicted protein, complete cds, clone: NIASHv1072M11
Multiflorum_1-4k_c225666_f1p3_1427	down	AK357028.1	Hordeum vulgare subsp. vulgare mRNA for predicted protein, complete cds, clone: NIASHv1044H20
Multiflorum_1-4k_c22590_f1p0_1413	up	EU338488.1	Hordeum vulgare uroporphyrinogen III synthase (urosIII) gene, complete cds
Multiflorum_1-4k_c226209_f1p13_2159	up	AK251091.1	Hordeum vulgare subsp. vulgare cDNA clone: FLbaf99l05, mRNA sequence
Multiflorum_1-4k_c226396_f2p15_1644	up	DQ172835.1	Dactylis glomerata Hsp17.2 mRNA, complete cds
Multiflorum_1-4k_c22659_f2p10_1435	up	HG670306.1	Triticum aestivum chromosome 3B, genomic scaffold, cultivar Chinese Spring
Multiflorum_1-4k_c2266_f2p12_2503	up	XM_014897290.1	PREDICTED: Brachypodium distachyon uncharacterized LOC106865873 (LOC106865873), mRNA
Multiflorum_1-4k_c226909_f1p23_2130	up	DQ245825.1	Zea mays clone 20650 mRNA sequence
Multiflorum_1-4k_c227335_f1p33_2445	up	CP012613.1	Oryza sativa Indica Group cultivar RP Bio-226 chromosome 5 sequence
Multiflorum_1-4k_c227607_f1p7_1455	up	XR_729826.2	PREDICTED: Brachypodium distachyon uncharacterized LOC104581717 (LOC104581717), transcript variant X3, misc_RNA
Multiflorum_1-4k_c228151_f1p12_1191	up	XM_003559690.3	PREDICTED: Brachypodium distachyon BI1-like protein (LOC100835162), mRNA
Multiflorum_1-4k_c228623_f2p35_1539	up	AK360096.1	Hordeum vulgare subsp. vulgare mRNA for predicted protein, complete cds, clone: NIASHv1110D14
Multiflorum_1-4k_c229198_f1p26_1506	up	FP099899.1	Phyllostachys edulis cDNA clone: bphylf034h05, full insert sequence
Multiflorum_1-4k_c229289_f1p8_1905	up	EU338488.1	Hordeum vulgare uroporphyrinogen III synthase (urosIII) gene, complete cds
Multiflorum_1-4k_c229370_f3p5_1491	down	AB084896.1	Secale cereale ALDH2b mRNA for mitochondrial aldehyde dehydrogenase, complete cds
Multiflorum_1-4k_c229520_f1p1_1165	up	HG670306.1	Triticum aestivum chromosome 3B, genomic scaffold, cultivar Chinese Spring
Multiflorum_1-4k_c23044_f1p1_1362	up	AK427391.1	Brachypodium distachyon mRNA, clone: PL016C01-A-020_J02
Multiflorum_1-4k_c231025_f1p12_2337	up	AK371088.1	Hordeum vulgare subsp. vulgare mRNA for predicted protein, complete cds, clone: NIASHv2124J15
Multiflorum_1-4k_c231330_f1p16_1817	up	AK248257.1	Hordeum vulgare subsp. vulgare cDNA clone: FLbaf12g06, mRNA sequence
Multiflorum_1-4k_c231744_f1p35_1642	up	EU338488.1	Hordeum vulgare uroporphyrinogen III synthase (urosIII) gene, complete cds
Multiflorum_1-4k_c231802_f2p3_1745	up	XM_003570854.3	PREDICTED: Brachypodium distachyon premnaspirodiene oxygenase-like (LOC100841337), mRNA
Multiflorum_1-4k_c232215_f1p3_1412	up	CP012614.1	Oryza sativa Indica Group cultivar RP Bio-226 chromosome 6 sequence
Multiflorum_1-4k_c232433_f1p20_1519	down	XM_003570826.3	PREDICTED: Brachypodium distachyon PTI1-like tyrosine-protein kinase At3g15890 (LOC100831551), mRNA
Multiflorum_1-4k_c232841_f1p14_1795	up	XM_003561494.3	PREDICTED: Brachypodium distachyon tubulin beta-3 chain (LOC100842099), mRNA
Multiflorum_1-4k_c233638_f1p38_1831	down	LC127416.1	Lolium multiflorum LmIRX10 mRNA, complete cds
Multiflorum_1-4k_c233823_f1p4_1445	up	AK365474.1	Hordeum vulgare subsp. vulgare mRNA for predicted protein, complete cds, clone: NIASHv2034H07
Multiflorum_1-4k_c234044_f1p14_2363	up	XM_010240328.2	PREDICTED: Brachypodium distachyon uncharacterized LOC100830553 (LOC100830553), transcript variant X2, mRNA
Multiflorum_1-4k_c234065_f1p96_1368	up	AK366264.1	Hordeum vulgare subsp. vulgare mRNA for predicted protein, complete cds, clone: NIASHv2041I24
Multiflorum_1-4k_c23412_f5p17_1829	up	AK363027.1	Hordeum vulgare subsp. vulgare mRNA for predicted protein, complete cds, clone: NIASHv2012E16
Multiflorum_1-4k_c234629_f1p12_1439	up	XM_003569892.3	PREDICTED: Brachypodium distachyon bifunctional nitrilase/nitrile hydratase NIT4 (LOC100822856), mRNA
Multiflorum_1-4k_c235184_f3p2_1458	up	EU338488.1	Hordeum vulgare uroporphyrinogen III synthase (urosIII) gene, complete cds
Multiflorum_1-4k_c23531_f1p3_1400	up	XM_010238496.1	PREDICTED: Brachypodium distachyon uncharacterized LOC104584269 (LOC104584269), mRNA
Multiflorum_1-4k_c235374_f1p22_2534	up	AK369055.1	Hordeum vulgare subsp. vulgare mRNA for predicted protein, complete cds, clone: NIASHv2084I05
Multiflorum_1-4k_c235450_f2p5_1233	up	XM_003563563.3	PREDICTED: Brachypodium distachyon heat shock cognate 70 kDa protein 2-like (LOC100825082), mRNA
Multiflorum_1-4k_c235530_f1p8_1255	up	KM017976.1	Triticum aestivum HSP40 mRNA, partial cds
Multiflorum_1-4k_c23570_f1p17_2280	up	AK376249.1	Hordeum vulgare subsp. vulgare mRNA for predicted protein, complete cds, clone: NIASHv3119B13
Multiflorum_1-4k_c235941_f1p9_1118	up	KT803715.1	Agrostis stolonifera heat shock protein 26.7 mRNA, complete cds
Multiflorum_1-4k_c236168_f1p70_1574	up	AK332733.1	Triticum aestivum cDNA, clone: WT004_L19, cultivar: Chinese Spring
Multiflorum_1-4k_c2365_f2p153_1364	up	AK366264.1	Hordeum vulgare subsp. vulgare mRNA for predicted protein, complete cds, clone: NIASHv2041I24
Multiflorum_1-4k_c237885_f1p0_1723	up	HG670306.1	Triticum aestivum chromosome 3B, genomic scaffold, cultivar Chinese Spring
Multiflorum_1-4k_c241011_f1p2_1090	up	AK360636.1	Hordeum vulgare subsp. vulgare mRNA for predicted protein, complete cds, clone: NIASHv1122F10
Multiflorum_1-4k_c24103_f5p6_1449	up	EU338488.1	Hordeum vulgare uroporphyrinogen III synthase (urosIII) gene, complete cds
Multiflorum_1-4k_c111699_f8p44_1464	up	AK332939.1	Triticum aestivum cDNA, clone: WT005_D24, cultivar: Chinese Spring
Multiflorum_1-4k_c111921_f1p26_1407	up	XM_004959795.1	PREDICTED: Setaria italica peroxidase 2-like (LOC101758613), mRNA
Multiflorum_1-4k_c111938_f1p8_1462	up	FP099899.1	Phyllostachys edulis cDNA clone: bphylf034h05, full insert sequence
Multiflorum_1-4k_c11209_f4p8_2153	up	AK370757.1	Hordeum vulgare subsp. vulgare mRNA for predicted protein, complete cds, clone: NIASHv2116G06
Multiflorum_1-4k_c112176_f1p10_2943	up	AK335795.1	Triticum aestivum cDNA, clone: WT013_M18, cultivar: Chinese Spring
Multiflorum_1-4k_c112266_f1p16_2393	up	KP260640.1	Avena sativa CslF6 mRNA, complete cds
Multiflorum_1-4k_c112571_f2p5_1461	up	EU338488.1	Hordeum vulgare uroporphyrinogen III synthase (urosIII) gene, complete cds
Multiflorum_1-4k_c243539_f3p22_1554	up	EU541356.1	Dactylis glomerata heat-shock protein 70 (Hsp70) mRNA, complete cds
Multiflorum_1-4k_c24359_f1p11_2047	up	KC244204.1	Triticum aestivum glycerol kinase mRNA, complete cds
Multiflorum_1-4k_c24455_f2p9_1835	up	KR095168.1	Festuca arundinacea 14-3-3B mRNA, complete cds
Multiflorum_1-4k_c24740_f1p4_3222	down	AK368548.1	Hordeum vulgare subsp. vulgare mRNA for predicted protein, complete cds, clone: NIASHv2075M21
Multiflorum_1-4k_c24827_f7p11_2079	up	AK335795.1	Triticum aestivum cDNA, clone: WT013_M18, cultivar: Chinese Spring
Multiflorum_1-4k_c24846_f1p2_2230	up	XM_003564223.3	PREDICTED: Brachypodium distachyon uncharacterized LOC100822725 (LOC100822725), mRNA
Multiflorum_1-4k_c24918_f1p2_2072	up	XM_003564001.3	PREDICTED: Brachypodium distachyon ATP-dependent zinc metalloprotease FTSH 6, chloroplastic (LOC100834087), mRNA
Multiflorum_1-4k_c24929_f1p29_2305	up	AK375941.1	Hordeum vulgare subsp. vulgare mRNA for predicted protein, partial cds, clone: NIASHv3110K06
Multiflorum_1-4k_c24998_f3p2_1729	up	XM_003581601.3	PREDICTED: Brachypodium distachyon alpha-humulene 10-hydroxylase-like (LOC100828362), mRNA
Multiflorum_1-4k_c25031_f1p19_2527	up	HG670306.1	Triticum aestivum chromosome 3B, genomic scaffold, cultivar Chinese Spring
Multiflorum_1-4k_c252749_f1p0_1000	up	HG670306.1	Triticum aestivum chromosome 3B, genomic scaffold, cultivar Chinese Spring
Multiflorum_1-4k_c25347_f7p2_1450	up	EU338488.1	Hordeum vulgare uroporphyrinogen III synthase (urosIII) gene, complete cds
Multiflorum_1-4k_c253984_f1p2_1069	up	AK359540.1	Hordeum vulgare subsp. vulgare mRNA for predicted protein, complete cds, clone: NIASHv1098M15
Multiflorum_1-4k_c254319_f11p3_1456	up	AK376681.1	Hordeum vulgare subsp. vulgare mRNA for predicted protein, complete cds, clone: NIASHv3131J05
Multiflorum_1-4k_c254560_f2p50_1742	up	HM208299.1	Deschampsia antarctica elongation factor 1-alpha (EF1a) mRNA, complete cds
Multiflorum_1-4k_c255437_f19p42_1056	up	KT803715.1	Agrostis stolonifera heat shock protein 26.7 mRNA, complete cds
Multiflorum_1-4k_c25551_f3p10_1153	up	AK251091.1	Hordeum vulgare subsp. vulgare cDNA clone: FLbaf99l05, mRNA sequence
Multiflorum_1-4k_c255590_f25p55_1281	down	AK366339.1	Hordeum vulgare subsp. vulgare mRNA for predicted protein, complete cds, clone: NIASHv2042B13
Multiflorum_1-4k_c256928_f6p52_2432	up	XM_003569748.3	PREDICTED: Brachypodium distachyon chaperone protein ClpB1-like (LOC100831245), mRNA
Multiflorum_1-4k_c25702_f2p19_1132	up	GQ496519.1	Hordeum vulgare subsp. vulgare cultivar Clipper NIP2;1 (NIP2;1) mRNA, complete cds
Multiflorum_1-4k_c25760_f3p3_1810	up	AF097363.1	Triticum aestivum heat shock protein 101 (Hsp101b) mRNA, complete cds
Multiflorum_1-4k_c25819_f3p13_2568	up	AF097363.1	Triticum aestivum heat shock protein 101 (Hsp101b) mRNA, complete cds
Multiflorum_1-4k_c258261_f4p54_2726	up	XM_003569748.3	PREDICTED: Brachypodium distachyon chaperone protein ClpB1-like (LOC100831245), mRNA
Multiflorum_1-4k_c25839_f2p1_1657	down	EU030446.1	Dactylis glomerata Hsp90-like protein mRNA, complete cds
Multiflorum_1-4k_c258772_f4p261_1365	up	AK366264.1	Hordeum vulgare subsp. vulgare mRNA for predicted protein, complete cds, clone: NIASHv2041I24
Multiflorum_1-4k_c258992_f3p18_1328	down	AK365771.1	Hordeum vulgare subsp. vulgare mRNA for predicted protein, partial cds, clone: NIASHv2037I20
Multiflorum_1-4k_c260265_f1p163_1124	up	AK332608.1	Triticum aestivum cDNA, clone: WT004_G17, cultivar: Chinese Spring
Multiflorum_1-4k_c260450_f1p6_2142	up	XM_010241166.2	PREDICTED: Brachypodium distachyon protein REVEILLE 2-like (LOC100837761), transcript variant X2, mRNA
Multiflorum_1-4k_c2605_f7p10_1503	up	XM_004953508.2	PREDICTED: Setaria italica polyubiquitin-like (LOC101770333), mRNA
Multiflorum_1-4k_c260869_f1p51_1394	up	JX295577.2	Aegilops tauschii chromosome 1Ds prolamin gene locus, complete sequence
Multiflorum_1-4k_c260988_f1p35_1204	up	XM_003575029.3	PREDICTED: Brachypodium distachyon N-carbamoylputrescine amidase (LOC100821425), mRNA
Multiflorum_1-4k_c26099_f5p9_1267	up	CP012614.1	Oryza sativa Indica Group cultivar RP Bio-226 chromosome 6 sequence
Multiflorum_1-4k_c261307_f2p22_2151	down	AK365232.1	Hordeum vulgare subsp. vulgare mRNA for predicted protein, complete cds, clone: NIASHv2032G12
Multiflorum_1-4k_c261677_f1p205_1335	up	CP012613.1	Oryza sativa Indica Group cultivar RP Bio-226 chromosome 5 sequence
Multiflorum_1-4k_c262237_f1p3_2142	up	AK360268.1	Hordeum vulgare subsp. vulgare mRNA for predicted protein, complete cds, clone: NIASHv1114C07
Multiflorum_1-4k_c26241_f4p19_1842	down	AK333546.1	Triticum aestivum cDNA, clone: WT006_L20, cultivar: Chinese Spring
Multiflorum_1-4k_c262433_f1p61_2140	up	AK354316.1	Hordeum vulgare subsp. vulgare mRNA for predicted protein, complete cds, clone: NIASHv1006H19
Multiflorum_1-4k_c262578_f2p13_1529	up	XM_003569748.3	PREDICTED: Brachypodium distachyon chaperone protein ClpB1-like (LOC100831245), mRNA
Multiflorum_1-4k_c26326_f2p15_1306	up	XR_729826.2	PREDICTED: Brachypodium distachyon uncharacterized LOC104581717 (LOC104581717), transcript variant X3, misc_RNA
Multiflorum_1-4k_c263345_f1p9_1276	up	AK360575.1	Hordeum vulgare subsp. vulgare mRNA for predicted protein, complete cds, clone: NIASHv1121C19
Multiflorum_1-4k_c263420_f1p2_2446	down	KP268647.1	Secale cereale clone ScEF2 putative elongation factor 1 (EF1) mRNA, complete cds
Multiflorum_1-4k_c263570_f1p7_1743	up	XM_003557107.3	PREDICTED: Brachypodium distachyon uncharacterized LOC100837719 (LOC100837719), mRNA
Multiflorum_1-4k_c263925_f1p47_1290	up	AK251091.1	Hordeum vulgare subsp. vulgare cDNA clone: FLbaf99l05, mRNA sequence
Multiflorum_1-4k_c26414_f1p48_1374	up	XM_004965352.2	PREDICTED: Setaria italica uncharacterized LOC101780400 (LOC101780400), mRNA
Multiflorum_1-4k_c264269_f1p5_2564	up	XM_003572145.2	PREDICTED: Brachypodium distachyon BAG family molecular chaperone regulator 6 (LOC100823784), transcript variant X2, mRNA
Multiflorum_1-4k_c265117_f1p26_2205	up	XM_003569748.3	PREDICTED: Brachypodium distachyon chaperone protein ClpB1-like (LOC100831245), mRNA
Multiflorum_1-4k_c265135_f1p42_3631	up	AY011124.1	Dactylis glomerata 26S proteasome RPT6a subunit (DGRPT6a) mRNA, complete cds
Multiflorum_1-4k_c265186_f1p3_2450	up	CP012614.1	Oryza sativa Indica Group cultivar RP Bio-226 chromosome 6 sequence
Multiflorum_1-4k_c2652_f3p3_1522	up	AK364065.1	Hordeum vulgare subsp. vulgare mRNA for predicted protein, complete cds, clone: NIASHv2021F23
Multiflorum_1-4k_c265481_f1p33_1654	up	XM_010232547.2	PREDICTED: Brachypodium distachyon S-adenosylmethionine synthase 1 (LOC100843457), mRNA
Multiflorum_1-4k_c265800_f1p12_2551	up	HG670306.1	Triticum aestivum chromosome 3B, genomic scaffold, cultivar Chinese Spring
Multiflorum_1-4k_c265862_f1p53_1091	down	JN383984.1	Poa pratensis tonoplast intrinsic protein (tip2) mRNA, complete cds
Multiflorum_1-4k_c266345_f1p8_1414	up	HG670306.1	Triticum aestivum chromosome 3B, genomic scaffold, cultivar Chinese Spring
Multiflorum_1-4k_c26642_f3p5_1448	up	EU338488.1	Hordeum vulgare uroporphyrinogen III synthase (urosIII) gene, complete cds
Multiflorum_1-4k_c266572_f1p28_1811	down	AK372223.1	Hordeum vulgare subsp. vulgare mRNA for predicted protein, complete cds, clone: NIASHv2148D24
Multiflorum_1-4k_c266820_f1p20_1984	up	XM_003577036.3	PREDICTED: Brachypodium distachyon cytochrome P450 94B3-like (LOC100846448), mRNA
Multiflorum_1-4k_c268030_f1p10_1577	up	HG670306.1	Triticum aestivum chromosome 3B, genomic scaffold, cultivar Chinese Spring
Multiflorum_1-4k_c268215_f1p8_3556	up	AK371017.1	Hordeum vulgare subsp. vulgare mRNA for predicted protein, complete cds, clone: NIASHv2122E16
Multiflorum_1-4k_c269114_f1p15_2182	down	XM_003573567.3	PREDICTED: Brachypodium distachyon probable xyloglucan glycosyltransferase 3 (LOC100830646), mRNA
Multiflorum_1-4k_c269528_f1p11_2025	up	AK331752.1	Triticum aestivum cDNA, clone: WT002_E09, cultivar: Chinese Spring
Multiflorum_1-4k_c26973_f1p5_1751	up	AK248841.1	Hordeum vulgare subsp. vulgare cDNA clone: FLbaf3i01, mRNA sequence
Multiflorum_1-4k_c269867_f1p6_1237	up	KP852143.1	Beckmannia syzigachne peroxidase 12-like mRNA, complete sequence
Multiflorum_1-4k_c27056_f3p3_1167	up	EU955058.1	Zea mays clone 1505624 mRNA sequence
Multiflorum_1-4k_c112817_f1p0_1145	up	XM_004985059.1	PREDICTED: Setaria italica probable inactive poly [ADP-ribose] polymerase SRO2 (LOC101775400), mRNA
Multiflorum_1-4k_c112882_f1p10_1496	up	XM_003567856.3	PREDICTED: Brachypodium distachyon dnaJ homolog subfamily B member 4-like (LOC100824379), mRNA
Multiflorum_1-4k_c113275_f1p6_1115	up	HG670306.1	Triticum aestivum chromosome 3B, genomic scaffold, cultivar Chinese Spring
Multiflorum_1-4k_c113277_f1p13_1668	down	AK252316.1	Hordeum vulgare subsp. vulgare cDNA clone: FLbaf151a16, mRNA sequence
Multiflorum_1-4k_c113304_f1p9_1356	up	HM027576.1	Triticum aestivum NAC transcription factor 4 (NAC4) mRNA, complete cds
Multiflorum_1-4k_c113415_f1p15_3714	up	HG670306.1	Triticum aestivum chromosome 3B, genomic scaffold, cultivar Chinese Spring
Multiflorum_1-4k_c113529_f3p6_2172	up	AK357976.1	Hordeum vulgare subsp. vulgare mRNA for predicted protein, complete cds, clone: NIASHv1066D11
Multiflorum_1-4k_c113541_f2p22_2133	up	CP012613.1	Oryza sativa Indica Group cultivar RP Bio-226 chromosome 5 sequence
Multiflorum_1-4k_c113889_f1p0_1469	up	CP012613.1	Oryza sativa Indica Group cultivar RP Bio-226 chromosome 5 sequence
Multiflorum_1-4k_c271158_f2p7_1594	down	AK249425.1	Hordeum vulgare subsp. vulgare cDNA clone: FLbaf26g09, mRNA sequence
Multiflorum_1-4k_c271361_f1p3_1230	up	AK369112.1	Hordeum vulgare subsp. vulgare mRNA for predicted protein, complete cds, clone: NIASHv2085H07
Multiflorum_1-4k_c271456_f2p22_1267	up	AK376657.1	Hordeum vulgare subsp. vulgare mRNA for predicted protein, partial cds, clone: NIASHv3130K13
Multiflorum_1-4k_c271841_f1p7_1817	up	HG670306.1	Triticum aestivum chromosome 3B, genomic scaffold, cultivar Chinese Spring
Multiflorum_1-4k_c271886_f1p6_1829	up	AK367614.1	Hordeum vulgare subsp. vulgare mRNA for predicted protein, complete cds, clone: NIASHv2059I15
Multiflorum_1-4k_c271982_f1p53_2305	up	AK251839.1	Hordeum vulgare subsp. vulgare cDNA clone: FLbaf138g05, mRNA sequence
Multiflorum_1-4k_c27216_f3p4_1474	up	EU338488.1	Hordeum vulgare uroporphyrinogen III synthase (urosIII) gene, complete cds
Multiflorum_1-4k_c272539_f1p40_1173	down	AK252188.1	Hordeum vulgare subsp. vulgare cDNA clone: FLbaf149i20, mRNA sequence
Multiflorum_1-4k_c272618_f1p30_1511	up	XM_003566304.3	PREDICTED: Brachypodium distachyon pathogen-related protein (LOC100840514), mRNA
Multiflorum_1-4k_c273198_f3p2_1645	up	AK371303.1	Hordeum vulgare subsp. vulgare mRNA for predicted protein, complete cds, clone: NIASHv2130C09
Multiflorum_1-4k_c273280_f1p1_1554	up	CP012613.1	Oryza sativa Indica Group cultivar RP Bio-226 chromosome 5 sequence
Multiflorum_1-4k_c273416_f1p7_1227	up	XM_010237246.2	PREDICTED: Brachypodium distachyon auxin response factor 7-like (LOC100842263), mRNA
Multiflorum_1-4k_c273775_f2p1_1488	up	XM_004959795.1	PREDICTED: Setaria italica peroxidase 2-like (LOC101758613), mRNA
Multiflorum_1-4k_c274188_f1p2_1501	up	AK358125.1	Hordeum vulgare subsp. vulgare mRNA for predicted protein, complete cds, clone: NIASHv1069H06
Multiflorum_1-4k_c274333_f1p9_2723	up	AK248366.1	Hordeum vulgare subsp. vulgare cDNA clone: FLbaf89b03, mRNA sequence
Multiflorum_1-4k_c274562_f1p18_1202	up	HG670306.1	Triticum aestivum chromosome 3B, genomic scaffold, cultivar Chinese Spring
Multiflorum_1-4k_c275169_f1p21_2531	up	XM_003569748.3	PREDICTED: Brachypodium distachyon chaperone protein ClpB1-like (LOC100831245), mRNA
Multiflorum_1-4k_c275326_f1p50_2477	up	HG670306.1	Triticum aestivum chromosome 3B, genomic scaffold, cultivar Chinese Spring
Multiflorum_1-4k_c275433_f1p17_1427	up	EU338488.1	Hordeum vulgare uroporphyrinogen III synthase (urosIII) gene, complete cds
Multiflorum_1-4k_c275585_f1p14_2610	up	AF097363.1	Triticum aestivum heat shock protein 101 (Hsp101b) mRNA, complete cds
Multiflorum_1-4k_c275606_f1p5_1883	up	XM_003560743.3	PREDICTED: Brachypodium distachyon microsomal glutathione S-transferase 3 (LOC100820964), mRNA
Multiflorum_1-4k_c276057_f3p14_2439	down	FJ968745.1	Dactylis glomerata cytosolic heat shock protein 90.2 mRNA, complete cds
Multiflorum_1-4k_c276326_f1p16_1772	up	AF097363.1	Triticum aestivum heat shock protein 101 (Hsp101b) mRNA, complete cds
Multiflorum_1-4k_c27665_f1p5_1864	up	AK367614.1	Hordeum vulgare subsp. vulgare mRNA for predicted protein, complete cds, clone: NIASHv2059I15
Multiflorum_1-4k_c276696_f1p17_2071	up	XM_003577454.3	PREDICTED: Brachypodium distachyon respiratory burst oxidase homolog protein B (LOC100826490), mRNA
Multiflorum_1-4k_c276846_f2p0_1660	down	AK371303.1	Hordeum vulgare subsp. vulgare mRNA for predicted protein, complete cds, clone: NIASHv2130C09
Multiflorum_1-4k_c276847_f2p21_1264	down	EU182655.1	Triticum turgidum aquaporin 2.1 (AQP2.1) mRNA, complete cds
Multiflorum_1-4k_c277078_f1p23_2523	up	XM_010233998.2	PREDICTED: Brachypodium distachyon receptor-like protein kinase 5 (LOC100845283), mRNA
Multiflorum_1-4k_c278562_f3p0_1602	up	AK248315.1	Hordeum vulgare subsp. vulgare cDNA clone: FLbaf54e01, mRNA sequence
Multiflorum_1-4k_c278707_f1p40_1319	up	AK365056.1	Hordeum vulgare subsp. vulgare mRNA for predicted protein, complete cds, clone: NIASHv2030J16
Multiflorum_1-4k_c279290_f2p16_1451	down	AK249163.1	Hordeum vulgare subsp. vulgare cDNA clone: FLbaf17f16, mRNA sequence
Multiflorum_1-4k_c27937_f5p3_1484	up	EU338488.1	Hordeum vulgare uroporphyrinogen III synthase (urosIII) gene, complete cds
Multiflorum_1-4k_c27975_f3p3_1419	up	EU338488.1	Hordeum vulgare uroporphyrinogen III synthase (urosIII) gene, complete cds
Multiflorum_1-4k_c27994_f6p5_2450	up	XM_004953508.2	PREDICTED: Setaria italica polyubiquitin-like (LOC101770333), mRNA
Multiflorum_1-4k_c279963_f2p4_1252	up	AK248361.1	Hordeum vulgare subsp. vulgare cDNA clone: FLbaf80e16, mRNA sequence
Multiflorum_1-4k_c280154_f1p15_1424	up	AK354123.1	Hordeum vulgare subsp. vulgare mRNA for predicted protein, complete cds, clone: NIASHv1005D07
Multiflorum_1-4k_c280562_f1p7_1175	up	HM803114.1	Triticum aestivum silicon transporter protein (si1) mRNA, complete cds
Multiflorum_1-4k_c28079_f1p55_1623	up	HG670306.1	Triticum aestivum chromosome 3B, genomic scaffold, cultivar Chinese Spring
Multiflorum_1-4k_c280898_f1p0_1189	up	HG670306.1	Triticum aestivum chromosome 3B, genomic scaffold, cultivar Chinese Spring
Multiflorum_1-4k_c28089_f1p28_1626	up	XM_003558226.3	PREDICTED: Brachypodium distachyon 17.4 kDa class I heat shock protein (LOC100842589), mRNA
Multiflorum_1-4k_c28109_f2p11_1911	down	XM_010235806.2	PREDICTED: Brachypodium distachyon cyclic nucleotide-gated ion channel 1-like (LOC100838192), transcript variant X3, mRNA
Multiflorum_1-4k_c281237_f12p25_1045	up	AF019144.1	Agrostis stolonifera var. palustris low molecular weight heat shock protein mRNA, complete cds
Multiflorum_1-4k_c281454_f2p1_1404	up	EU338488.1	Hordeum vulgare uroporphyrinogen III synthase (urosIII) gene, complete cds
Multiflorum_1-4k_c282166_f4p8_1067	up	AK363239.1	Hordeum vulgare subsp. vulgare mRNA for predicted protein, partial cds, clone: NIASHv2013K15
Multiflorum_1-4k_c282644_f3p0_1097	down	AK332608.1	Triticum aestivum cDNA, clone: WT004_G17, cultivar: Chinese Spring
Multiflorum_1-4k_c282737_f3p26_1136	up	AF019144.1	Agrostis stolonifera var. palustris low molecular weight heat shock protein mRNA, complete cds
Multiflorum_1-4k_c282855_f1p0_2312	up	AK248694.1	Hordeum vulgare subsp. vulgare cDNA clone: FLbaf5b01, mRNA sequence
Multiflorum_1-4k_c282973_f1p0_1576	up	GQ240796.1	Triticum turgidum subsp. dicoccoides heat shock protein 90 (Hsp90.1-A1) gene, complete cds
Multiflorum_1-4k_c282977_f2p10_1054	up	XM_003571037.3	PREDICTED: Brachypodium distachyon 23.6 kDa heat shock protein, mitochondrial (LOC100829604), mRNA
Multiflorum_1-4k_c28326_f3p8_2312	up	AK368797.1	Hordeum vulgare subsp. vulgare mRNA for predicted protein, complete cds, clone: NIASHv2079P17
Multiflorum_1-4k_c283872_f1p0_1541	up	AK332781.1	Triticum aestivum cDNA, clone: WT004_N19, cultivar: Chinese Spring
Multiflorum_1-4k_c285003_f1p10_1084	down	AK360658.1	Hordeum vulgare subsp. vulgare mRNA for predicted protein, complete cds, clone: NIASHv1122M01
Multiflorum_1-4k_c28597_f1p57_2366	down	FJ968745.1	Dactylis glomerata cytosolic heat shock protein 90.2 mRNA, complete cds
Multiflorum_1-4k_c28653_f1p84_1208	up	AK356840.1	Hordeum vulgare subsp. vulgare mRNA for predicted protein, complete cds, clone: NIASHv1040N19
Multiflorum_1-4k_c28656_f1p2_1479	up	CP012613.1	Oryza sativa Indica Group cultivar RP Bio-226 chromosome 5 sequence
Multiflorum_1-4k_c28687_f1p3_2678	up	HG670306.1	Triticum aestivum chromosome 3B, genomic scaffold, cultivar Chinese Spring
Multiflorum_1-4k_c28736_f1p0_1247	up	AP015037.1	Vigna angularis var. angularis DNA, chromosome 4, almost complete sequence, cultivar: Shumari
Multiflorum_1-4k_c287504_f1p15_1020	up	JF747396.1	Lolium perenne aci-reductone-dioxygenase-like protein mRNA, partial cds
Multiflorum_1-4k_c2875_f2p0_1635	up	AK335368.1	Triticum aestivum cDNA, clone: WT012_L17, cultivar: Chinese Spring
Multiflorum_1-4k_c28764_f5p1_1407	up	HG670306.1	Triticum aestivum chromosome 3B, genomic scaffold, cultivar Chinese Spring
Multiflorum_1-4k_c28785_f2p1_1572	up	EU338488.1	Hordeum vulgare uroporphyrinogen III synthase (urosIII) gene, complete cds
Multiflorum_1-4k_c28801_f2p6_1628	up	AK367614.1	Hordeum vulgare subsp. vulgare mRNA for predicted protein, complete cds, clone: NIASHv2059I15
Multiflorum_1-4k_c288614_f2p22_1496	up	XM_010238688.2	PREDICTED: Brachypodium distachyon 5-methyltetrahydropteroyltriglutamate--homocysteine methyltransferase 1 (LOC100837608), mRNA
Multiflorum_1-4k_c28932_f2p22_3797	up	AP014965.1	Oryza sativa Japonica Group DNA, chromosome 9, cultivar: Nipponbare, complete sequence
Multiflorum_1-4k_c28938_f1p251_2863	up	AK366264.1	Hordeum vulgare subsp. vulgare mRNA for predicted protein, complete cds, clone: NIASHv2041I24
Multiflorum_1-4k_c29025_f4p9_1261	up	AK251091.1	Hordeum vulgare subsp. vulgare cDNA clone: FLbaf99l05, mRNA sequence
Multiflorum_1-4k_c29128_f2p5_1522	up	EU338488.1	Hordeum vulgare uroporphyrinogen III synthase (urosIII) gene, complete cds
Multiflorum_1-4k_c292512_f1p12_1009	down	XM_003567797.3	PREDICTED: Brachypodium distachyon GTP-binding nuclear protein Ran-2 (LOC100832241), mRNA
Multiflorum_1-4k_c29447_f1p45_1550	up	EU338488.1	Hordeum vulgare uroporphyrinogen III synthase (urosIII) gene, complete cds
Multiflorum_1-4k_c295108_f2p8_1398	down	AK332004.1	Triticum aestivum cDNA, clone: WT002_O12, cultivar: Chinese Spring
Multiflorum_1-4k_c295633_f1p8_1067	up	XM_003560851.3	PREDICTED: Brachypodium distachyon pre-mRNA-splicing factor 18 (LOC100841185), mRNA
Multiflorum_1-4k_c29586_f3p36_1311	up	AK251091.1	Hordeum vulgare subsp. vulgare cDNA clone: FLbaf99l05, mRNA sequence
Multiflorum_1-4k_c296411_f1p11_1049	up	EU541356.1	Dactylis glomerata heat-shock protein 70 (Hsp70) mRNA, complete cds
Multiflorum_1-4k_c29661_f1p4_2667	up	AF097363.1	Triticum aestivum heat shock protein 101 (Hsp101b) mRNA, complete cds
Multiflorum_1-4k_c297148_f2p3_3141	up	XM_006652166.2	PREDICTED: Oryza brachyantha chaperone protein ClpC1, chloroplastic (LOC102715843), mRNA
Multiflorum_1-4k_c29759_f4p9_1611	up	EU338488.1	Hordeum vulgare uroporphyrinogen III synthase (urosIII) gene, complete cds
Multiflorum_1-4k_c2993_f2p7_1343	up	AK335175.1	Triticum aestivum cDNA, clone: WT012_E02, cultivar: Chinese Spring
Multiflorum_1-4k_c29958_f4p5_1948	up	AK248366.1	Hordeum vulgare subsp. vulgare cDNA clone: FLbaf89b03, mRNA sequence
Multiflorum_1-4k_c300663_f26p8_1437	up	EU338488.1	Hordeum vulgare uroporphyrinogen III synthase (urosIII) gene, complete cds
Multiflorum_1-4k_c300689_f19p10_1515	down	XM_014902503.1	PREDICTED: Brachypodium distachyon uncharacterized LOC104584441 (LOC104584441), mRNA
Multiflorum_1-4k_c300734_f18p9_1537	up	EU338488.1	Hordeum vulgare uroporphyrinogen III synthase (urosIII) gene, complete cds
Multiflorum_1-4k_c300870_f20p24_2315	up	AK369055.1	Hordeum vulgare subsp. vulgare mRNA for predicted protein, complete cds, clone: NIASHv2084I05
Multiflorum_1-4k_c300973_f10p6_1161	up	AK333639.1	Triticum aestivum cDNA, clone: WT006_P14, cultivar: Chinese Spring
Multiflorum_1-4k_c301173_f20p51_1339	up	AK251091.1	Hordeum vulgare subsp. vulgare cDNA clone: FLbaf99l05, mRNA sequence
[truncated: 157 more rows]
